# Supplementary material for: Cytokine-dependent and–independent gene expression changes and cell cycle block revealed in Trypanosoma cruzi-infected host cells by comparative mRNA profiling
Source: BMC Genomics. 2009 May 29;10:252. doi: 10.1186/1471-2164-10-252 (PMC2709661; doi:10.1186/1471-2164-10-252)
Supplement: Additional file 1 — Table S1 – Gene expression changes in T. cruzi-infected VSMC 24 hr. Gene expression changes occurring in human vascular smooth muscle cells 24 hours after infection with T. cruzi. The data shown corresponds to probes for transcripts showing an intensity increase or reduction of 2-fold or greater (p < 0.01) with respect to their matched controls according to the analysis with Rosetta Resolver Biosoftware 7.0. [file 1471-2164-10-252-S1.xls]

## Sheet: Sheet1
TABLE S1. Gene expression changes in T. cruzi-infected VSMC 24 hr
Sequence Name	Fold Change	P-value	Affimetrix Sequence Code	Accession #	Sequence Description
MX1	100	0	202086_at		homolog of murine (interferon-inducible protein p78) (MX1)
OASL	100	0	205660_at		2'-5'oligoadenylate synthetase-related protein
RSAD2	100	0	213797_at	AI337069	Radical S-adenosyl methionine domain containing 2; viperin
OASL	89.6061	0	210797_s_at	AF063612	2'-5'oligoadenylate synthetase-related protein
IFIT2	88.3085	0	217502_at	BE888744	Interferon-induced protein with tetratricopeptide repeats 2
IFIT1	77.487	0	203153_at		Interferon-induced protein with tetratricopeptide repeats 1
IFIT2	72.4647	0	226757_at	AA131041	Interferon-induced protein with tetratricopeptide repeats 2
IFIT3	58.8856	0	204747_at		Interferon-induced protein withtetratricopeptide repeats 4
OAS1	54.0434	0	202869_at		2',5'-oligoadenylate synthetase 1
IFIT3	53.9845	0	229450_at	AI075407	Interferon-induced protein with tetratricopeptide repeats 3
MX2	51.0412	0	204994_at		Myxovirus resistance 2
OAS1	48.4554	0	205552_s_at		2',5'-oligoadenylate synthetase 1
OAS3	43.9935	0	218400_at		2'-5'-oligoadenylate synthetase 3
HERC5	42.9267	0	219863_at		cyclin-E binding protein 1
OAS2	42.8753	0	204972_at		2'-5'-oligoadenylate synthetase 2
HERC6	40.4777	0	219352_at		Hypothetical protein FLJ20637
RSAD2	40.4441	0	242625_at	AW189843	Radical S-adenosyl methionine domain containing 2
CCL5	36.742	2.22691e-15	1405_i_at	M21121	Chemokine (C-C motif) ligand 5
CCL5	35.9686	5.37759e-19	1555759_a_at	AF043341	Chemokine (C-C motif) ligand 5
IFI27	35.8969	0	202411_at		Interferon, alpha-inducible protein 27
ISG20	35.792	2.42463e-16	204698_at		Interferon stimulated gene (20kD)
IFI44	35.5791	0	214453_s_at		Interferon-induced, hepatitis C-associated microtubular aggregate protein (44kD)
EPSTI1	35.1728	0	227609_at	AA633203	Epithelial stromal interaction 1 (breast)
RTP4	31.4717	5.71793e-38	219684_at		interferon responsive protein (28kD)
IFIH1	30.381	0	219209_at		melanoma differentiation associated protein-5
NCF2	29.6442	2.50333e-17	209949_at	BC001606	Neutrophil cytosolic factor 2 (65kDa, chronic granulomatous disease, autosomal 2)
LOC129607	29.4938	0	226702_at	AI742057	hypothetical protein LOC129607
CCL5	27.4387	1.00159e-13	204655_at		Chemokine (C-C motif) ligand 5
HES4	26.0662	1.18665e-07	227347_x_at		Homo sapiens bHLH factor
BST2	25.7127	2.13843e-12	201641_at		Bone marrow stromal cell antigen 2
IFI44L	25.1971	0	204439_at		Hypothetical protein, expressed in osteoblast
IFITM1	21.4448	0	214022_s_at	AA749101	Interferon induced transmembrane protein 1 (9-27)
PARP9	20.1184	0	223220_s_at	AF307338	Poly (ADP-ribose) polymerase family, member 9
BATF2	20.0701	6.03745e-09	228439_at	AW083820	Hypothetical protein BC012330
ISG20	18.5027	1.62981e-31	33304_at	U88964	Interferon stimulated exonuclease gene 20kDa
TNFSF10	17.8938	1.44782e-13	202688_at		Tumor necrosis factor (ligand) superfamily, member 10
ZC3HAV1	17.2997	4.65245e-19	220104_at		Hypothetical protein FLB6421
IRF7	16.9634	0	208436_s_at		Interferon regulatory factor 7
C1orf38	16.6528	2.82798e-16	210785_s_at	AB035482	Chromosome 1 open reading frame 38
USP18	16.4914	3.02351e-38	219211_at		Ubiquitin specific protease 18
TNFSF10	16.4648	6.23526e-11	202687_s_at	U57059	Tumor necrosis factor (ligand) superfamily, member 10
IFI35	16.0758	0	209417_s_at	BC001356	Interferon-induced protein 35
IFI6	15.9022	1.26567e-20	204415_at		Interferon, alpha-inducible protein
DDX58	15.8129	0	218943_s_at		RNA helicase (RIG-I)
G1P2	15.4792	0	205483_s_at		Interferon-stimulated protein, 15 kDa
PARP14	14.5211	1.4013e-45	224701_at	AA056548	Poly (ADP-ribose) polymerase family, member 14
PLSCR1	13.8613	0	202446_s_at	AI825926	Phospholipid scramblase 1
APOL1	13.8566	2.38625e-17	209546_s_at	AF323540	Apolipoprotein L, 1
SLC15A3	13.544	1.86362e-16	219593_at		Peptide transporter 3
DTX3L	13.3274	0	225415_at	AA577672	Deltex 3-like (Drosophila)
BIRC4BP	13.262	0	228617_at	AA142842	XIAP associated factor-1
TRIM14	13.0922	4.62557e-40	203148_s_at		KIAA0129 gene product
OAS2	12.9296	2.95617e-08	228607_at	AI651594	2'-5'-oligoadenylate synthetase 2, 69/71kDa
SAMD9	12.8781	0	228531_at	AA741307	Sterile alpha motif domain containing 9
TNFSF13B	12.5297	1.27244e-11	223502_s_at	AF134715	Tumor necrosis factor (ligand) superfamily, member 13b
SAMD9	12.4876	1.83945e-25	219691_at		Hypothetical protein FLJ20073
PARP10	12.3604	5.51877e-06	226401_at	AL040631	Poly (ADP-ribose) polymerase family, member 10
APOL6	12.154	4.44278e-06	241869_at	AW026509	cDNA clone IMAGE:2529509
HIP1R	11.9014	1.49653e-12	209558_s_at	AB013384	Huntingtin interacting protein-1-related
DDX58	11.5602	0	222793_at	AK023661	DEAD (Asp-Glu-Ala-Asp) box polypeptide 58
OAS2	11.4073	8.88106e-29	206553_at		2'-5'-oligoadenylate synthetase 2
IFNB1	11.3876	3.10785e-06	208173_at		Interferon, beta 1, fibroblast
LOC283761	11.0469	4.57398e-06	1556452_a_at	BC039350	hypothetical protein LOC283761
ZBTB7A	11.0053	6.11042e-06	222082_at	AI568395	Zinc finger and BTB domain containing 7A
C1orf38	10.766	2.73433e-14	207571_x_at		Basement membrane-induced gene (ICB-1)
APOL6	10.5131	5.24471e-11	219716_at		Apolipoprotein L, 6
FLJ14213	10.3186	0.00011	233119_at	AV732741	hypothetical protein FLJ14213
PRIC285	10.2395	1.59225e-20	228230_at	AL121829	peroxisomal proliferator-activated receptor A interacting complex 285
PSMB9	10.2105	3.05353e-33	204279_at		Proteasome (prosome, macropain) subunit, beta type, 9 (large multifunctional protease 2)
C17orf27	10.1246	1.51522e-25	225929_s_at	AA233374	Chromosome 17 open reading frame 27
TAP1	9.88682	0	202307_s_at		ATP-binding cassette, sub-family B (MDRTAP), member 2 (ABCB2)
215941_at	9.8785	4.30482e-08	215941_at	D16471	MRNA, Xq terminal portion
TNFSF13B	9.56535	1.08009e-10	223501_at	AW151360	cDNA clone IMAGE:2613550
TRIM21	9.13856	7.02919e-31	204804_at		Sjogren syndrome antigen A1
FLJ31033	9.02319	4.2039e-45	228152_s_at	AK023743	hypothetical protein FLJ31033
IFI44	8.90906	4.30734e-15	214059_at	BE049439	Interferon-induced protein 44
C17orf27	8.88133	5.02887e-38	225931_s_at	AI954660	Chromosome 17 open reading frame 27
FLJ11286	8.8008	0	53720_at	AI862559	hypothetical protein FLJ11286
LGP2	8.70992	0.00061	219364_at		likely ortholog of mouse D11lgp2
RSPO3	8.67662	2.8141e-10	228186_s_at	BF589322	R-spondin 3 homolog (Xenopus laevis)
RHEBL1	8.64931	0.00041	1570253_a_at	BC014155	Ras homolog enriched in brain like 1
PLSCR1	8.59328	0	202430_s_at		Phospholipid scramblase 1
PMAIP1	8.58136	1.82717e-21	204285_s_at	AI857639	Phorbol-12-myristate-13-acetate-induced protein 1
FLJ20035	8.2567	1.15449e-16	218986_s_at		hypothetical protein FLJ20035
FLJ11286	8.13672	4.38606e-43	218429_s_at		hypothetical protein FLJ11286
IFITM1	8.0688	0	201601_x_at		Interferon induced transmembrane protein 1 (9-27)
PMAIP1	7.99301	5.20287e-31	204286_s_at		Phorbol-12-myristate-13-acetate-induced protein 1
GPRC5A	7.98721	5.18552e-07	212444_at	AA156240	G protein-coupled receptor, family C, group 5, member A
CCDC75	7.87213	0.00488	242898_at	AI494047	cDNA clone IMAGE:2030775
LBA1	7.86946	2.9069e-20	213261_at	AA035414	lupus brain antigen 1
KIAA1618	7.82113	6.13925e-31	232155_at	AK023113	KIAA1618
SAMD9L	7.81347	7.72208e-18	235643_at	BE886225	Sterile alpha motif domain containing 9-like
GBP1	7.70081	4.01646e-40	231577_s_at	AW014593	Guanylate binding protein 1, interferon-inducible, 67kDa
LAIR2	7.69835	0.00386	207509_s_at		Leukocyte-associated Ig-like receptor 2
RARRES3	7.54966	5.62523e-09	204070_at		Retinoic acid receptor responder (tazarotene induced) 3
GMPR	7.48388	1.49463e-13	204187_at		Guanosine monophosphate reductase
SAMD9L	7.43761	2.86752e-15	230036_at	BE669858	Sterile alpha motif domain containing 9-like
CD274	7.04942	6.18485e-25	227458_at	AI608902	CD274 antigen
SP110	7.03908	7.31583e-17	208392_x_at		Interferon-induced protein 75, 52kD
IFIH1	6.99719	9.46673e-06	1555464_at	BC046208	Interferon induced with helicase C domain 1
GBP1	6.98445	2.17284e-33	202269_x_at	BC002666	Guanylate binding protein 1, interferon-inducible, 67kDa
TLR3	6.86314	5.67165e-20	206271_at		Toll-like receptor 3
FLJ11286	6.83011	1.4013e-45	1555491_a_at	BC035817	hypothetical protein FLJ11286
SIM2	6.82169	0.00148	208157_at		Single-minded (Drosophila) homolog 2
LOC126520	6.71952	3e-05	1558897_at	AK054808	hypothetical protein LOC126520
SAMD9L	6.68349	3.98481e-06	243271_at	AI064690	Sterile alpha motif domain containing 9-like
C17orf27	6.64505	1.58735e-11	230000_at	AI523817	Chromosome 17 open reading frame 27
SP110	6.59919	8.50451e-33	209761_s_at	AA969194	SP110 nuclear body protein
SP110	6.5945	3.67119e-32	223980_s_at	AF280095	SP110 nuclear body protein
UBE2L6	6.59187	1.4013e-45	201649_at		Ubiquitin-conjugating enzyme E2L 6
PARP12	6.58574	0	218543_s_at		Hypothetical protein FLJ22693
KIAA1618	6.5718	8.90547e-14	241347_at	AA936632	KIAA1618
IFIT3	6.57107	0.00767	236156_at	AW961916	Interferon-induced protein with tetratricopeptide repeats 3
TREX1	6.52594	4.94601e-12	205875_s_at		Hypothetical protein (DKFZp434J0310)
EPSTI1	6.51506	0.00029	239979_at	BE645480	Epithelial stromal interaction 1 (breast)
BIRC4BP	6.35719	2.56779e-25	206133_at		XIAP associated factor-1
SP110	6.33	1.33859e-39	208012_x_at		Interferon-induced protein 41
SP110	6.25249	5.73314e-25	209762_x_at	AF280094	SP110 nuclear body protein
DDX58	6.23087	1.37674e-28	242961_x_at	AI304317	DEAD (Asp-Glu-Ala-Asp) box polypeptide 58
PLEKHA4	6.14492	0.00387	219011_at		Pleckstrin homology domain-containing, family A
PNPT1	6.08453	3.16446e-21	225291_at	AI967971	Polyribonucleotide nucleotidyltransferase 1
SAMD9L	6.06678	9.98378e-25	226603_at	BE966604	cDNA clone IMAGE:3905950
LOC400740	6.00395	0.00085	235284_s_at	AW205774	Hypothetical gene supported by AK123662
KIAA1618	5.99579	1.71988e-06	231956_at	AA976354	KIAA1618
ICAM3	5.97941	0.00777	236567_at	BF514596	Intercellular adhesion molecule 3
TRIM25	5.93337	0	224806_at	BE563152	Tripartite motif-containing 25
UBE1L	5.90194	1.10663e-28	203281_s_at		Ubiquitin-activating enzyme E1-like
SLC24A4	5.89433	0.00052	243969_at	W90718	Solute carrier family 24 (sodium/potassium/calcium exchanger), member 4
EPSTI1	5.87063	1.45631e-12	235276_at	AA781795	Epithelial stromal interaction 1 (breast)
SSH2	5.60172	0.00157	1555425_x_at	AB072358	Slingshot homolog 2 (Drosophila)
IL15RA	5.59102	4.54631e-07	207375_s_at		Interleukin 15 receptor, alpha
GBP1	5.56744	0	202270_at		Guanylate binding protein 1, interferon-inducible, 67kD
MYD88	5.51844	2.84061e-33	209124_at	U70451	Myeloid differentiation primary response gene (88)
TDRD7	5.47024	3.81991e-17	213361_at	AW129593	Tudor domain containing 7
TRIM14	5.46902	2.30426e-17	203147_s_at	BE962483	Tripartite motif-containing 14
LOC400368	5.45327	1.37327e-43	1568592_at	BM976092	Hypothetical gene supported by BC031266
ANGPTL4	5.43088	0.0012	223333_s_at	AF169312	Angiopoietin-like 4
PARP10	5.36804	2.5066e-14	229350_x_at	AI335251	Poly (ADP-ribose) polymerase family, member 10
TMEM140	5.33357	1.89058e-12	218999_at		Hypothetical protein FLJ11000
C17orf27	5.2917	6.64089e-07	233880_at	AL161961	Chromosome 17 open reading frame 27
TRIM14	5.24828	4.72482e-06	210846_x_at	AF220130	Tripartite motif-containing 14
SAMHD1	5.20898	2.48744e-08	204502_at		Homo sapiens DKFZP564A032 protein
OGFR	5.10017	7.06646e-08	210443_x_at	AF172452	Opioid growth factor receptor
WARS	5.08288	2.57971e-31	200628_s_at	M61715	Tryptophanyl-tRNA synthetase
PRIC285	5.07584	1.66263e-14	232517_s_at	AL121829	peroxisomal proliferator-activated receptor A interacting complex 285
OAS3	4.99237	0.00011	232666_at	R13458	cDNA clone IMAGE:28483
GRM3	4.91761	0.00197	240004_at	BF436080	Glutamate receptor, metabotropic 3
APOL3	4.90344	1.30277e-07	221087_s_at		Apolipoprotein L, 3
SAMHD1	4.85355	1.48313e-34	234987_at	AV715309	SAM domain and HD domain 1
ZNFX1	4.84338	1.99287e-36	225076_s_at	AA150460	KIAA1404 protein
TRIM25	4.81702	1.51382e-08	206911_at		Zinc finger protein 147
WARS	4.78915	8.04018e-31	200629_at		Tryptophanyl-tRNA synthetase
LOC441109	4.76993	0.00081	230405_at	AI143416	Hypothetical gene supported by AL713721
BIRC4BP	4.7166	5.11748e-07	242234_at	AI859280	XIAP associated factor-1
SAMHD1	4.71343	2.35481e-39	235529_x_at	BF437747	SAM domain and HD domain 1
LY6E	4.71187	2.22739e-14	202145_at		Lymphocyte antigen 6 complex
IL17RE	4.70421	0.00801	236186_x_at	AW003256	cDNA clone IMAGE:2476065
234510_at	4.70217	0.00371	234510_at	AL049357	cDNA DKFZp566F133
GPRC5A	4.65263	0.00093	203108_at		Retinoic acid induced 3
PRIC285	4.64594	0.00179	232518_at	AL121829	peroxisomal proliferator-activated receptor A interacting complex 285
STAT2	4.61524	0.00028	217199_s_at	S81491	Signal transducer and activator of transcription 2
OGFR	4.60139	1.4295e-08	202841_x_at		Homo sapiens 7-60 protein
SLFN5	4.56614	2.77059e-13	1557078_at	AK054668	Likely ortholog of mouse schlafen 5
NMI	4.54347	3.82921e-28	203964_at		N-myc (and STAT) interactor
CARKL	4.45297	0.0068	219712_s_at		Carbohydrate kinase-like (CARKL)
IFI16	4.44186	8.24877e-14	208965_s_at	BG256677	Interferon, gamma-inducible protein 16
LRRC54	4.37458	4.779e-07	218245_at		Eestradiol-induced
SYTL3	4.34144	0.00467	236864_at	AI990716	Synaptotagmin-like 3
WDR71	4.30031	0.00493	1560422_at	BF346537	WD repeat domain 71
239587_at	4.26319	1.39749e-14	239587_at	AI686890	Transcribed locus
TAP2	4.25521	3.21897e-23	225973_at	AA573502	Transporter 2, ATP-binding cassette, sub-family B (MDR/TAP)
LAP3	4.25381	1.57577e-38	217933_s_at		Leucine aminopeptidase
PSMB8	4.21463	1.19184e-34	209040_s_at	U17496	Proteasome (prosome, macropain) subunit, beta type, 8
PML	4.18493	1.60634e-09	211012_s_at	BC000080	Promyelocytic leukemia
IL11	4.16852	4.55704e-06	206924_at		Interleukin 11
ZC3HAV1	4.15413	0.0004	1565913_at	H59257	Zinc finger CCCH-type, antiviral 1
1565716_at	4.15176	3e-05	1565716_at	BE930017	CM3-GN0053-180800-293-g10 GN0053
CH25H	4.14311	3.26259e-06	206932_at		Cholesterol 25-hydroxylase
NR4A2	4.11555	0.0078	204621_s_at	AI935096	Nuclear receptor subfamily 4, group A, member 2
PARP14	4.10666	2e-05	235157_at	AW297731	Poly (ADP-ribose) polymerase family, member 14
PRKD2	4.0997	2.98216e-06	209282_at	AF309082	Protein kinase D2
CASP1	4.08107	1.08562e-06	211368_s_at	U13700	Caspase 1
PPM1K	4.07018	2.28172e-11	235061_at	AV706522	cDNA clone ADBDAF07
RAB27B	4.00438	0.00039	228708_at	BF438386	Clone 25194 mRNA sequence
APOL6	4.00073	0.00124	1557236_at	BF512806	cDNA clone IMAGE:3071180
SLFN5	3.99154	5.57325e-18	243999_at	AW962850	Likely ortholog of mouse schlafen 5
STAT2	3.96966	1.76066e-17	205170_at		Signal transducer and activator of transcription 2
STC1	3.96517	0.00061	204596_s_at	U46768	Stanniocalcin 1
SAMHD1	3.95936	8.10217e-21	235964_x_at	AA603344	cDNA clone IMAGE:1117747
STC1	3.9543	5.58398e-06	204597_x_at		Stanniocalcin 1
KLF4	3.9197	1e-05	220266_s_at		Kruppel-like factor 4
NOD27	3.90416	6.2604e-16	226474_at	AA005023	nucleotide-binding oligomerization domains 27
APOL2	3.89631	5.40864e-23	221653_x_at	BC004395	Apolipoprotein L, 2
TAP2	3.81159	0.00276	204769_s_at	M74447	Transporter 2, ATP-binding cassette, sub-family B (MDR/TAP)
TSNARE1	3.80737	3e-05	231317_at	AI741779	T-SNARE domain containing 1
SAMHD1	3.80193	8.40468e-13	1559883_s_at	AF147427	SAM domain and HD domain 1
PODXL	3.78885	1.73095e-06	201578_at		Podocalyxin-like
NEF3	3.77323	0.0044	205113_at		Neurofilament 3
SLC25A28	3.77271	2.12536e-11	221432_s_at		Hypothetical protein NPD016
IL6	3.75361	0.00172	205207_at		Interleukin 6
STC1	3.75191	4.9857e-06	230746_s_at	AW003173	Stanniocalcin 1
HIP1R	3.74924	1.1768e-12	38340_at	AB014555	Huntingtin interacting protein-1-related
APOBEC3G	3.72222	2.46211e-08	204205_at		Phorbolin-like protein
IFI16	3.69879	5.89842e-14	208966_x_at	AF208043	Interferon, gamma-inducible protein 16
241657_at	3.67943	0.00899	241657_at	AI791835	Transcribed locus
UBE1L	3.636	1.05673e-19	1294_at	L13852	Ubiquitin-activating enzyme E1-like
STAT2	3.6047	4.37939e-17	225636_at	H98105	Signal transducer and activator of transcription 2
SLC25A28	3.57417	1.33793e-09	223192_at	AF267854	Solute carrier family 25, member 28
UNC93B1	3.56665	0.00171	225869_s_at	AW001274	Unc-93 homolog B1
ISGF3G	3.55872	7.08694e-22	203882_at		Interferon-stimulated transcription factor 3
CD274	3.55295	1.33626e-07	223834_at	AF233516	CD274 antigen
TRIM38	3.54254	4.06426e-13	203567_s_at	AU157590	Tripartite motif-containing 38
MGC26356	3.53218	0.00907	1569468_at	BC028359	similar to zinc finger protein 595
ATP10A	3.51538	1e-05	214255_at	N35112	ATPase, Class V, type 10A
CASP1	3.50732	2.54928e-06	211366_x_at	U13698	Caspase 1
CCDC75	3.49	2.74742e-33	213294_at	AV755522	Hypothetical protein FLJ38348
ADAR	3.47423	0	201786_s_at		Adenosine deaminase
FZD4	3.47409	2e-05	224337_s_at	AB054881	Soluble-type polypeptide FZD4S
TREX1	3.46158	1.07312e-13	34689_at	AJ243797	Three prime repair exonuclease 1
IFI16	3.43471	1.58442e-12	206332_s_at		Interferon, gamma-inducible protein 16
PTGS2	3.43156	1.76418e-10	204748_at		Prostaglandin-endoperoxide synthase 2
KLF4	3.43019	2.20391e-07	221841_s_at	BF514079	Kruppel-like factor 4
STC1	3.40541	0.00015	204595_s_at	AI300520	Stanniocalcin 1
ESM1	3.40299	0.0001	208394_x_at		Endothelial cell-specific molecule 1
SLFN5	3.39773	1.22778e-09	1553055_a_at	NM_144975.1	Hypothetical protein MGC19764
EBF	3.39126	0.00979	237517_at	AI668592	Early B-cell factor
EHD4	3.36033	4e-05	209536_s_at	AF320070	Hepatocellular carcinoma-associated protein
OGFR	3.35433	3.58361e-06	211513_s_at	AF172449	Opioid growth factor receptor
TNFSF10	3.32642	2e-05	214329_x_at	AW474434	Tumor necrosis factor (ligand) superfamily, member 10
ATF3	3.3119	6.3169e-09	202672_s_at		Activating transcription factor 3
IL7R	3.28712	7.63421e-06	205798_at		Interleukin 7 receptor
1563076_x_at	3.2782	0.00188	1563076_x_at	AF143866	clone IMAGE:110987
CFB	3.27394	0.00301	202357_s_at		Properdin
FBXO6	3.18948	7.59013e-07	231769_at	AF129536	F-box protein 6
MLKL	3.18572	5.78428e-07	238025_at	AA706818	cDNA clone IMAGE:451804
THBD	3.18407	0.00097	203887_s_at		Thrombomodulin
LGALS9	3.16234	0.0067	203236_s_at		Galectin 9
PML	3.14209	0.00013	211014_s_at	AF230410	Promyelocytic leukemia
1563075_s_at	3.11365	0.00017	1563075_s_at	AF143866	clone IMAGE:110987
SPP1	3.10752	0.00044	209875_s_at	M83248	Secreted phosphoprotein 1
HK2	3.09968	1.85358e-15	202934_at	AI761561	Hexokinase 2
226773_at	3.09685	7.50897e-13	226773_at	AW290940	MRNA (clone ICRFp507I1077)
TRIM22	3.09321	4.85672e-19	213293_s_at	AA083478	Tripartite motif-containing 22
NR4A2	3.01858	0.00136	204622_x_at		Nuclear receptor subfamily 4
NR4A2	3.00859	0.00524	216248_s_at	S77154	Nuclear receptor subfamily 4
226725_at	2.99534	1.14418e-13	226725_at	AI435399	Transcribed locus
TRIM38	2.9808	6.61083e-08	203610_s_at	AI363270	Tripartite motif-containing 38
PML	2.97106	9e-05	211013_x_at	AF230411	Promyelocytic leukemia
TRIM38	2.94774	3e-05	203568_s_at		Ring finger protein 15
LGALS3BP	2.94143	2.72602e-11	200923_at		Galectin 6
OGFR	2.93123	0.00018	211512_s_at	AF172450	Opioid growth factor receptor
HLA-B	2.91901	1.07428e-12	208729_x_at	D83043	Major histocompatibility complex, class I, B
RNF149	2.91577	8.66163e-17	225414_at	AL558987	Ring finger protein 149
CASP1	2.90965	0.00017	211367_s_at	U13699	Caspase 1, apoptosis-related cysteine peptidase (interleukin 1, beta, convertase)
HLA-F	2.89909	0.00967	221978_at	BE138825	Hypothetical protein FLJ35429
HLA-C	2.89207	3.03767e-18	211799_x_at	U62824	Major histocompatibility complex, class I, C
APOBEC3F	2.88768	1.52331e-11	214995_s_at	BF508948	Apolipoprotein B mRNA editing enzyme, catalytic polypeptide-like 3F
HLA-B	2.87665	5.12743e-15	209140_x_at	L42024	Major histocompatibility complex, class I, B
TRIM56	2.85636	0.00014	231876_at	AL512757	Tripartite motif-containing 56
LYSMD2	2.85476	1e-05	226748_at	AI674731	LysM, putative peptidoglycan-binding, domain containing 2
FLJ20647	2.82872	0.00034	218802_at		hypothetical protein FLJ20647
COP1	2.82058	2.88362e-06	1552703_s_at	NM_052889.1	caspase-1 dominant-negative inhibitor pseudo-ICE
IRF1	2.81781	0.00169	238725_at	AW392551	Transcribed locus, weakly similar to XP_496299.1
IL7R	2.8039	4.89283e-08	226218_at	BE217880	Interleukin 7 receptor
HLXB9	2.79622	0.00394	214614_at	AI738662	Homeo box HB9
SLFN5	2.7953	1.81177e-20	238430_x_at	AI923675	Likely ortholog of mouse schlafen 5
PRP2	2.79401	0.00067	1553559_at	NM_173490.1	proline-rich protein PRP2
HLA-C	2.79245	1.73027e-21	208812_x_at	BC004489	Major histocompatibility complex, class I, C
MTMR3	2.78811	0.00939	240271_at	AL038191	Myotubularin related protein 3
FLJ35390	2.78739	0.00335	1569089_a_at	BC024303	hypothetical protein FLJ35390
HLA-B	2.7867	1.50118e-20	214459_x_at	M12679	Major histocompatibility complex, class I, C
CASP1	2.77569	1.37074e-08	209970_x_at	M87507	Caspase 1, apoptosis-related cysteine peptidase (interleukin 1, beta, convertase)
SP100	2.77128	1.45219e-07	210218_s_at	U36501	Nuclear antigen Sp100
EIF2AK2	2.76788	9.40716e-36	204211_x_at		Interferon-inducible double stranded RNA dependent (PKR)
HLA-B	2.76286	4.40526e-10	211911_x_at	L07950	Major histocompatibility complex, class I, B
MASTL	2.75652	4.92438e-12	228468_at	BF108964	Microtubule associated serine/threonine kinase-like
231673_at	2.7372	0.00729	231673_at	AW273730	Transcribed locus
CNP	2.73702	5.1785e-26	208912_s_at	BC001362	2',3'-cyclic nucleotide 3' phosphodiesterase
MT1M	2.73218	0.00653	217546_at	R06655	Metallothionein 1M
PML	2.72373	2e-05	211588_s_at	AF230401	Promyelocytic leukemia
RIN2	2.72085	0.00649	238743_at	BG251692	Ras and Rab interactor 2
SP100	2.70675	5.00543e-19	202864_s_at		Nuclear antigen Sp100
TRIM26	2.70577	1.41869e-06	202702_at		Zinc finger protein 173
TAP2	2.69868	0.00035	204770_at		ATP-binding cassette, sub-family B (MDRTAP), member 3 (ABCB3)
GBP3	2.68228	0	223434_at	AL136680	Guanylate binding protein 3
FZD8	2.67819	2.20624e-06	227405_s_at	AW340311	Frizzled homolog 8 (Drosophila)
PARP9	2.67575	0.00055	227807_at	AI738416	Poly (ADP-ribose) polymerase family, member 9
ELF1	2.66284	7.37614e-06	212418_at	M82882	E74-like factor 1 (ets domain transcription factor)
IBRDC3	2.64129	0.00035	36564_at	W27419	IBR domain containing 3
SLC7A5	2.64024	0.00013	201195_s_at	AB018009	Solute carrier family 7 (cationic amino acid transporter, y+ system), member 5
FAM46A	2.63613	7.7031e-16	221766_s_at	AW246673	Family with sequence similarity 46, member A
STIM1	2.63583	0.00481	1570284_x_at	BC016014	Stromal interaction molecule 1
C4orf20	2.62954	1.47847e-06	227337_at	AA886870	Hypothetical protein FLJ11200
PCDH17	2.62735	0.00035	227289_at	AU119437	Protocadherin 17
HLA-C	2.62534	1.98236e-17	216526_x_at	AK024836	Major histocompatibility complex, class I, C
XIST	2.62371	0.0053	231592_at	AV646335	X (inactive)-specific transcript
CASP7	2.61763	1.05183e-17	207181_s_at		Caspase 7
ZCCHC2	2.6097	0.00038	222816_s_at	BE676543	Zinc finger, CCHC domain containing 2
ELF1	2.5936	4e-05	212420_at	AL559590	E74-like factor 1 (ets domain transcription factor)
HLA-F	2.58995	9.31221e-13	204806_x_at		Major histocompatibility complex, class I, F
PML	2.57939	0.00029	235508_at	AW291023	Promyelocytic leukemia
PML	2.57668	3.04787e-07	209640_at	M79462	Promyelocytic leukemia
PTGS2	2.57663	2.07462e-06	1554997_a_at	AY151286	Prostaglandin-endoperoxide synthase 2 (prostaglandin G/H synthase and cyclooxygenase)
PML	2.57437	0.00027	210362_x_at	AF230409	Promyelocytic leukemia
BCL2L13	2.5525	5.59401e-06	224035_s_at	AF183411	BCL2-like 13 (apoptosis facilitator)
EHD4	2.55152	6e-05	229074_at	AI692267	cDNA clone IMAGE:2325221
IFIT5	2.5487	1.46606e-21	203595_s_at	N47725	Interferon-induced protein with tetratricopeptide repeats 5
ITGA2	2.54751	4.5901e-07	227314_at	N95414	Integrin, alpha 2
HLA-F	2.5364	7.86531e-13	221875_x_at	AW514210	Hypothetical protein FLJ35429
PML	2.53365	0.00087	206503_x_at		Promyelocytic leukemia
244623_at	2.51316	3e-05	244623_at	BF513800	Transcribed locus
RIS1	2.50492	0.00239	213338_at	BF062629	Ras-induced senescence 1
BTN3A2	2.47665	0.00599	212613_at	AI991252	Butyrophilin, subfamily 3, member A2
TGIF	2.46711	5.72231e-13	203313_s_at		TG-interacting factor
SECTM1	2.46431	0.00782	213716_s_at	BF939675	Secreted and transmembrane 1
ATF3	2.46216	0.00056	1554980_a_at	AB066566	Activating transcription factor 3
ITPR3	2.44862	0.00012	201188_s_at	D26351	Inositol 1,4,5-triphosphate receptor, type 3
AXUD1	2.44762	0.00454	225557_at	AI091372	AXIN1 up-regulated 1
IBRDC3	2.4326	0.00261	213038_at	AL031602	Contains the gene for a novel protein (FLJ90005)
STAT1	2.42536	3e-05	232375_at	AI539443	Signal transducer and activator of transcription 1, 91kDa
ADPRHL2	2.41477	3.07521e-09	223097_at	AF212236	ADP-ribosylhydrolase like 2
230383_x_at	2.3968	1.14142e-09	230383_x_at	AA133285	Transcribed locus
IRF1	2.3965	4.97984e-06	202531_at		Interferon regulatory factor 1 (IRF1)
IFIT5	2.38571	2e-05	203596_s_at		Retinoic acid- and interferon-inducible protein (58kD)
IL15	2.38371	9.93436e-06	205992_s_at		Interleukin 15
FAM46A	2.37781	8.65641e-10	224973_at	AL078599
PHF11	2.37374	5.27003e-15	221816_s_at	BF055474	PHD finger protein 11
PHACTR4	2.37121	4.29716e-07	226823_at	AW450293	Phosphatase and actin regulator 4
FZD8	2.36482	0.00149	224325_at	AB043703	Frizzled homolog 8 (Drosophila)
PLAUR	2.35436	2.33509e-07	211924_s_at	AY029180	Plasminogen activator, urokinase receptor
MSX1	2.35374	4e-05	205932_s_at		msh (Drosophila) homeo box homolog 1 (formerly homeo box 7)
ENO2	2.33012	0.00114	201313_at		Enolase 2
CASP4	2.32701	4e-05	209310_s_at	U25804	Caspase 4, apoptosis-related cysteine peptidase
ZC3HAV1	2.32655	6.83503e-13	213051_at	AI133727	Zinc finger CCCH-type, antiviral 1
BAG1	2.31214	1.91862e-07	202387_at		BCL2-associated athanogene
NEDD1	2.3015	9.55222e-08	234984_at	AA236927	Neural precursor cell expressed, developmentally down-regulated 1
FMR1	2.29382	1.85792e-08	215245_x_at	AA830884	Fragile X mental retardation 1
FGF2	2.29245	4.7377e-10	204421_s_at	M27968	Fibroblast growth factor 2 (basic)
NP	2.28251	1.72478e-06	201695_s_at		Nucleoside phosphorylase
NUDCD1	2.28245	2.44266e-06	225439_at	AI802955	NudC domain containing 1
SIX1	2.27714	0.00078	228347_at	N79004	Sine oculis homeobox homolog 1 (Drosophila)
TRIM5	2.27224	1.07842e-16	210705_s_at	AF220028	Tripartite motif-containing pseudogene 1
PCDH17	2.27154	0.00163	228863_at	N69091	Protocadherin 17
PLSCR1	2.27106	0.00797	241916_at	AI984040	Phospholipid scramblase 1
C20orf18	2.26631	4.1437e-06	221827_at	BE788439	Chromosome 20 open reading frame 18
FNDC3A	2.26587	4.03271e-06	215910_s_at	AL137000	KIAA0970
XRN1	2.26022	2.83417e-08	225814_at	BG534738	5'-3' exoribonuclease 1
BTN3A1	2.25604	0.00024	209770_at	U90552	Butyrophilin, subfamily 3, member A1
SPTLC2	2.25409	0.00625	203127_s_at	BC005123	Serine palmitoyltransferase, long chain base subunit 2
SPATA13	2.24915	0.0002	225564_at	AW269397	Spermatogenesis associated 13
CCDC86	2.24176	0.0002	203119_at		Homo sapiens hypothetical protein MGC2574
CD55	2.23918	2.0547e-06	201925_s_at		Decay accelerating factor for complement
PLAUR	2.23301	2.85383e-06	210845_s_at	U08839	Plasminogen activator, urokinase receptor
HLA-E	2.22754	1.12025e-11	200905_x_at		Major histocompatibility complex, class I, E
FAM111A	2.21299	4.11901e-13	218248_at		Homo sapiens hypothetical protein FLJ22794
MOV10	2.21217	1.85077e-08	223849_s_at	BC002548	Mov10, Moloney leukemia virus 10, homolog (mouse)
PFKFB3	2.20257	0.00013	202464_s_at		6-phosphofructo-2-kinasefructose-2,6-biphosphatase 3
FGF1	2.19503	0.00067	205117_at	X59065	H.sapiens FGF gene, exon 3.
RICTOR	2.19476	2.92992e-11	226312_at	BF940270	rapamycin-insensitive companion of mTOR
ITPR3	2.1934	8.38664e-08	201189_s_at		Inositol 1,4,5-triphosphate receptor, type 3
IER2	2.18871	1.7082e-12	202081_at		Immediate early protein
TMEM62	2.17924	3.38832e-06	218776_s_at		Hypothetical protein FLJ23375
FLJ36874	2.17549	0.00091	235235_s_at	AA359612	FLJ36874 protein
NT5C3	2.15809	0.00013	223298_s_at	AF312735	5'-nucleotidase, cytosolic III
SPSB1	2.1523	0.00927	226075_at	AF131840	SplA/ryanodine receptor domain and SOCS box containing 1
MOV10	2.14966	0.00539	233917_s_at	AK023297	Mov10, Moloney leukemia virus 10, homolog (mouse)
C20orf18	2.14577	8.24182e-06	207713_s_at		HBV associated factor (XAP4)
KIAA0082	2.14442	1e-05	212380_at	D43949	KIAA0082
IER3	2.13647	1.97533e-08	201631_s_at		Immediate early response 3
SLC25A22	2.13629	0.0016	218725_at		Hypothetical protein FLJ13044
ZFYVE26	2.13581	0.00265	213073_at	AB002319	Zinc finger, FYVE domain containing 26
BAG1	2.13211	1.59802e-10	211475_s_at	AF116273	BCL2-associated athanogene
BTN3A1	2.12869	0.00061	207485_x_at		Butyrophilin, subfamily 3, member A1
PLXNA2	2.12219	0.00178	213030_s_at	AI688418	Plexin A2
PRKD2	2.12059	2.37878e-11	38269_at	AL050147	Protein kinase D2
HIST1H2AI	2.11559	0.00046	214542_x_at		H2A histone family, member C
ITGA2	2.11188	0.00012	205032_at		Integrin, alpha 2
XRN1	2.11049	4.27135e-08	233632_s_at	AL117516	5'-3' exoribonuclease 1
PANK2	2.10949	0.00706	235130_at	AV703394	Pantothenate kinase 2
CD55	2.10935	0.00016	201926_s_at	BC001288	Decay accelerating factor for complement
LOC440424	2.10769	0.00183	230314_at	AW014557	Similar to hypothetical protein 628
KIAA1754	2.10397	1e-05	225582_at	AA425726	KIAA1754
SMARCA5	2.10277	2.58973e-11	213859_x_at	AI652586	SWI/SNF related, matrix associated, actin dependent regulator of chromatin, subfamily a, member 5
SIPA1L3	2.10021	0.00738	213600_at	AA425633	cDNA clone IMAGE:756744
BRIP1	2.0979	0.00509	235609_at	BF056791	BRCA1 interacting protein C-terminal helicase 1
B3GNT2	2.09107	3e-05	219326_s_at		beta-1,3-N-acetylglucosaminyltransferase
LOC441046	2.08232	0.00011	213251_at	AV712064	hypothetical LOC 441046
CHMP1B	2.08219	1e-05	218178_s_at		Homo sapiens CHMP1.5 protein
ZCCHC2	2.07746	0.00581	219062_s_at		Hypothetical protein FLJ20281
FGF2	2.07435	8.42347e-07	204422_s_at		Basic fiibroblast growth factor 2
N4BP1	2.06032	1.8769e-11	32069_at	AB014515	Nedd4 binding protein 1
228304_at	2.05307	0.00292	228304_at	BE674118	Transcribed locus
CCND3	2.05298	1.72106e-09	201700_at		Cyclin D3
HIST1H2AJ	2.05265	0.00024	208583_x_at		H2A histone family, member E
B4GALT5	2.05228	2.37895e-08	221485_at	AL035683	UDP-Gal:betaGlcNAc beta 1,4-galactosyltransferase polypeptide
PHACTR4	2.0507	0.00736	219235_s_at		Hypothetical protein FLJ13171
SMARCA5	2.04831	3.6961e-13	202303_x_at		SWISNF related, matrix associated, actin dependent regulator of chromatin, subfamily a, member 5
FMR1	2.04055	5.48753e-06	203689_s_at	AI743037	Fragile X mental retardation 1
GOLPH2	2.03556	0.00047	217771_at		Golgi membrane protein GP73
STAMBPL1	2.03514	0.00531	227606_s_at	AI638611	Associated molecule with the SH3 domain of STAM (AMSH) like protein
RIPK1	2.03256	0.00075	209941_at	U50062	Receptor (TNFRSF)-interacting serine-threonine kinase 1
TNFAIP6	2.02941	0.00091	206025_s_at	AW188198	Tumor necrosis factor, alpha-induced protein 6
PSME1	2.0182	1.65686e-10	200814_at		Proteasome (prosome, macropain) activatorsubunit 1
FMNL2	2.01356	0.00049	226184_at	AI123567	Formin-like 2
AVPI1	2.0063	0.00044	218631_at		Hypothetical protein PP5395
ZFYVE26	2.00443	0.00436	37943_at	AB002319	Zinc finger, FYVE domain containing 26
PBEF1	2.00018	0.00048	1555167_s_at	BC020691	Pre-B-cell colony enhancing factor 1
PKP4	-2.00191	1.59889e-07	201929_s_at		Plakophilin 4
CYP51A1	-2.00441	0.00317	202314_at		Cytochrome P450, 51 (lanosterol 14-alpha-demethylase) (CYP51)
HMCN1	-2.00643	0.00949	235944_at	BF446673	Hemicentin 1
CIRBP	-2.01044	6e-05	200811_at		Cold inducible RNA-binding protein
CASD1	-2.01372	0.00101	219342_at		Hypothetical protein FLJ21213
RHOBTB1	-2.01749	0.00898	212651_at	AB018283	Rho-related BTB domain containing 1
227221_at	-2.02211	0.00026	227221_at	N36085	CDNA FLJ31683 fis, clone NT2RI2005353
PHLDB2	-2.02678	0.00933	238419_at	T68150	Pleckstrin homology-like domain, family B, member 2
LOC285550	-2.03125	6e-05	227270_at	BF593037	hypothetical protein LOC285550
FLJ13576	-2.03661	1e-05	234726_s_at	AK025482	hypothetical protein FLJ13576
225935_at	-2.03713	0.00034	225935_at	AI350995	CDNA clone IMAGE:4769453
SLC7A11	-2.03915	0.00321	207528_s_at		Solute carrier family 7 member 11
PRKCA	-2.04408	6.61307e-11	213093_at	AI471375	Protein kinase C, alpha
TRPC6	-2.04791	0.0001	217287_s_at	AJ271068	Transient receptor potential cation channel, subfamily C, member 6
MCART1	-2.05258	8e-05	227665_at	BE968576	Mitochondrial carrier triple repeat 1
MEOX2	-2.05479	3.50103e-12	206201_s_at		Mesenchyme homeo box 2 (growth arrest-specific homeo box) (MEOX2)
ADAMTS5	-2.05984	0.00022	1558636_s_at	BI254089	ADAM metallopeptidase with thrombospondin type 1 motif, 5 (aggrecanase-2)
LOC285550	-2.06343	9e-05	236321_at	AW439843	hypothetical protein LOC285550
NT5DC2	-2.0666	6.86935e-09	218051_s_at		Homo sapiens hypothetical protein FLJ12442
RPIB9	-2.07025	0.00703	241703_at	AI928037	Rap2-binding protein 9
TCF7L2	-2.07376	0.00138	212762_s_at	AI375916	Transcription factor 7-like 2 (T-cell specific, HMG-box)
TCF7L2	-2.07394	0.00017	212761_at	AI949687	Transcription factor 7-like 2 (T-cell specific, HMG-box)
TBL1XR1	-2.08262	8.29275e-06	221428_s_at		Hypothetical protein DC42
FN1	-2.08847	2.71953e-06	1558199_at	W73431	Fibronectin 1
FLJ37798	-2.08917	0.00555	227298_at	AI806330	hypothetical gene supported by AK095117
KRTAP1-5	-2.09087	0.00425	233533_at	AJ406928	Keratin associated protein 1-5
FAM101B	-2.10073	0.00133	226905_at	BG036514	Hypothetical protein MGC45871
RAB40B	-2.10351	0.00141	204547_at		GTP-binding protein homologous to Saccharomyces cerevisiae SEC4
TCF7L2	-2.10697	0.00749	216035_x_at	AV721430	Transcription factor 7-like 2 (T-cell specific, HMG-box)
OMA1	-2.10995	0.00013	226019_at	AI927931	OMA1 homolog, zinc metallopeptidase (S. cerevisiae)
GLS	-2.11147	0.00284	203158_s_at	AF097493	Glutaminase
CIRBP	-2.11955	0.00111	225191_at	AL565767	Cold inducible RNA binding protein
DIP13B	-2.11998	3e-05	218218_at		DIP13 beta
CLN8	-2.1256	0.00846	229958_at	W93695	Chromosome 8 open reading frame 61
ELP4	-2.1266	0.00519	203829_at		Hypothetical protein FLJ20498
HCFC1R1	-2.1323	0.00343	218537_at		Hypothetical protein FLJ20568
HMGCR	-2.1408	0.00199	202539_s_at	AL518627	3-hydroxy-3-methylglutaryl-Coenzyme A reductase
MYT1	-2.1483	0.00552	212406_s_at	AB028973	Myelin transcription factor 1
WIG1	-2.16044	9e-05	219628_at		p53 target zinc finger protein
PTPN11	-2.16617	0.00104	205868_s_at	L07527	Protein tyrosine phosphatase, non-receptor type 11 (Noonan syndrome 1)
HNRPA0	-2.17615	3.21008e-09	201054_at	BE966599	Heterogeneous nuclear ribonucleoprotein A0
TNFRSF11B	-2.18956	0.00692	204933_s_at		Tumor necrosis factor receptor superfamily, member 11b
BCL2L14	-2.19143	0.00674	225745_at	AV725248	BCL2-like 14 (apoptosis facilitator)
PDE1A	-2.19155	8.03121e-06	1558680_s_at	BQ894022	Phosphodiesterase 1A, calmodulin-dependent
EBF	-2.20702	0.00015	232204_at	AF208502	Early B-cell factor
METTL7A	-2.21958	0.00264	207761_s_at		Homo sapiens DKFZP586A0522 protein
CCDC75	-2.22541	0.00716	228495_at	AI880633	Hypothetical protein FLJ38348
ADPN	-2.23813	0.00787	233030_at	AK025665	Adiponutrin
ADAMTS15	-2.25108	0.00327	229004_at	AI970797	ADAM metallopeptidase with thrombospondin type 1 motif, 15
SLC16A9	-2.2568	0.00366	227506_at	BG401568	Solute carrier family 16 (monocarboxylic acid transporters), member 9
SC4MOL	-2.25774	0.0069	209146_at	AV704962	Sterol-C4-methyl oxidase-like
FN1	-2.2723	6e-05	235629_at	AI333596	Fibronectin 1
TMEM35	-2.29973	0.00012	219685_at		Hypothetical protein FLJ14084
ARID5B	-2.30748	0.00123	241969_at	AA150242	AT rich interactive domain 5B (MRF1-like)
HGF	-2.31729	0.00054	210755_at	U46010	Hepatocyte growth factor (hepapoietin A; scatter factor)
TP53INP1	-2.32007	0.00855	225912_at	AW341649	Tumor protein p53 inducible nuclear protein 1
PSCDBP	-2.32681	0.00067	209606_at	L06633	Pleckstrin homology, Sec7 and coiled-coil domains, binding protein
MGC52110	-2.33405	0.00433	225410_at	BF195431	hypothetical protein MGC52110
TSLP	-2.35063	1.97126e-06	235737_at	AW118681	thymic stromal lymphopoietin
TLE4	-2.35459	0.00961	235765_at	AI742932	Transducin-like enhancer of split 4 (E(sp1) homolog, Drosophila)
FKHL18	-2.3588	0.00025	229731_at	AL160175	FKHL18 gene for forkhead-like 18
FHL1	-2.385	0.00054	210299_s_at	AF063002	Four and a half LIM domains 1
NPM1	-2.38853	0.00013	212936_at	AI927701	Hypothetical protein DKFZp564D172
PBX1	-2.39078	0.00041	212148_at	AL049381	Pre-B-cell leukemia transcription factor 1
ATXN1	-2.39186	0.00119	203232_s_at		Spinocerebellar ataxia 1
PDE1A	-2.39459	2.16145e-06	233547_x_at	N53248	Phosphodiesterase 1A, calmodulin-dependent
235124_at	-2.41986	0.00509	235124_at	BE502930	Homo sapiens, clone IMAGE:4592052
ABCB6	-2.42439	0.00645	203192_at		ATP-binding cassette, sub-family B
FNBP1L	-2.42819	0.00908	215017_s_at	AW270932	Formin binding protein 1-like
PDE4DIP	-2.42854	0.00728	210305_at	AB042557	Phosphodiesterase 4D interacting protein (myomegalin)
225725_at	-2.4306	0.0001	225725_at	AL533234	cDNA clone CS0DN003YO15 3-PRIME
LOC440449	-2.44294	0.00672	229566_at	AA149250	Hypothetical gene supported by AF086204
PDE1A	-2.44535	0.00049	231213_at	AU146305	Transcribed locus
C4orf18	-2.45356	9.20005e-07	219872_at		AD021 protein
ARMC9	-2.47472	0.00167	219636_s_at		Hypothetical protein FLJ12584
FDPS	-2.48934	8.39218e-06	201275_at		Farnesyl diphosphate synthase
LOC134145	-2.52273	0.00403	225670_at	AI384017	hypothetical protein LOC134145
PRSS12	-2.52555	3.48839e-06	213802_at	AI810767	Protease, serine, 12 (neurotrypsin, motopsin)
TNFRSF10D	-2.5406	1.2441e-23	227345_at	AI738556	Tumor necrosis factor receptor superfamily, member 10d, decoy with truncated death domain
C21orf57	-2.54208	0.00497	242565_x_at	AI146751	Full-length cDNA clone CS0CAP007YH21 of Thymus of Homo sapiens (human)
GLS	-2.56543	3.43413e-06	203159_at		Glutaminase C
SPATA7	-2.57976	0.0098	219583_s_at		Hypothetical protein
TOX	-2.58418	2.50722e-08	204529_s_at	AI961231	thymus high mobility group box protein TOX
ACO1	-2.58972	3.92276e-13	207071_s_at		Aconitase 1
PDE1A	-2.66979	0.0009	242789_at	H17817	Phosphodiesterase 1A, calmodulin-dependent
228275_at	-2.69825	0.00283	228275_at	AI200555	cDNA clone CS0DH004YM21
AFF3	-2.70559	1e-05	227198_at	AW085505	AF4/FMR2 family, member 3
PPP2R2D	-2.75508	0.00963	221772_s_at	AI138993	Protein phosphatase 2, regulatory subunit B, delta isoform
239218_at	-2.7581	0.0055	239218_at	AI800515	CDNA FLJ43039 fis, clone BRTHA3003023
MAF	-2.77756	0.00183	209348_s_at	AF055376	V-maf musculoaponeurotic fibrosarcoma oncogene homolog (avian)
SESN3	-2.78286	0.00201	235683_at	BF685808	Sestrin 3
CERK	-2.8066	1e-05	218421_at		Hypothetical protein FLJ23239
THBS1	-2.84119	8.59451e-06	235086_at	AW956580	Thrombospondin-1
LUM	-2.84829	0.00264	229554_at	AI141861	Lumican
PDE1A	-2.85568	0.00015	236234_at	AW614381	Transcribed locus
LPIN1	-2.87289	0.00692	212272_at	AA813260	Lipin 1
TRPC6	-2.89173	3e-05	206528_at		Transient receptor potential channel 6
TMEM107	-2.90795	0.00099	224496_s_at	BC006292	Hypothetical protein MGC10744
ANK3	-2.92047	0.00534	239726_at	AI743588	Ankyrin 3
PBX1	-2.94404	0.00042	212151_at	BF967998	Pre-B-cell leukemia transcription factor 1
TNFRSF10D	-2.95108	8.87312e-09	210654_at	AF021233	Tumor necrosis factor receptor superfamily, member 10d, decoy with truncated death domain
LOC221362	-2.95611	0.00036	213248_at	AL577024	hypothetical protein LOC221362
PDE1A	-2.95836	5.20514e-09	208396_s_at		Phosphodiesterase 1A, calmodulin-dependent
STXBP4	-3.05629	0.00308	244404_at	AI376134	Syntaxin binding protein 4
DSCR1L1	-3.0945	0.00385	203498_at		Down syndrome critical region gene 1-like 1 (DSCR1L1)
239066_at	-3.1089	0.00636	239066_at	AW364675	Transcribed locus, moderately similar to NP_055301.1 neuronal thread protein AD7c-NTP [Homo sapiens]
FZD2	-3.163	0.0007	238129_s_at	AW474898	Frizzled homolog 2 (Drosophila)
ANK3	-3.20955	0.00049	209442_x_at	AL136710	Ankyrin 3, node of Ranvier (ankyrin G)
PCDH9	-3.26417	3.51231e-06	238919_at	R49295	Protocadherin 9
KIAA0114	-3.30651	8e-05	224870_at	BG255416	KIAA0114 gene product
GREM2	-3.37657	0.00081	220794_at		Hypothetical protein FLJ21195
C11orf34	-3.49124	2e-05	227115_at	AW291331	Hypothetical LOC399951
ANK3	-3.53723	0.00092	238786_at	AW451432	Transcribed locus
SCD	-3.62811	0.00469	200831_s_at	AA678241	Stearoyl-CoA desaturase (delta-9-desaturase)
229795_at	-3.74267	0.0008	229795_at	AI701591	Transcribed locus
SESN3	-3.82899	3.69101e-06	225123_at	BE883841	Sestrin 3
ANK3	-3.85412	4e-05	206385_s_at		Ankyrin 3
LOC116349	-3.89186	0.00868	235219_at	BE897119	hypothetical protein BC014011
DEPDC6	-4.03459	0.00599	218858_at		Hypothetical protein FLJ12428
LOC441311	-4.04754	3.69733e-06	227092_at	AI341383	LOC441311
INSIG1	-4.2133	0.0026	201626_at	BG292233	Insulin induced gene 1
LMOD1	-4.36546	0.00832	203766_s_at		Leiomodin 1
GLS	-4.49806	1e-05	203157_s_at	AB020645	Glutaminase
ANK3	-4.66908	9e-05	207950_s_at		Ankyrin 3, isoform 2
LGR5	-4.82507	2e-05	213880_at	AL524520	Leucine-rich repeat-containing G protein-coupled receptor 5
PRRT1	-4.88813	0.00542	231739_at		Proline-rich transmembrane protein 1
LOC389129	-5.16824	0.00241	222288_at	AI004009	Transcribed locus
TDP1	-5.87611	0.00983	226044_at	AK023514	Tyrosyl-DNA phosphodiesterase 1
SCD	-5.91551	0.00183	211162_x_at	AF116616	Homo sapiens PRO0998 mRNA, complete cds.
PELI2	-6.31348	0.00582	219132_at		Pellino (Drosophila) homolog 2
HTR2B	-7.03606	8.53389e-08	206638_at		5-hydroxytryptamine (serotonin) receptor 2B
