# Supplementary material for: Cytokine-dependent and–independent gene expression changes and cell cycle block revealed in Trypanosoma cruzi-infected host cells by comparative mRNA profiling
Source: BMC Genomics. 2009 May 29;10:252. doi: 10.1186/1471-2164-10-252 (PMC2709661; doi:10.1186/1471-2164-10-252)
Supplement: Additional file 2 — Table S2 – Gene expression changes in T. cruzi-infected HFF 24 hr. Gene expression changes occurring in human foreskin fibroblasts 24 hours after infection with T. cruzi. The data shown corresponds to probes for transcripts showing an intensity increase or reduction of 2-fold or greater (p < 0.01) with respect to their matched controls according to the analysis with Rosetta Resolver Biosoftware 7.0. [file 1471-2164-10-252-S2.xls]

## Sheet: Sheet1
TABLE S2. Gene expression changes in T. cruzi-infected HFF 24 hr
Sequence Name(s)	Fold Change	P-value	Affymetrix sequence Code	Accession #	Sequence Description
BST2	100	0	201641_at		Bone marrow stromal cell antigen 2
IFI27	100	0	202411_at		Interferon, alpha-inducible protein 27
OAS1	100	0	217502_at	BE888744	Interferon-induced protein with tetratricopeptide repeats 2
ISG20	100	0	208173_at		Interferon, beta 1
OAS1	100	0	33304_at	U88964	Interferon stimulated exonuclease gene 20kDa
OASL	100	0	204698_at		Interferon stimulated gene (20kD)
IFNB1	100	0	226702_at	AI742057	hypothetical protein LOC129607
OASL	100	0	202869_at		2,5-oligoadenylate synthetase 1 (40-46 kD)
RSAD2	100	0	205552_s_at		2,5-oligoadenylate synthetase 1 (40-46 kD)
IFIT2	100	0	205660_at		2-5oligoadenylate synthetase-like
LOC129607	100	0	210797_s_at	AF063612	2'-5'oligoadenylate synthetase-related protein p30
RSAD2	100	0	213797_at	AI337069	Radical S-adenosyl methionine domain containing 2
ISG20	100	0	242625_at	AW189843	Radical S-adenosyl methionine domain containing 2
HERC5	99.7291	0	219863_at		Cyclin-E binding protein 1
MX1	88.8492	0	202086_at		Myxovirus (influenza) resistance 1
TNFSF13B	83.5759	0	223502_s_at	AF134715	Tumor necrosis factor (ligand) superfamily, member 13b
IFIT2	74.0635	0	226757_at	AA131041	Interferon-induced protein with tetratricopeptide repeats 2
MX2	74.0633	0	204994_at		Myxovirus (influenza) resistance 2
DDX58	72.7084	0	218943_s_at		RNA helicase (RIG-I)
CCL5	71.0121	9.12728e-35	1555759_a_at	AF043341	Chemokine (C-C motif) ligand 5
OAS2	68.3611	0	204972_at		2-5oligoadenylate synthetase 2
TNFSF10	52.2334	1.58094e-41	202688_at		Tumor necrosis factor (ligand) superfamily, member 10
DDX58	48.5585	0	222793_at	AK023661	DEAD (Asp-Glu-Ala-Asp) box polypeptide 58
HERC6	46.0605	0	219352_at		Hypothetical protein FLJ20637
IFIT3	45.1633	0	204747_at		Interferon-induced protein with tetratricopeptide repeats 4
IFIH1	43.6362	0	219209_at		Melanoma differentiation associated protein-5 (MDA5)
OAS3	40.5488	0	218400_at		2'-5'-oligoadenylate synthetase 3
TNFSF13B	40.5203	1.26117e-44	223501_at	AW151360	cDNA clone IMAGE:2613550
TNFSF10	38.2497	2.54029e-37	202687_s_at	U57059	Tumor necrosis factor (ligand) superfamily, member 10
IFI44	36.5488	0	214453_s_at		Interferon-induced, hepatitis C-associated microtubular aggregate protein (44kD)
IFIT1	36.4712	0	203153_at		Interferon-induced protein with tetratricopeptide repeats 1
CCL5	35.9417	4.30315e-16	1405_i_at	M21121	Chemokine (C-C motif) ligand 5
INDO	35.8563	3.48248e-11	210029_at	M34455	Indoleamine-pyrrole 2,3 dioxygenase
LGALS9	35.3669	0	203236_s_at		Galactoside-binding, soluble, 9 (galectin 9)
CCL5	33.4595	1.95506e-25	204655_at		Chemokine (C-C motif) ligand 5
EPSTI1	32.096	0	227609_at	AA633203	Epithelial stromal interaction 1 (breast)
CXCL10	31.7696	9.47692e-11	204533_at		Small inducible cytokine subfamily B (Cys-X-Cys), member 10
HES4	31.0313	8.69064e-23	227347_x_at		bHLH factor Hes4 (LOC57801)
BATF2	30.2425	0	228439_at	AW083820	Hypothetical protein BC012330
C1orf38	29.533	0	210785_s_at	AB035482	Chromosome 1 open reading frame 38
LOC126520	27.8987	9.06587e-18	1558897_at	AK054808	Hypothetical protein LOC126520
USP18	26.283	0	219211_at		Ubiquitin specific protease 18
DDX58	25.8768	0	242961_x_at	AI304317	DEAD (Asp-Glu-Ala-Asp) box polypeptide 58
PLEKHA4	25.3541	1.27318e-13	219011_at		Pleckstrin homology domain-containing, family A member 4
RTP4	25.2557	0	219684_at		Interferon responsive protein 28kDa
IFIT3	24.9876	0	229450_at	AI075407	Interferon-induced protein with tetratricopeptide repeats 3
IFI44L	24.6376	0	204439_at		Hypothetical protein, expressed in osteoblast (GS3686)
C1orf38	24.3968	0	207571_x_at		Basement membrane-induced gene
ISG15	23.9742	0	205483_s_at		Interferon-stimulated protein, 15 kDa
IFI35	21.882	0	209417_s_at	BC001356	Interferon-induced protein 35
RET	21.7999	3.59891e-27	211421_s_at	M31213	Ret proto-oncogene (multiple endocrine neoplasia and medullary thyroid carcinoma 1, Hirschsprung disease)
GCH1	21.0841	0	204224_s_at		GTP cyclohydrolase 1
IRF7	20.6501	0	208436_s_at		Interferon regulatory factor 7
SAMD9L	20.5622	0	235643_at	BE886225	Sterile alpha motif domain containing 9-like
GMPR	19.7378	2.8026e-45	204187_at		Guanosine monophosphate reductase
IL6	19.4789	0	205207_at		Interleukin 6
CTSS	19.3266	3.94835e-21	202902_s_at		Cathepsin S
IFI6	18.6341	7.76552e-33	204415_at		Interferon, alpha-inducible protein (clone IFI-6-16)
OAS2	17.6636	0	206553_at		2'-5'-oligoadenylate synthetase 2
CXCL16	17.2987	5.53524e-17	223454_at	AF275260	Chemokine (C-X-C motif) ligand 16
DLL1	17.1594	1.21397e-17	224215_s_at	AF196571	Delta-like 1 (Drosophila)
NCF2	16.9248	1.14556e-14	209949_at	BC001606	Neutrophil cytosolic factor 2 (65kDa, chronic granulomatous disease, autosomal 2)
SAMD9L	16.7314	1.73146e-23	230036_at	BE669858	Sterile alpha motif domain containing 9-like
C15orf48	16.4467	2.90874e-35	223484_at	AF228422	Normal mucosa of esophagus specific 1
NUP62	16.4168	1.90625e-13	230966_at	AI859620	Interleukin 4 induced 1
RHEBL1	16.3535	1.72813e-09	1553713_a_at	NM_144593.1	Hypothetical protein MGC34869
IFI30	16.3483	0	201422_at		Interferon, gamma-inducible protein 30
ANGPTL1	16.3204	2.9576e-14	224339_s_at	AB056476	Angiopoietin-like 1
SAMD9L	16.246	1.4013e-44	226603_at	BE966604	cDNA clone IMAGE:3905950
C3AR1	16.0847	5.46906e-11	209906_at	U62027	Complement component 3a receptor 1
TLR3	15.7723	1.30391e-41	206271_at		Toll-like receptor 3
C20orf148	15.4828	4.0667e-36	228230_at	AL121829	Peroxisomal proliferator-activated receptor A interacting complex 285
ZC3HAV1	15.374	5.90856e-35	220104_at		Hypothetical protein FLB6421
239587_at	15.3685	0	239587_at	AI686890	Transcribed locus
TAP1	15.3576	0	202307_s_at		ATP-binding cassette, sub-family B (MDRTAP), member 2 (ABCB2)
ECGF1	15.2774	5.18729e-15	204858_s_at		Endothelial cell growth factor 1
PLSCR1	14.8835	0	202446_s_at	AI825926	Phospholipid scramblase 1
PARP12	14.7772	0	218543_s_at		Hypothetical protein FLJ22693
GBP4	14.2136	6.22718e-16	235175_at	BG260886	Guanylate binding protein 4
SLC15A3	14.1748	1.14297e-38	219593_at		Peptide transporter 3
LIPA	14.0549	4.41695e-18	236156_at	AW961916	Interferon-induced protein with tetratricopeptide repeats 3
TREX1	13.9522	0	205875_s_at		Hypothetical protein (DKFZp434J0310), mRNA
STAT1	13.6361	1.93057e-41	209969_s_at	BC002704	Signal transducer and activator of transcription 1, 91kDa
SAMHD1	13.5665	0	234987_at	AV715309	SAM domain and HD domain 1
KIAA1618	13.508	1.25288e-30	232155_at	AK023113	KIAA1618
ANGPTL1	13.3662	3.18755e-15	231773_at	BF002046	Angiopoietin-like 1
PPM1K	13.2044	0	235061_at	AV706522	Homo sapiens cDNA clone ADBDAF07 5', mRNA sequence.
LOC387763	13.1218	2.3228e-07	227099_s_at	AW276078	Hypothetical LOC387763
SOD2	13.0718	0	215223_s_at	W46388	Superoxide dismutase 2, mitochondrial
CHRND	12.6516	1.02829e-09	207024_at		nicotinic acetylcholine receptor deltapolypeptide precursor
PMAIP1	12.6244	5.5306e-39	204285_s_at	AI857639	Phorbol-12-myristate-13-acetate-induced protein 1
RHEBL1	12.0568	4.80361e-13	1570253_a_at	BC014155	Ras homolog enriched in brain like 1
LAP3	11.938	0	217933_s_at		Leucine aminopeptidase
FLJ31033	11.7053	0	228152_s_at	AK023743	hypothetical protein FLJ31033
ETV7	11.58	2.15548e-14	224225_s_at	AF218365	Ets variant gene 7 (TEL2 oncogene)
IL8	11.5546	0.00019	211506_s_at	AF043337	Interleukin 8 C-terminal variant (IL8)
CEACAM1	11.5074	2.45385e-12	209498_at	X16354	Carcinoembryonic antigen-related cell adhesion molecule 1 (biliary glycoprotein)
PSMB9	11.4972	0	204279_at		Proteasome (prosome, macropain) subunit, beta type, 9 (large multifunctional protease 2) (PSMB9)
RNF213	11.1738	0	225931_s_at	AI954660	Chromosome 17 open reading frame 27
RNF213	11.0843	2.53545e-36	225929_s_at	AA233374	Chromosome 17 open reading frame 27
KLK4	10.828	9.93276e-09	1555697_at	AF259970	Kallikrein 4 (prostase, enamel matrix, prostate)
TMEM140	10.8206	4.92863e-28	218999_at		Hypothetical protein FLJ11000
SAMD9L	10.8096	2.22981e-10	243271_at	AI064690	Sterile alpha motif domain containing 9-like
EPSTI1	10.7488	2.07823e-31	235276_at	AA781795	Epithelial stromal interaction 1 (breast)
KIF5C	10.7248	5.30968e-11	203130_s_at		Kinesin family member 5C
RARRES3	10.6007	3.99653e-38	204070_at		Retinoic acid receptor responder (tazarotene induced) 3 (RARRES3),
215941_at	10.5847	8.07084e-07	215941_at	D16471	MRNA, Xq terminal portion
APOBEC3G	10.4529	0	204205_at		Phorbolin-like protein MDS019
LOC388692	10.4062	6.67506e-11	235284_s_at	AW205774	Hypothetical gene supported by AK123662
PARP14	10.3967	0	224701_at	AA056548	Poly (ADP-ribose) polymerase family, member 14
CXCL11	10.1666	6e-05	211122_s_at	AF002985	Chemokine (C-X-C motif) ligand 11
TAP2	10.1651	0	225973_at	AA573502	Transporter 2, ATP-binding cassette, sub-family B (MDR/TAP)
UBE2L6	10.0941	0	201649_at		Ubiquitin-conjugating enzyme E2L 6 (UBE2L6)
TNFSF10	10.065	2.72106e-34	214329_x_at	AW474434	Tumor necrosis factor (ligand) superfamily, member 10
CXCL11	10.0069	2.53362e-08	210163_at	AF030514	Chemokine (C-X-C motif) ligand 11
PNPT1	9.97083	0	225291_at	AI967971	Polyribonucleotide nucleotidyltransferase 1
RAB20	9.94996	1.09866e-21	219622_at		Hypothetical protein FLJ20429
UNC93B1	9.91297	3.59245e-22	225869_s_at	AW001274	Unc-93 homolog B1 (C. elegans)
PMAIP1	9.85562	0	204286_s_at		Phorbol-12-myristate-13-acetate-induced protein 1 (PMAIP1)
SECTM1	9.81713	1.38228e-31	213716_s_at	BF939675	Secreted and transmembrane 1
CLDN23	9.81476	7.09832e-14	228707_at	BF110053	Claudin 23
CFB	9.67641	7.06363e-13	202357_s_at		B-factor, properdin (BF)
TRIM14	9.64618	0	203148_s_at		Tripartite motif-containing 14
IL18BP	9.56742	6.8882e-09	224283_x_at	AF215907	Interleukin 18 binding protein
CD274	9.55951	1.06247e-31	227458_at	AI608902	CD274 antigen
TAP2	9.54457	4.01706e-35	204769_s_at	M74447	Transporter 2, ATP-binding cassette, sub-family B (MDR/TAP)
IL8	9.53363	3.49614e-06	202859_x_at		Iinterleukin 8 (IL8)
SP110	9.49664	2.59884e-20	208392_x_at		Interferon-induced protein 75, 52kD (IFI75)
HUS1B	9.45392	1e-05	1553661_a_at	NM_148959.1	Similar to HUS1 checkpoint homolog (S. pombe)
DHX58	9.44828	1.39509e-18	219364_at		Likely ortholog of mouse D11lgp2
UNC93B1	9.36949	4.83175e-13	220998_s_at		unc93 (C.elegans) homolog B
SOD2	9.3485	8.16407e-24	221477_s_at	BF575213	Superoxide dismutase 2, mitochondrial
SAMD9	9.23574	2.69719e-14	219691_at		Hypothetical protein FLJ20073 (FLJ20073)
TAP2	9.2055	4.11122e-19	204770_at		ATP-binding cassette, sub-family B (MDRTAP), member 3 (ABCB3), transcript variant 1
EHD4	9.12309	9.72585e-22	233660_at	BG540685	EH-domain containing 4
SAMHD1	9.05382	0	1559883_s_at	AF147427	SAM domain and HD domain 1
SAMD9	9.0438	0	228531_at	AA741307	Sterile alpha motif domain containing 9
IFI44	9.02694	1.35325e-17	214059_at	BE049439	Interferon-induced protein 44
IL18BP	8.95421	4.25674e-26	222868_s_at	AI521549	Interleukin 18 binding protein
SAMHD1	8.88407	1.25781e-27	204502_at		DKFZP564A032 protein
ZBTB7A	8.76086	3.19926e-15	222082_at	AI568395	Zinc finger and BTB domain containing 7A
MYD88	8.70101	0	209124_at	U70451	Myeloid differentiation primary response gene (88)
SAMHD1	8.69801	0	235964_x_at	AA603344	Similar to contains Alu repetitive element;contains element L1 repetitive element
SP110	8.64482	0	209762_x_at	AF280094	SP110 nuclear body protein
FBXO6	8.56084	0	231769_at	AF129536	F-box protein 6
C21orf91	8.53677	2.70046e-19	220941_s_at		Hypothetical protein LOC54149
CTSS	8.43714	6.4333e-11	232617_at	AK024855	Cathepsin S
SSH2	8.38348	5.84721e-10	1555425_x_at	AB072358	Slingshot homolog 2 (Drosophila)
CARKL	8.3818	4.72075e-08	219712_s_at		Carbohydrate kinase-like (CARKL)
TDRD7	8.32802	0	213361_at	AW129593	Tudor domain containing 7
SP110	8.29492	0	208012_x_at		Interferon-induced protein 41, 30kD (IFI41)+
GBP4	8.29254	3.49747e-18	235574_at	AW392952	Guanylate binding protein 4
NR4A2	8.26421	2.27693e-11	216248_s_at	S77154	Nuclear receptor subfamily 4, group A, member 2
SP110	8.21046	2.38094e-31	223980_s_at	AF280095	SP110 nuclear body protein
SSH2	8.14841	6.14051e-08	1555423_at	AB072358	Slingshot homolog 2 (Drosophila)
HK2	8.13001	1.04299e-29	202934_at	AI761561	Hexokinase 2
CASP1	8.12252	0	211368_s_at	U13700	Caspase 1, apoptosis-related cysteine peptidase (interleukin 1, beta, convertase)
SAMHD1	8.06449	0	235529_x_at	BF437747	SAM domain and HD domain 1
AGXT	8.00282	2e-05	210326_at	D13368	Alanine-glyoxylate aminotransferase
OAS3	7.98366	4.83295e-10	232666_at	R13458	Soares infant brain 1NIB
226773_at	7.98294	0	226773_at	AW290940	MRNA (clone ICRFp507I1077)
HIP1R	7.89076	1.11225e-08	209558_s_at	AB013384	Huntingtin interacting protein-1-related
SP110	7.88559	3.41174e-34	209761_s_at	AA969194	SP110 nuclear body protein
FUS	7.88336	3.37532e-18	1565716_at	BE930017	CM3-GN0053-180800-293-g10 GN0053
FAM46A	7.61341	0	221766_s_at	AW246673	Family with sequence similarity 46, member A
FLJ11286	7.55885	0	53720_at	AI862559	hypothetical protein FLJ11286
CD38	7.50232	1.21999e-06	205692_s_at		CD38 antigen (p45) (CD38), mRNA
MLKL	7.4828	2.88667e-43	238025_at	AA706818	Soares_fetal_liver_spleen_1NFLS_S1
TREX1	7.45652	0	34689_at	AJ243797	Three prime repair exonuclease 1
SLC24A4	7.43066	1.02492e-08	243969_at	W90718	Solute carrier family 24 (sodium/potassium/calcium exchanger), member 4
LEMD1	7.42865	2.68733e-08	232105_at	AU148391	LEM domain containing 1
ATF3	7.40132	3.19579e-18	202672_s_at		Activating transcription factor 3 (ATF3)
TRIM21	7.39661	0	204804_at		Sjogren syndrome antigen A1 (52kD, ribonucleoprotein autoantigen SS-ARo) (SSA1)
CASP1	7.34619	0	211366_x_at	U13698	Caspase 1, apoptosis-related cysteine peptidase (interleukin 1, beta, convertase)
TRIM25	7.32583	1.93218e-13	206911_at		Zinc finger protein 147 (estrogen-responsive finger protein) (ZNF147),
PLSCR1	7.31816	0	202430_s_at		Phospholipid scramblase 1 (PLSCR1)
KIAA1618	7.22737	4.58801e-15	241347_at	AA936632	KIAA1618
NEK8	7.22683	7.89492e-13	1557170_at	AI073943	NIMA (never in mitosis gene a)- related kinase 8
1556971_a_at	7.22429	7.21956e-07	1556971_a_at	BC029589	CDNA clone IMAGE:5272053
FLJ33534	7.19645	5.13488e-06	1564233_at	AK090853	hypothetical protein FLJ33534
TMEM171	7.18681	1.39038e-15	1553559_at	NM_173490.1	proline-rich protein PRP2
RET	7.17749	0.00012	205879_x_at	BC004257	Ret proto-oncogene (multiple endocrine neoplasia and medullary thyroid carcinoma 1, Hirschsprung disease)
SLAMF9	7.16094	2.27402e-06	1553769_at	NM_033438.1	CD84-H1 precursor (CD84-H1)
COP1	7.0727	0	1552703_s_at	NM_052889.1	Caspase-1 dominant-negative inhibitor pseudo-ICE
LRRN3	7.06241	1.01542e-11	209840_s_at	AI221950	Leucine rich repeat neuronal 3
CASP1	7.05707	0	209970_x_at	M87507	Caspase 1, apoptosis-related cysteine peptidase (interleukin 1, beta, convertase)
ZNFX1	7.05494	0	225076_s_at	AA150460	Zinc finger, NFX1-type containing 1
STC1	7.05439	4.0472e-12	204595_s_at	AI300520	Stanniocalcin 1
CASP1	7.03912	0	211367_s_at	U13699	Caspase 1, apoptosis-related cysteine peptidase (interleukin 1, beta, convertase)
PARP14	7.00547	9.61073e-19	235157_at	AW297731	Poly (ADP-ribose) polymerase family, member 14
TRIM38	6.99348	3.78895e-32	203610_s_at	AI363270	Tripartite motif-containing 38
APOL2	6.98708	1.63294e-37	221653_x_at	BC004395	Apolipoprotein L, 2
LOC441108	6.98665	2.54893e-16	230405_at	AI143416	Hypothetical gene supported by AL713721
DTX3L	6.97336	0	225415_at	AA577672	Deltex 3-like (Drosophila)
SOD2	6.97201	4.79895e-25	216841_s_at	X15132	Superoxide dismutase 2, mitochondrial
ASPHD2	6.90885	6.24046e-22	227014_at	BE550881	Similar to aspartate beta hydroxylase (ASPH)
FLJ11286	6.86967	2.8026e-44	1555491_a_at	BC035817	Hypothetical protein FLJ11286
PDZD2	6.86273	5.89563e-09	209493_at	AF338650	PDZ domain-containing protein AIPC
IL15RA	6.85688	6.95165e-27	207375_s_at		Interleukin 15 receptor, alpha (IL15RA)
TNFAIP3	6.78985	0.00061	202643_s_at	AI738896	Tumor necrosis factor, alpha-induced protein 3
ANGPTL1	6.78808	3e-05	239183_at	W67461	Angiopoietin-like 1
IFITM2	6.73817	0	214022_s_at	AA749101	Interferon induced transmembrane protein 1 (9-27)
CTSS	6.72225	1e-05	202901_x_at	BC002642	Cathepsin S
TRIM14	6.63649	1.43073e-42	203147_s_at	BE962483	Tripartite motif-containing 14
PARP9	6.6259	0	223220_s_at	AF307338	Poly (ADP-ribose) polymerase family, member 9
TRIM25	6.61982	0	224806_at	BE563152	Tripartite motif-containing 25
TEL-2	6.59	6.00054e-20	221680_s_at	AF147782	Ets variant gene 7 (TEL2 oncogene)
FAM46A	6.56891	1.26117e-44	224973_at	AL078599	family with sequence similarity 46, member A
STAT2	6.53685	0	205170_at		Signal transducer and activator of transcription2
XAF1	6.52045	1.94808e-13	242234_at	AI859280	XIAP associated factor-1
NMI	6.51448	0	203964_at		N-myc (and STAT) interactor (NMI)
LOC283761	6.51066	0.00033	1556452_a_at	BC039350	Hypothetical protein LOC283761
WNT6	6.4912	1.03361e-13	71933_at	AI218134	Wingless-type MMTV integration site family, member 6
FLJ11286	6.48434	5.98785e-38	218429_s_at		Hypothetical protein FLJ11286
SYTL3	6.48117	1.46855e-06	236864_at	AI990716	Synaptotagmin-like 3
STC1	6.47623	3.11164e-25	230746_s_at	AW003173	Stanniocalcin 1
APOL3	6.47396	5.83257e-17	221087_s_at		Apolipoprotein L, 3
EPSTI1	6.46797	2.50488e-09	239979_at	BE645480	Epithelial stromal interaction 1 (breast)
TRIM14	6.46141	1.27466e-18	210846_x_at	AF220130	Tripartite motif-containing 14
AIM2	6.43655	3.25667e-08	206513_at		Absent in melanoma 2 (AIM2)
FLJ35390	6.41081	2.21595e-10	1569089_a_at	BC024303	Hypothetical protein FLJ35390
PARP10	6.40524	7.99782e-22	229350_x_at	AI335251	Poly (ADP-ribose) polymerase family, member 10
C20orf148	6.39601	4.09684e-09	232517_s_at	AL121829	Peroxisomal proliferator-activated receptor A interacting complex 285
APOBEC3F	6.39101	0	214995_s_at	BF508948	Apolipoprotein B mRNA editing enzyme, catalytic polypeptide-like 3F
CCL3	6.38265	0.00052	205114_s_at		Small inducible cytokine A3 (homologous to mouse Mip-1a) (SCYA3), mRNA
XAF1	6.3331	0	228617_at	AA142842	XIAP associated factor-1
RGS20	6.3207	2.26238e-12	210138_at	AF074979	Regulator of G-protein signalling 20
LOC645634	6.3172	0.00045	244379_at	BF222204	Transmembrane protein 16M
UBA7	6.28776	9.94922e-44	203281_s_at		Ubiquitin-activating enzyme E1-like (UBE1L)
THBD	6.26751	1.25848e-06	203887_s_at		Thrombomodulin (THBD)
IL16	6.24806	1e-05	1555016_at	BC040272	Interleukin 16 (lymphocyte chemoattractant factor)
RNF213	6.24033	7.83367e-18	230000_at	AI523817	Chromosome 17 open reading frame 27
LRRN3	6.22029	2.24978e-19	209841_s_at	AL442092	Leucine rich repeat neuronal 3
TFIP11	6.21883	4.99175e-12	227015_at	Z99714	Human DNA sequence from clone CTB-1048E9 on chromosome 22, complete sequence.
UBA7	6.21042	0	1294_at	L13852	Ubiquitin-activating enzyme E1-like
IL11	6.20914	1.72462e-12	206924_at		Interleukin 11
PHACTR4	6.17347	5.21023e-19	219235_s_at		Hypothetical protein FLJ13171
ANGPTL2	6.13291	1.96719e-18	219514_at		Angiopoietin-like 2 (ANGPTL2)
NR4A2	6.13203	2.22047e-09	204622_x_at		Nuclear receptor subfamily 4, group A, member 2 (NR4A2)
IL17RE	6.11009	1.45464e-06	236186_x_at	AW003256	Similar to contains element TAR1 repetitive element
FLJ35390	6.09426	0.0001	1569090_x_at	BC024303	Hypothetical protein FLJ35390
TRIM38	6.08534	1.5348e-40	203567_s_at	AU157590	Tripartite motif-containing 38
ANKRD41	6.06979	1e-05	1553138_a_at	NM_152363.1	Hypothetical protein FLJ39369
IKZF1	6.05898	6.74233e-06	1565817_at	BF794111	Zinc finger protein, subfamily 1A, 1 (Ikaros)
NLRC5	6.05846	1.34525e-43	226474_at	AA005023	nucleotide-binding oligomerization domains 27
STAT1	6.05252	0	200887_s_at		Signal transducer and activator of transcription 1, 91kD (STAT1)
GBP1	6.04136	0	202269_x_at	BC002666	Guanylate binding protein 1, interferon-inducible, 67kDa
TRIM38	6.02797	6.31878e-13	203568_s_at		Ring finger protein 15 (RNF15)
ICAM2	6.01646	0.00044	213620_s_at	AA126728	Intercellular adhesion molecule 2
GBP1	6.01621	0	202270_at		Guanylate binding protein 1, interferon-inducible, 67kD (GBP1)
LGMN	6.00553	6.33387e-43	201212_at	D55696	Legumain
PBEF1	6.00236	1.43745e-41	1555167_s_at	BC020691	Pre-B-cell colony enhancing factor 1
TMEM62	5.9681	2.04141e-41	218776_s_at		Hypothetical protein FLJ23375
CCL8	5.96155	6.68444e-07	214038_at	AI984980	Similar to SW:MCP2_HUMAN P80075 MONOCYTE CHEMOTACTIC PROTEIN 2 PRECURSOR
FLJ20035	5.95107	1.0553e-40	218986_s_at		Hypothetical protein FLJ20035
APOL6	5.94174	5.47388e-22	219716_at		Apolipoprotein L, 6 (APOL6)
HLA-F	5.9252	0	221875_x_at	AW514210	Hypothetical protein FLJ35429
TNFAIP3	5.92233	3e-05	202644_s_at		Tumor necrosis factor, alpha-induced protein 3 (TNFAIP3)
RPL15	5.86441	3e-05	1570536_at	AY037163	Homo sapiens ribosomal protein L15 mRNA, complete cds.
FZD4	5.85965	0.00025	224337_s_at	AB054881	Homo sapiens mRNA for Soluble-type polypeptide FZD4S, complete cds.
SLC1A3	5.84975	1.61711e-06	202800_at		Solute carrier family 1 (glial high affinity glutamate transporter), member 3 (SLC1A3)
IRF1	5.79969	1.63318e-17	238725_at	AW392551	Hypothetical protein LOC148206
ARHGAP27	5.7988	0.00018	225618_at	AI769587	Rho GTPase activating protein 27
SIM2	5.79042	0.00769	208157_at		Single-minded (Drosophila) homolog 2 (SIM2), transcript variant SIM2s
TRIM22	5.77628	0	213293_s_at	AA083478	Tripartite motif-containing 22
TRIM5	5.76613	0	210705_s_at	AF220028	Tripartite motif-containing pseudogene 1
HNF4A	5.75614	0.00128	214851_at	X87870	Hepatocyte nuclear factor 4, alpha
PCGF5	5.75048	1.4013e-45	227935_s_at	AA522681	Polycomb group ring finger 5
GNB4	5.7231	2.47923e-08	223488_s_at	BC000873	Guanine nucleotide binding protein (G protein), beta polypeptide 4
MT1M	5.66621	2.74901e-07	217546_at	R06655	Metallothionein 1M
DTNB	5.65	0.0001	233521_at	AL157472	Dystrobrevin, beta
ZMYM6	5.6494	0.00122	236246_x_at	BF195670	Zinc finger, MYM-type 6
NR4A2	5.64268	0.00682	204621_s_at	AI935096	Nuclear receptor subfamily 4, group A, member 2
SLC16A6	5.63857	0.00029	207038_at		Solute carrier family 16 (monocarboxylic acid transporters), member 6 (SLC16A6)
CH25H	5.63024	3.48986e-14	206932_at		Cholesterol 25-hydroxylase (CH25H)
FN3K	5.5945	0.00026	219744_at		Fructosamine-3-kinase (FN3K)
CTBP1	5.58625	7e-05	243180_at	AW452392	Hypothetical protein LOC285463
RNF144B	5.56808	1e-05	239704_at	BE274992	IBR domain containing 2
DDHD1	5.55577	0.00015	233444_at	AL353954	DDHD domain containing 1
1560528_at	5.55484	9.53148e-09	1560528_at	BC036688	CDNA clone IMAGE:5260528
BAG1	5.53522	0	211475_s_at	AF116273	BCL2-associated athanogene
PAX3	5.5259	1.19507e-08	207679_at		Paired box gene 3 (Waardenburg syndrome 1) (PAX3)
SLC39A8	5.51704	1.42145e-09	209267_s_at	AB040120	Solute carrier family 39 (zinc transporter), member 8
TFAP2A	5.48598	0.0002	1557070_at	BU740857	Transcription factor AP-2 alpha (activating enhancer binding protein 2 alpha)
GBP1	5.4844	0	231577_s_at	AW014593	Guanylate binding protein 1, interferon-inducible, 67kDa
EHD4	5.47254	4.88505e-34	209536_s_at	AF320070	Homo sapiens hepatocellular carcinoma-associated protein HCA10
ARHGEF12	5.47168	0.00134	233621_s_at	AL137456	Rho guanine nucleotide exchange factor (GEF) 12
HLA-F	5.47162	0	204806_x_at		Major histocompatibility complex, class I, F (HLA-F)
RNF19B	5.42828	1e-05	36564_at	W27419	IBR domain containing 3
PML	5.40028	3.90409e-09	206503_x_at		Promyelocytic leukemia (PML)
EHD4	5.37602	1.11698e-41	229074_at	AI692267	EH domain containing 4
CD274	5.37177	1.79248e-13	223834_at	AF233516	CD274 antigen
SHE	5.36843	2e-05	238036_at	AI760776	Transcribed locus
RSPO3	5.3658	0.0014	228186_s_at	BF589322	R-spondin 3 homolog (Xenopus laevis)
YES1	5.35766	2e-05	244362_at	AI916560	Similar to My016 protein
WARS	5.352	0	200628_s_at	M61715	Tryptophanyl-tRNA synthetase
RNH1	5.32448	0.00013	1555529_at	AY071904	Ribonuclease/angiogenin inhibitor 1
SLC25A28	5.30099	8.60674e-26	223192_at	AF267854	Solute carrier family 25, member 28
PSMB8	5.27561	0	209040_s_at	U17496	Proteasome (prosome, macropain) subunit, beta type, 8 (large multifunctional peptidase 7)
FAM69B	5.25445	0.00172	226940_at	AI830098	hypothetical protein MGC16037
MAP2	5.2491	3.06232e-10	225540_at	BF342661	Microtubule-associated protein 2
242752_at	5.24208	6.5925e-07	242752_at	AI434789	MRNA (clone ICRFp507I1077)
PODXL	5.22111	0.00483	201578_at		Podocalyxin-like (PODXL)
ATP10A	5.20704	4.89599e-13	214255_at	N35112	ATPase, Class V, type 10A
WARS	5.20516	0	200629_at		Tryptophanyl-tRNA synthetase (WARS)
SLC25A28	5.19328	2.10426e-32	221432_s_at		Hypothetical protein NPD016 (NPD016)
C6orf192	5.17611	5.07629e-19	226301_at	AV729072	Chromosome 6 open reading frame 192
IFIH1	5.15304	2.0125e-06	1555464_at	BC046208	Interferon induced with helicase C domain 1
PANX1	5.14672	1.17412e-25	204715_at		Pannexin 1
PPY	5.13361	3e-05	210670_at	M15788	Pancreatic polypeptide
NCOA7	5.1227	3.57567e-25	225344_at	AL035689	nuclear receptor coactivator 7
PML	5.10608	7.36518e-07	211012_s_at	BC000080	Promyelocytic leukemia
1561917_at	5.104	0.00018	1561917_at	BI598440	IMAGE:5294533
LMO2	5.04212	6.15481e-06	204249_s_at		LIM domain only 2 (rhombotin-like 1) (LMO2)
PYHIN1	5.0306	0	208965_s_at	BG256677	Interferon, gamma-inducible protein 16
ICA1	5.02589	7e-05	207949_s_at		Islet cell autoantigen 1 (69kD) (ICA1), transcript variant 2
XIST	5.01477	4.42955e-06	231592_at	AV646335	X (inactive)-specific transcript
C21orf91	5.01391	5.15051e-26	226109_at	AK023825	Chromosome 21 open reading frame 91
SOD2	5.01327	3.69974e-18	1566342_at	R34841	Transcribed locus
RASGRP3	5.01023	0.00171	205801_s_at		RAS guanyl releasing protein 3 (calcium and DAG-regulated)
AS11 protein	4.98358	0.00304	234857_at	AF060169	AS11 protein
SLC2A5	4.97625	0.00181	204430_s_at		Solute carrier family 2 (facilitated glucose transporter), member 5 (SLC2A5)
APOL1	4.96325	0.0019	209546_s_at	AF323540	Apolipoprotein L, 1
GRIN2C	4.94466	0.00049	217573_at	AW138468	Glutamate receptor, ionotropic, N-methyl D-aspartate 2C
HRASLS2	4.9308	0.00046	221122_at		Hypothetical protein FLJ20556
TMEM110	4.93006	1.03067e-25	213851_at	BG031677	Musculoskeletal, embryonic nuclear protein 1
NTNG2	4.91794	0.00138	233072_at	AI348745	Netrin G2
SMTNL1	4.9108	0.0052	230367_at	AI359511	Likely ortholog of mouse calponin homology-associated smooth muscle protein
ZC3HAV1	4.88106	0.00018	1565913_at	H59257	Zinc finger CCCH-type, antiviral 1
WDR71	4.84407	8.70572e-06	1560422_at	BF346537	WD repeat domain 71
LOC728805	4.83956	0.00012	1561472_at	BC035175	Chromosome 20 open reading frame 17
SCN9A	4.83067	7e-05	1563031_at	BC029452	Sodium channel, voltage-gated, type IX, alpha
NCR3	4.82838	0.00446	211583_x_at	AF031136	Natural cytotoxicity triggering receptor 3
TMEM171	4.81778	3.92719e-07	240770_at	AW058459	proline-rich protein PRP2
ATF3	4.80613	1.79735e-08	1554980_a_at	AB066566	Activating transcription factor 3
RNF149	4.79598	1.72752e-41	225414_at	AL558987	Ring finger protein 149
FLJ14213	4.77665	0.00402	233119_at	AV732741	hypothetical protein FLJ14213
STAT2	4.767	0	225636_at	H98105	Signal transducer and activator of transcription 2, 113kDa
CXorf50B	4.76135	0.00013	242292_at	H12084	DMRT-like family C1
GRIN2C	4.75553	0.00154	1569268_at	BC031077	Glutamate receptor, ionotropic, N-methyl D-aspartate 2C
IFITM1	4.73271	0	201601_x_at		Interferon induced transmembrane protein 1
PRKD2	4.73029	3.04581e-07	209282_at	AF309082	Protein kinase D2
231673_at	4.72249	7.94382e-06	231673_at	AW273730	Transcribed locus
STAT2	4.71696	1.37738e-09	217199_s_at	S81491	Stat2 type (Stat2) gene,alternatively spliced.
TMEM173	4.7075	1.69151e-38	224916_at	BG110811	Hypothetical protein LOC340061
ANGPTL2	4.69904	1.65192e-31	213004_at	AI074333	Angiopoietin-like 2
237612_at	4.68913	0.00055	237612_at	AI147392	Transcribed locus
CASP1	4.68045	1.48817e-12	206011_at	AI719655	Caspase 1, apoptosis-related cysteine peptidase (interleukin 1, beta, convertase)
LOC442282	4.67377	0.00914	1556445_at	AA931476	Similar to D-Hordein
244667_at	4.66015	0.0066	244667_at	AI741645	CDNA FLJ35683 fis, clone SPLEN2019131
PDGFRL	4.65909	4.74477e-20	205226_at		Platelet-derived growth factor receptor-like (PDGFRL)
GTPBP1	4.65785	1.38685e-12	219357_at		HSPC018 protein (HSPC018)
CACNB2	4.62417	0.00036	237698_at	AI692664	Calcium channel, voltage-dependent, beta 2 subunit
PSMB10	4.62268	2.88667e-43	202659_at		Homo sapiens proteasome (prosome, macropain) subunit, beta type, 10 (PSMB10)
RET	4.61401	0.00415	215771_x_at	X15786	Human ret-II gene.
RHBDF2	4.61389	2.85149e-11	219202_at		Hypothetical protein FLJ22341 (FLJ22341)
B3GALNT1	4.60749	4.79661e-25	223374_s_at	AF154848	UDP-Gal:betaGlcNAc beta 1,3-galactosyltransferase, polypeptide 3
HLA-E	4.6058	0	200905_x_at		Major histocompatibility complex, class I, E (HLA-E)
CLDN23	4.60419	5.37685e-07	228706_s_at	BF110053	Claudin 23
STAT1	4.60083	4.86332e-12	232375_at	AI539443	Signal transducer and activator of transcription 1, 91kDa
CACNA1I	4.59808	0.00025	221631_at	AB032946	Calcium channel, voltage-dependent, alpha 1I subunit
OGDH	4.58999	0.00491	1554151_at	BC009580	Oxoglutarate (alpha-ketoglutarate) dehydrogenase (lipoamide)
BAG1	4.58517	1.26117e-44	202387_at		BCL2-associated athanogene (BAG1)
TSNARE1	4.57963	7.19037e-13	231317_at	AI741779	T-SNARE domain containing 1
SQRDL	4.5668	0	217995_at		CGI-44 protein; sulfide dehydrogenase like (yeast) (CGI-44)
BATF3	4.55442	3.40594e-09	220358_at		Jun dimerization protein p21SNFT
PLA2G4C	4.53121	1.96996e-07	209785_s_at	AF065214	Phospholipase A2, group IVC (cytosolic, calcium-independent)
STC1	4.52428	9.28881e-11	204597_x_at		Stanniocalcin 1 (STC1)
PFTK1	4.5173	0.0023	243459_x_at	AW300077	Transcribed locus
NLRP14	4.48146	0.00259	1553523_at	NM_176822.1	NALP14 (NALP14)
CNP	4.47158	0	208912_s_at	BC001362	2',3'-cyclic nucleotide 3' phosphodiesterase
FAAH2	4.45625	0.00383	230792_at	BE671210	Hypothetical protein FLJ31204
ICAM1	4.44917	3.06291e-06	202638_s_at		Intercellular adhesion molecule 1 (CD54), human rhinovirus receptor (ICAM1)
DNASE1	4.44435	7e-05	1560536_at	BC035759	Deoxyribonuclease I
TRIM69	4.44367	1.28713e-36	1568592_at	BM976092	Hypothetical gene supported by BC031266
HIST2H2AA3	4.4271	3.88179e-38	218280_x_at		H2A histone family, member O (H2AFO)
LOC729936	4.41005	0.00903	1570541_s_at	BC013288	Similar to calpain (EC 3.4.22.17) light chain - bovine
SLFN5	4.4098	2.55103e-19	1553055_a_at	NM_144975.1	Hypothetical protein MGC19764
ZNF775	4.40535	0.00075	225907_at	AA679045	Hypothetical protein LOC155036
TMEM106A	4.39626	8.02236e-11	1552303_a_at	NM_145041.1	Hypothetical protein MGC20235
HLA-C	4.39363	0	211799_x_at	U62824	Major histocompatibility complex, class I, C
BCL6	4.39101	0.00476	239249_at	AW298731	B-cell CLL/lymphoma 6 (zinc finger protein 51)
RNF19B	4.35022	0.00015	213038_at	AL031602	IBR domain containing
HLA-B	4.33127	0	209140_x_at	L42024	Major histocompatibility complex, class I, B
ARL9	4.32198	1.20424e-06	229062_at	BE463997	ADP-ribosylation factor-like 9
GTPBP1	4.32127	0.00127	205276_s_at		GTP binding protein 1 (GTPBP1)
STC1	4.32115	9e-05	204596_s_at	U46768	Stanniocalcin 1
ENDOD1	4.32076	9.92749e-13	212573_at	AF131747	Endonuclease domain containing 1
ZFYVE26	4.31861	2.85722e-17	37943_at	AB002319	Zinc finger, FYVE domain containing 26
PBEF1	4.3181	0	217739_s_at		Pre-B-cell colony-enhancing factor (PBEF)
SLC25A41	4.30979	0.00029	1555509_a_at	BC031671	Hypothetical protein MGC34725
EBF	4.30963	7e-05	237517_at	AI668592	Early B-cell factor
ACSL5	4.30805	0.00131	222592_s_at	AW173691	Acyl-CoA synthetase long-chain family member 5
HLA-E	4.3041	2.8026e-45	200904_at	X56841	Major histocompatibility complex, class I, E
C3orf20	4.30138	0.0072	224273_at	AL136781	Chromosome 3 open reading frame 20
OGFR	4.29375	8.96907e-06	202841_x_at		7-60 protein (7-60)
UNK	4.28774	5e-05	1562434_at	AL832312	Zinc finger CCCH-type containing 5
OAS2	4.28629	6.71019e-06	228607_at	AI651594	2'-5'-oligoadenylate synthetase 2, 69/71kDa
MAP2	4.28116	0.00073	210015_s_at	U89330	Microtubule-associated protein 2
HIST2H2AA3	4.27533	3.25262e-37	214290_s_at	AI313324	Histone 2, H2aa
S100A7A	4.24762	0.00171	232170_at	AJ243672	S100 calcium binding protein A7-like 1
TRADD	4.24523	1.51633e-23	1729_at	L41690	TNFRSF1A-associated via death domain
SOCS1	4.24214	7.78579e-11	210001_s_at	AB005043	Suppressor of cytokine signaling 1
PDGFA	4.23805	0.00517	216867_s_at	X03795	Platelet-derived growth factor alpha polypeptide
HIPK2	4.23619	0.00575	240294_at	T95327	Homeodomain interacting protein kinase 2
AK3L1	4.23159	9.02122e-11	225342_at	AK026966	Adenylate kinase 3-like 1
MSX1	4.21744	3.97387e-16	205932_s_at		Homeo box homolog 1 (formerly homeo box 7) (MSX1)
GRAMD1B	4.21047	4.17544e-08	212906_at	BE044440	GRAM domain containing 1B
PLXNC1	4.20831	1.01709e-18	213241_at	AF035307	Plexin C1
JAK2	4.19675	2.38415e-06	205842_s_at	AF001362	Janus kinase 2 (a protein tyrosine kinase)
C19orf28	4.19012	2.85651e-07	226516_at	AI693690	Chromosome 19 open reading frame 28
DCP1A	4.18845	9.72376e-08	218508_at		Transcription factor (SMIF gene) (HSA275986)
HCN1	4.18711	0.00093	1556351_at	BM682352	Hyperpolarization activated cyclic nucleotide-gated potassium channel 1
GPNMB	4.18574	1.15314e-23	201141_at		Glycoprotein (transmembrane) nmb (GPNMB)
MMP14	4.18458	3e-05	217279_x_at	X83535	Matrix metallopeptidase 14 (membrane-inserted)
SH2D1A	4.1731	0.00333	210116_at	AF072930	SH2 domain protein 1A, Duncan's disease (lymphoproliferative syndrome)
236412_at	4.16987	0.00033	236412_at	BF511817	Transcribed locus
BTN3A3	4.16803	9.70666e-20	38241_at	U90548	Butyrophilin, subfamily 3, member A3
FBXL16	4.16544	0.00515	232409_x_at	AA984280	F-box and leucine-rich repeat protein 16
C14orf159	4.16323	0.00414	1554039_at	BC009182	Chromosome 14 open reading frame 159
FABP6	4.16109	0.00256	210445_at	U19869	Fatty acid binding protein 6, ileal (gastrotropin)
CD68	4.14886	0.00048	203507_at		CD68 antigen (CD68)
DDX26	4.14843	2.76723e-07	1557117_at	AW236954	CDNA clone IMAGE:4812643
LGALS3BP	4.14499	5.20802e-14	200923_at		Lectin, galactoside-binding, soluble, 3 binding protein (galectin 6 binding protein)
HLA-B	4.13385	0	211911_x_at	L07950	Major histocompatibility complex, class I, B
SP100	4.13277	3.83774e-41	202864_s_at		Nuclear antigen Sp100 (SP100)
MOV10	4.12537	2.18069e-31	223849_s_at	BC002548	Mov10, Moloney leukemia virus 10, homolog (mouse)
TFPI2	4.12409	5.33725e-06	209277_at	AL574096	Tissue factor pathway inhibitor 2
BTN3A3	4.12335	1.27444e-18	204821_at		Butyrophilin, subfamily 3, member A3 (BTN3A3)
HLA-B	4.11497	0	208729_x_at	D83043	Major histocompatibility complex, class I, B
PDCD1LG2	4.10379	2.38364e-10	224399_at	AF329193	Programmed cell death 1 ligand 2
SLC6A9	4.10109	6.85134e-09	207043_s_at		Solute carrier family 6 (neurotransmitter transporter, glycine), member 9 (SLC6A9)
C6orf153	4.09621	0.00064	1569516_at	BM469250	IMAGE:5585187 5'
ZNF313	4.07994	0	200868_s_at		Zinc finger protein 313 (ZNF313)
NEK8	4.06086	4e-05	1557172_x_at	AI073943	NIMA (never in mitosis gene a)- related kinase 8
LGALS8	4.05915	7.5436e-37	208934_s_at	AF342815	Lectin, galactoside-binding, soluble, 8 (galectin 8)
BBS9	4.0545	0.00079	1555555_at	BC032715	Parathyroid hormone-responsive B1
B3GALNT1	4.0445	4.41595e-18	211379_x_at	AB050855	UDP-Gal:betaGlcNAc beta 1,3-galactosyltransferase, polypeptide 3
TMEM173	4.03065	4.24655e-20	224929_at	AA100891	hypothetical protein LOC340061
PBEF1	4.02909	1.4013e-45	217738_at	BF575514	Pre-B-cell colony enhancing factor 1
PML	4.0255	1.13754e-06	211588_s_at	AF230401	Promyelocytic leukemia
HLA-C	4.0229	0	208812_x_at	BC004489	Major histocompatibility complex, class I, C
HS3ST3B1	4.01903	9.22251e-23	227361_at	AA780067	Hypothetical protein MGC12916
BHLHB2	4.01653	4.03872e-11	201170_s_at		Basic helix-loop-helix domain containing, class B, 2 (BHLHB2)
TMEM63A	4.00689	0.00241	202700_s_at		Transmembrane protein 63A
239639_at	4.0023	0.00078	239639_at	BE674305	IMAGE:3279056 3' similar to contains element MER36 repetitive element
RNF213	3.99975	0.00778	233880_at	AL161961	Chromosome 17 open reading frame 27
TXNDC1	3.99699	1.28227e-36	208097_s_at		Thioredoxin-related transmembrane protein (TMX)
LGALS8	3.99296	4.8597e-15	210732_s_at	AF342816	Lectin, galactoside-binding, soluble, 8 (galectin 8)
1563075_s_at	3.98976	2.07345e-06	1563075_s_at	AF143866	Homo sapiens clone IMAGE:110987 mRNA sequence.
ZFYVE26	3.9844	5.68535e-13	213073_at	AB002319	Zinc finger, FYVE domain containing 26
234510_at	3.98036	0.00067	234510_at	AL049357	MRNA; cDNA DKFZp566F133 (from clone DKFZp566F133)
CCL26	3.97902	0.00504	223710_at	AF096296	Chemokine (C-C motif) ligand 26
EIF2AK2	3.97841	0	204211_x_at		Interferon-inducible double stranded RNA dependent (PRKR)
TBL1X	3.97342	0.00707	1570293_at	BC029394	Transducin (beta)-like 1X-linked
UBE2CBP	3.97142	0.00088	233327_at	AL137544	Chromosome 6 open reading frame 157
ANGPTL2	3.97079	1.14747e-22	213001_at	AF007150	Angiopoietin-like 2
KIAA1310	3.97019	0.00017	220950_s_at		hypothetical protein FLJ10081
IFI16	3.96955	0	208966_x_at	AF208043	Interferon, gamma-inducible protein 16
TFB2M	3.96891	0.00758	1566932_x_at	BC042010	Transcription factor B2, mitochondrial
CELSR1	3.9681	0.00445	214353_at	AW241864	Cadherin, EGF LAG seven-pass G-type receptor 1 (flamingo homolog, Drosophila)
GSDMDC1	3.96048	6.19758e-13	218154_at		Hypothetical protein FLJ12150 (FLJ12150)
GJC1	3.95697	1.04451e-10	230025_at	BF508941	Gap junction protein, chi 1, 31.9kDa (connexin 31.9)
ARL5B	3.94121	1.05321e-35	226345_at	AW270158	ADP-ribosylation factor-like 8
SLFN5	3.93573	1.73116e-23	243999_at	AW962850	Likely ortholog of mouse schlafen 5
LBA1	3.93157	6.17671e-15	213261_at	AA035414	lupus brain antigen 1
B3GALNT1	3.92994	5.49344e-19	211812_s_at	AB050856	UDP-Gal:betaGlcNAc beta 1,3-galactosyltransferase, polypeptide 3
PBEF1	3.92722	1.28545e-08	243296_at	AA873350	Pre-B-cell colony enhancing factor 1
ZCCHC2	3.92163	1.7524e-10	222816_s_at	BE676543	Zinc finger, CCHC domain containing 2
SLC2A13	3.91366	0.00398	1552695_a_at	NM_052885.1	Solute carrier family 2 (facilitated glucose transporter), member 13 (SLC2A13)
ITGB2	3.90964	0.0046	1555349_a_at	L78790	Integrin, beta 2 (antigen CD18 (p95), lymphocyte function-associated antigen 1; macrophage antigen 1 (mac-1) beta subunit)
PPM1K	3.90894	3.42978e-08	244011_at	BF507342	Protein phosphatase 1K (PP2C domain containing)
KIAA0226	3.90859	9.80279e-23	212733_at	AI798908	KIAA0226
CCND3	3.90114	1.92474e-20	201700_at		Cyclin D3 (CCND3)
AK3L1	3.89608	1.19061e-09	204348_s_at		Adenylate kinase 3 (AK3)
SH3GLP1	3.8949	0.00258	1566253_at	AL119928	SH3-domain GRB2-like pseudogene 1
ASAH2B	3.88859	4.10741e-06	229793_at	AI656964	apobec-1 complementation factor
LRMP	3.88697	0.00054	35974_at	U10485	Lymphoid-restricted membrane protein
MFSD4	3.88452	0.00148	239304_at	AA490232	Hypothetical protein DKFZp761N1114
HLA-J	3.88391	4.09313e-34	217436_x_at	M80469	Human MHC class I HLA-J gene, exons 1-8 and complete cds.
STAT6	3.88328	4.96364e-12	201332_s_at		Signal transducer and activator of transcription 6, interleukin-4 induced (STAT6)
PDCD1LG2	3.88089	2.31139e-10	220049_s_at		Programmed death ligand 2 (PDL2)
AUH	3.87099	0.00316	236839_at	AI791801	AU RNA binding protein/enoyl-Coenzyme A hydratase
DCTN2	3.87066	0.00079	232505_at	AU147214	Dynactin 2 (p50)
SLC16A6	3.86469	3.49637e-06	230748_at	AI873273	Solute carrier family 16 (monocarboxylic acid transporters), member 6
TCL1A	3.86364	0.00378	209995_s_at	BC003574	T-cell leukemia/lymphoma 1A
HLA-C	3.85754	0	214459_x_at	M12679	Major histocompatibility complex, class I, C
IRF1	3.85319	7.12692e-18	202531_at		Interferon regulatory factor 1 (IRF1)
SCARB2	3.8484	0	201646_at	AA885297	Scavenger receptor class B, member 2
SLFN5	3.84204	4.85798e-17	1557078_at	AK054668	Likely ortholog of mouse schlafen 5
IFIT5	3.83658	3.64338e-44	203595_s_at	N47725	Interferon-induced protein with tetratricopeptide repeats 5
TMEFF2	3.83212	6.26603e-06	224321_at	AB004064	Homo sapiens mRNA for tomoregulin, complete cds.
TFPI2	3.82717	2.37406e-07	209278_s_at	L27624	Tissue factor pathway inhibitor 2
SLFN5	3.81981	3.63371e-28	226725_at	AI435399	Transcribed locus
FAM26F	3.81831	4.67859e-07	229390_at	AV734646	hypothetical protein LOC441168
FLJ10489	3.81505	0.00591	232326_at	AK001351	hypothetical protein FLJ10489
PTGIR	3.80945	4.05527e-08	206187_at		Prostaglandin I2 (prostacyclin) receptor (IP) (PTGIR)
FOSL1	3.79771	2.69562e-11	204420_at	BG251266	FOS-like antigen 1
ENDOD1	3.79715	2.89309e-07	212570_at	AL573201	Endonuclease domain containing 1
B3GNT2	3.79524	1.35476e-18	222870_s_at	AF288208	UDP-GlcNAc:betaGal beta-1,3-N-acetylglucosaminyltransferase 1
TRIM26	3.7854	1.04926e-12	202702_at		Zinc finger protein 173
CTNNBL1	3.7741	5.49388e-36	221021_s_at		Similar to Bos taurus P14 protein (P14L)
BTN3A1	3.77405	3.3596e-15	209770_at	U90552	Butyrophilin, subfamily 3, member A1
ARHGAP22	3.7706	0.00616	1556459_at	AK093071	Rho GTPase activating protein 22
RBCK1	3.76114	5.30434e-15	207713_s_at		HBV associated factor (XAP4)
CCL2	3.75757	4.02403e-36	216598_s_at	S69738	Chemokine (C-C motif) ligand 2
APOL6	3.74992	1.99659e-08	241869_at	AW026509	Apolipoprotein L, 6
KCNQ5	3.72652	1.19021e-16	244623_at	BF513800	Transcribed locus
1558784_at	3.71581	0.00112	1558784_at	BG540230	602569119F1 NIH_MGC_77 Homo sapiens cDNA clone IMAGE:4693613 5', mRNA sequence.
ITIH4	3.70714	0.00957	206287_s_at		Inter-alpha (globulin) inhibitor H4 (plasma Kallikrein-sensitive glycoprotein) (ITIH4)
TCRA	3.70009	0.00304	215524_x_at	AW966434	T-cell antigen receptor alpha (TCRA)
FLJ40292	3.69249	0.00475	1559311_at	BM875362	Euchromatic histone-lysine N-methyltransferase 1
CEACAM1	3.69187	2e-05	211889_x_at	D12502	Carcinoembryonic antigen-related cell adhesion molecule 1 (biliary glycoprotein)
PML	3.68957	7.17339e-19	209640_at	M79462	Promyelocytic leukemia
TMEM110	3.68224	0.00608	237677_at	AI733112	Musculoskeletal, embryonic nuclear protein 1
231038_s_at	3.67564	0.00128	231038_s_at	AI309438	Hypothetical protein FLJ13725
BLZF1	3.67246	0.00571	210462_at	AF288161	Basic leucine zipper nuclear factor 1 (JEM-1)
PDE4C	3.67197	0.00021	231478_at	AI051127	Transcribed locus
OPN5	3.66955	1e-05	234689_at	AL161622	Similar to dJ402H5.2 (novel protein similar to worm and fly proteins)
ACCN5	3.66692	0.00851	1564504_at	AJ252011	Amiloride-sensitive cation channel 5, intestinal
MMP14	3.66003	8.34426e-10	202828_s_at		Matrix metalloproteinase 14 (membrane-inserted) (MMP14)
ABTB2	3.6514	0.00065	233628_at	AK025359	Ankyrin repeat and BTB (POZ) domain containing 2
WBSCR17	3.65018	0.00348	1566783_at	BC006563	Williams-Beuren syndrome chromosome region 17
MASTL	3.6469	1.31303e-36	228468_at	BF108964	Microtubule associated serine/threonine kinase-like
CCDC40	3.64149	0.00419	1563563_at	AL713758	Hypothetical protein FLJ20753
1560559_at	3.63916	0.00066	1560559_at	AL137539	MRNA; cDNA DKFZp434N2419 (from clone DKFZp434N2419)
BTN3A1	3.63911	3.44131e-13	207485_x_at		Butyrophilin, subfamily 3, member A1 (BTN3A1)
TRAV16	3.63853	0.00382	217170_at	AE000659	T cell receptor alpha variable 16
HIP1R	3.63542	3.33779e-12	38340_at	AB014555	Huntingtin interacting protein-1-related
PML	3.6309	6e-05	210362_x_at	AF230409	Promyelocytic leukemia
PI4K2B	3.62394	3.99768e-31	222631_at	AI862887	Phosphatidylinositol 4-kinase type 2 beta
BLZF1	3.61524	4.19727e-24	203840_at		Basic leucine zipper nuclear factor 1
PLSCR1	3.61003	7.83656e-06	241916_at	AI984040	Phospholipid scramblase 1
LOC124446	3.60902	0	224981_at	AL520900	hypothetical protein BC017488
PHACTR4	3.60255	1.35085e-42	226823_at	AW450293	Phosphatase and actin regulator 4
GBP3	3.60158	0	223434_at	AL136680	Guanylate binding protein 3
AURKC	3.60113	0.00214	211107_s_at	AB017332	Aurora kinase C
IFI16	3.5976	1.13505e-43	206332_s_at		Interferon, gamma-inducible protein 16 (IFI16)
SQSTM1	3.59543	0.00015	213112_s_at	N30649	Sequestosome 1
242488_at	3.59191	0.00634	242488_at	R55784	CDNA FLJ38396 fis, clone FEBRA2007957
AXUD1	3.59126	2.30897e-09	225557_at	AI091372	AXIN1 up-regulated 1
HLA-E	3.58879	0	217456_x_at	M31183	Major histocompatibility complex, class I, E
NFKBIA	3.58835	2.13852e-11	201502_s_at	AI078167	Nuclear factor of kappa light polypeptide gene enhancer in B-cells inhibitor, alpha
PRG-3	3.58304	0.00471	1563950_at	AL050079	plasticity related gene 3
CFH	3.58205	9.30833e-07	213800_at	X04697	Complement factor H
LOC387826	3.58122	0.00771	237822_at	AI962701	hypothetical LOC387826
ANKFY1	3.57955	3.34326e-14	219868_s_at		ANKHZN protein
LOC731489	3.57913	0.00954	238586_at	AI951599	Hypothetical gene supported by AK055127; BC053586; BC067863
SLC5A3	3.57836	1.81708e-06	213164_at	AI867198	Mitochondrial ribosomal protein S6
BRIP1	3.57395	2.64602e-21	235609_at	BF056791	BRCA1 interacting protein C-terminal helicase 1
PGF	3.57123	0.00082	209652_s_at	BC001422	Placental growth factor, vascular endothelial growth factor-related protein
FZD4	3.55713	4.73319e-15	218665_at		Frizzled (Drosophila) homolog 4 (FZD4)
DTNA	3.55384	0.00299	208430_s_at		Dystrobrevin, alpha (DTNA)
SLC39A8	3.55309	0.00616	219869_s_at		Up-regulated by BCG-CWS
PML	3.54849	0.00232	211014_s_at	AF230410	Promyelocytic leukemia
ANKFY1	3.54399	8.29897e-34	224900_at	AK025960	Ankyrin repeat and FYVE domain containing 1
SCARB2	3.54364	1.05804e-21	201647_s_at		CD36 antigen (collagen type I receptor, thrombospondin receptor)-like 2 (lysosomal integral membrane protein II) (CD36L2)
PCTK3	3.54124	0.0041	214797_s_at	BC000281	PCTAIRE protein kinase 3
TNFSF18	3.541	7e-05	221371_at		Tumor necrosis factor (ligand) superfamily, member 18 (TNFSF18)
USP30	3.53204	0.00037	228675_at	AA143146	Ubiquitin specific peptidase 30
ADAR	3.52352	0	201786_s_at		Adenosine deaminase
TRAFD1	3.51838	0.0006	202837_at		FLN29 gene product (FLN29)
ZNF568	3.51832	0.00736	1564356_at	AK093123	Zinc finger protein 568
PANK2	3.51777	9.90876e-08	235130_at	AV703394	Pantothenate kinase 2 (Hallervorden-Spatz syndrome)
IRAK2	3.50729	0.00062	231779_at	AI246590	Interleukin-1 receptor-associated kinase 2
LOC147645	3.50038	0.00467	238654_at	W79425	hypothetical protein LOC147645
RBMS2	3.49984	4.24312e-11	205228_at		RNA binding motif, single stranded interacting protein 2 (RBMS2)
APOL6	3.49928	6.50647e-08	1557236_at	BF512806	Apolipoprotein L, 6
BNIP3	3.49916	1.30396e-34	201849_at		BCL2adenovirus E1B 19kD-interacting protein 3 (BNIP3)
1565837_at	3.49665	0.00215	1565837_at	AA215492	CDNA FLJ39181 fis, clone OCBBF2004235
CCDC109B	3.49502	2.2096e-19	218802_at		Hypothetical protein FLJ20647
PCGF5	3.49382	2.33249e-28	229194_at	AL045882	Polycomb group ring finger 5
PVRL2	3.48707	1.6519e-30	203149_at		Poliovirus receptor-related 2 (herpesvirus entry mediator B) (PVRL2)
CCDC37	3.48122	0.00894	220824_at		Hypothetical protein FLJ20123
PCGF5	3.48094	8.5519e-09	235331_x_at	AI341142	Polycomb group ring finger 5
C19orf28	3.47878	4.31325e-12	220178_at		Hypothetical protein PP3501
RAB8B	3.47771	4.82679e-13	219210_s_at		RAB-8b protein
BNIP3	3.47563	2.95318e-28	201848_s_at	U15174	Homo sapiens BCL2/adenovirus E1B 19kD-interacting protein 3 (BNIP3)
OGFR	3.46851	0.00032	211512_s_at	AF172450	Opioid growth factor receptor
PFKFB4	3.46233	2e-05	228499_at	AL038787	6-phosphofructo-2-kinase/fructose-2,6-biphosphatase 4
SPHK1	3.46222	5.38637e-20	219257_s_at		Sphingosine kinase 1 (SPHK1)
FBXO32	3.4584	0.00406	225803_at	AW006123	F-box protein 32
PML	3.45366	6e-05	211013_x_at	AF230411	Promyelocytic leukemia
LOC441340	3.4326	0.00384	222194_at	AL390183	hypothetical LOC441340
SH2D5	3.42911	2e-05	230973_at	AI937119	hypothetical protein LOC149194
XAF1	3.42784	1.35918e-11	206133_at		XIAP associated factor-1
NUDCD1	3.42768	1.06796e-40	225439_at	AI802955	NudC domain containing 1
ZNF718	3.42519	0.00612	1569479_at	BC020836	Hypothetical protein FLJ90036
B3GNT2	3.42457	2.77341e-09	219326_s_at		Beta-1,3-N-acetylglucosaminyltransferase (BETA3GNT)
ERBB2IP	3.41953	0.00022	232896_at	AK026757	Erbb2 interacting protein
IL7	3.40959	0.00011	206693_at		Interleukin 7 (IL7)
RECQL5	3.39941	0.00397	34063_at	AB006533	RecQ protein-like 5
SLC5A3	3.39861	2.04695e-08	212944_at	AK024896	Mitochondrial ribosomal protein S6
DHX37	3.39723	0.00029	223364_s_at	BC004463	DEAH (Asp-Glu-Ala-His) box polypeptide 37
KIAA1618	3.39659	0.00032	231956_at	AA976354	KIAA1618
NAPA	3.39171	1.0622e-22	208751_at	BC001165	N-ethylmaleimide-sensitive factor attachment protein, alpha
APOL6	3.39075	1.6657e-10	1557116_at	BM980001	UI-CF-EN1-acy-l-16-0-UI.s1 UI-CF-EN1 Homo sapiens cDNA clone UI-CF-EN1-acy-l-16-0-UI 3', mRNA sequence.
CCL13	3.39047	0.0035	206407_s_at		Small inducible cytokine subfamily A (Cys-Cys), member 13 (SCYA13),
EDN1	3.38936	1.94609e-06	218995_s_at		Endothelin 1
GRINA	3.38625	9.58525e-10	212090_at	AL571424	Glutamate receptor, ionotropic, N-methyl D-asparate-associated protein 1 (glutamate binding)
HLA-F	3.3717	3e-05	221978_at	BE138825	Hypothetical protein FLJ35429
LOC392791	3.35923	0.00061	239751_at	AA922231	Hypothetical LOC392791
DKFZp564N2472	3.35476	0.00094	1556291_at	AL833888	Hypothetical protein DKFZp564N2472
ZCCHC2	3.35159	2.14568e-08	219062_s_at		Hypothetical protein FLJ20281
CCDC75	3.34451	0	213294_at	AV755522	Hypothetical protein FLJ38348
PRO2853	3.34126	0.00393	223579_s_at	AF119905	Homo sapiens PRO2853 mRNA, complete cds.
STIM1	3.33991	0.00021	1570283_at	BC016014	Stromal interaction molecule 1
HLA-C	3.33602	0	216526_x_at	AK024836	Major histocompatibility complex, class I, C
NTRK3	3.336	0.008	1557795_s_at	AI917078	Neurotrophic tyrosine kinase, receptor, type 3
1560621_at	3.32376	0.00081	1560621_at	BQ707702	IMAGE:6282178 5'
IFIT5	3.322	3.31864e-09	203596_s_at		Retinoic acid- and interferon-inducible protein (58kD) (RI58)
PVRL2	3.32062	1.20341e-12	225418_at	AI520949	Poliovirus receptor-related 2 (herpesvirus entry mediator B)
LOC387921	3.31817	4.10534e-07	236122_at	H40696	similar to RIKEN cDNA 8030451K01
ACTL7A	3.31752	0.00549	220501_at		Actin-like 7A (ACTL7A)
KIAA1754	3.31069	8.01186e-11	225582_at	AA425726	Inositol 1,4,5-triphosphate receptor interacting protein
ZNF313	3.3062	0	211678_s_at	AF090934	Homo sapiens clone HQ0518 PRO0518 mRNA, complete cds.
TMEM30B	3.3033	0.00821	230124_at	BE218611	Transmembrane protein 30B
KRT18P4	3.29862	4.57078e-30	200867_at	AL031685	Keratin 18 pseudogene 4
B4GALT5	3.29784	5.39156e-25	221484_at	BF691447	UDP-Gal:betaGlcNAc beta 1,4- galactosyltransferase, polypeptide 5
OGFR	3.2958	0.00135	210443_x_at	AF172452	Opioid growth factor receptor
CFHR1	3.29426	1.30907e-06	215388_s_at	X56210	Complement factor H-related 1 pseudogene
SLC2A5	3.29126	0.00059	204429_s_at	BE560461	Solute carrier family 2 (facilitated glucose/fructose transporter), member 5
241657_at	3.28961	0.00121	241657_at	AI791835	Transcribed locus
PSCD1	3.28729	2.20382e-09	202880_s_at		Pleckstrin homology, Sec7 and coiledcoil domains 1(cytohesin 1) (PSCD1)
MMP14	3.28378	1.10264e-06	202827_s_at	AU149305	Matrix metallopeptidase 14 (membrane-inserted)
ICAM1	3.27447	8.25854e-06	202637_s_at	AI608725	Intercellular adhesion molecule 1 (CD54), human rhinovirus receptor
TTN	3.27368	0.00819	241791_at	BF825274	CM1-HN0016-141100-549-b06 HN0016 Homo sapiens cDNA, mRNA sequence.
TMEM110	3.27264	0.00143	227127_at	BF222855	Musculoskeletal, embryonic nuclear protein 1
PATL1	3.26689	9.53977e-18	225468_at	AI761804	FLJ36874 protein
LGALS8	3.26687	3.00801e-30	208936_x_at	AF074000	Lectin, galactoside-binding, soluble, 8 (galectin 8)
C21orf2	3.25616	0.00676	214309_s_at	AI435747	Chromosome 21 open reading frame 2
TSKU	3.25251	0.00024	218245_at		Hypothetical protein, estradiol-induced (E2IG4)
SSTR3	3.2464	0.00212	1553178_a_at	NM_001051.1	Somatostatin receptor 3 (SSTR3)
PLG	3.24381	0.00705	240033_at	BF447999	Plasminogen
NAPA	3.24284	0	206491_s_at		N-ethylmaleimide-sensitive factor attachment protein, alpha (NAPA),
Similar to LOC166173	3.24177	0.00956	1555157_at	BC033582	IMAGE:5203730
C7orf57	3.23178	0.00069	1557636_a_at	BC031107	Hypothetical protein LOC136288
CD47	3.22103	8.40779e-45	211075_s_at	Z25521	CD47 antigen (Rh-related antigen, integrin-associated signal transducer)
1561204_at	3.21674	0.00153	1561204_at	BC040994	CDNA clone IMAGE:5272574
PML	3.21081	0.00145	235508_at	AW291023	Promyelocytic leukemia
SPTLC2	3.20993	1.03214e-06	203127_s_at	BC005123	Serine palmitoyltransferase, long chain base subunit 2
C11orf36	3.20891	0.00205	1564439_a_at	AK093421	Chromosome 11 open reading frame 36
CXCL1	3.20801	0.00228	204470_at		GRO1 oncogene (melanoma growth stimulating activity, alpha) (GRO1),
244025_at	3.199	0.0008	244025_at	BF590917	Transcribed locus
BLZF1	3.19636	8.44596e-18	32088_at	U79751	Basic leucine zipper nuclear factor 1 (JEM-1)
GFI1	3.19518	0.0049	206589_at		Growth factor independent 1 (GFI1)
LASS5	3.19374	0.00904	239491_at	AI089312	LAG1 longevity assurance homolog 5 (S. cerevisiae)
FGF1	3.19259	3.12785e-06	205117_at	X59065	H.sapiens FGF gene, exon 3.
PLA2G4A	3.18772	0.00116	210145_at	M68874	Phospholipase A2, group IVA (cytosolic, calcium-dependent)
GAP43	3.18628	0.00297	204471_at		Growth associated protein 43 (GAP43)
SLFN12	3.18524	1.28501e-12	219885_at		Hypothetical protein FLJ10260 (FLJ10260)
RBCK1	3.18387	2.95474e-26	221827_at	BE788439	Chromosome 20 open reading frame 18
RAB3C	3.1837	0.00024	241977_s_at	AI634523	RAB3C, member RAS oncogene family
TRAFD1	3.17913	8.1915e-12	35254_at	AB007447	TRAF-type zinc finger domain containing 1
NRP2	3.16906	0.00786	225566_at	AI819729	Neuropilin 2
AGRN	3.16811	1.33047e-08	217419_x_at	AK021586	Agrin
PVRL2	3.15988	1.64539e-08	232079_s_at	BE867789	Poliovirus receptor-related 2 (herpesvirus entry mediator B)
ITGA2	3.15802	0.0003	227337_at	AA886870	Hypothetical protein FLJ11200
ANKRD37	3.15802	1e-05	205032_at		Integrin, alpha 2 (CD49B, alpha 2 subunit of VLA-2 receptor) (ITGA2),
JAK2	3.14963	0.00152	205841_at		Janus kinase 2 (a protein tyrosine kinase) (JAK2)
CEACAM1	3.14647	0.0089	206576_s_at		Carcinoembryonic antigen-related cell adhesion molecule 1 (biliary glycoprotein)
SMARCA5	3.13219	9.92743e-38	202303_x_at		SWISNF related, matrix associated, actin dependent regulator of chromatin, subfamily a, member 5 (SMARCA5)
STIM1	3.12713	0.00023	1570284_x_at	BC016014	Stromal interaction molecule 1
RPS6KC1	3.12509	3.43484e-13	218909_at		Ribosomal protein S6 kinase, 52kD, polypeptide 1 (RPS6KC1)
BAZ1A	3.12313	1.22273e-20	217985_s_at	AA102574	Bromodomain adjacent to zinc finger domain, 1A
SCARB2	3.12273	0	224983_at	BF339821	Scavenger receptor class B, member 2
EML5	3.12202	0.00434	1570393_at	BC032685	Echinoderm microtubule associated protein like 5
IL12A	3.12156	0.0089	207160_at		Interleukin 12A (natural killer cell stimulatory factor 1, cytotoxic lymphocyte maturation factor 1, p35) (IL12A)
KRT33A	3.11891	1.34153e-09	208483_x_at		Keratin, hair, acidic,3A (KRTHA3A)
MICB	3.11692	2.36779e-28	206247_at		MHC class I polypeptide-related sequence B (MICB)
230741_at	3.11663	0.00412	230741_at	AI655467	CDNA FLJ41454 fis, clone BRSTN2011597
BAG1	3.10614	6e-05	229720_at	AA394039	BCL2-associated athanogene
LOC202051	3.10504	2.19929e-07	1558641_at	AK098740	Hypothetical protein LOC202051
C6orf174	3.10159	0.00211	233050_at	AL096711	Chromosome 6 open reading frame 174
AK3L2	3.09779	0.00094	230630_at	AI566130	Adenylate kinase 3-like 1
NKX3-1	3.09345	1.4385e-06	209706_at	AF247704	NK3 transcription factor related, locus 1 (Drosophila)
HLA-G	3.08696	8.80848e-30	211528_x_at	M90685	HLA-G histocompatibility antigen, class I, G
KLF4	3.08354	1.74323e-08	221841_s_at	BF514079	Kruppel-like factor 4 (gut)
PKP3	3.08228	0.00438	209873_s_at	AF053719	Plakophilin 3
HLA-G	3.0822	1.37827e-24	210514_x_at	AF226990	HLA-G histocompatibility antigen, class I, G
ADPRHL2	3.08147	2.32488e-19	223097_at	AF212236	ADP-ribosylhydrolase like 2
PLXNC1	3.07247	0.00536	206470_at		Plexin C1 (PLXNC1)
C9orf50	3.06731	0.00966	230335_at	AW084476	Hypothetical protein LOC375759
BLZF1	3.06337	0.00017	1558560_s_at	AI002966	Basic leucine zipper nuclear factor 1 (JEM-1)
RICTOR	3.06229	2.62048e-18	226312_at	BF940270	Rapamycin-insensitive companion of mTOR
HIST1H2AJ	3.06055	1.21803e-09	208583_x_at		H2A histone family, member E (H2AFE)
BTC	3.06017	0.00391	241412_at	AI620677	Transcribed locus
HLA-A	3.05261	0	215313_x_at	AA573862	Major histocompatibility complex, class I, A
FUT1	3.0378	1.75794e-10	235558_at	AW838569	Bromodomain adjacent to zinc finger domain, 2A
LOC388242	3.03439	0.00012	1569522_at	BC015443	LOC112869 pseudogene
DCP1A	3.034	7.50672e-15	225443_at	AK025344	CDNA: FLJ21691 fis, clone COL09555
PATL1	3.03146	1.12327e-09	235235_s_at	AA359612	FLJ36874 protein
NR4A3	3.02909	0.00854	209959_at	U12767	Human mitogen induced nuclear orphan receptor (MINOR) mRNA, complete cds.
GALNT3	3.02544	1.80956e-11	203397_s_at	BF063271	UDP-N-acetyl-alpha-D-galactosamine:polypeptide N-acetylgalactosaminyltransferase 3 (GalNAc-T3)
SYT15	3.02476	0.00329	244308_at	BF514096	Full length insert cDNA clone ZD73D05
LY6E	3.01822	2.9854e-12	202145_at		Lymphocyte antigen 6 complex, locus E (LY6E)
ACSM5	3.01682	0.00561	89977_at	AI733019	Hypothetical protein FLJ20581
EDN1	3.01645	6.05576e-06	222802_at	J05008	Homo sapiens endothelin-1 (EDN1) gene, complete cds.
PCGF5	3.01261	1.88136e-14	226326_at	AI798098	Polycomb group ring finger 5
PSME2	3.00582	1.1657e-32	201762_s_at		Proteasome (prosome, macropain) activator subunit 2 (PA28 beta) (PSME2)
C3orf49	2.99499	0.00151	1553805_at	NM_138808.1	Hypothetical protein BC015210
BDKRB1	2.99353	0.00018	207510_at		Bradykinin receptor B1
MGC22265	2.98619	0.00456	1555568_at	BC034017	Hypothetical protein MGC22265
BTN3A2	2.98556	0.00372	212613_at	AI991252	Butyrophilin, subfamily 3, member A2
RIPK1	2.98455	1.57015e-11	209941_at	U50062	Receptor (TNFRSF)-interacting serine-threonine kinase 1
221145_at	2.98376	0.0088	221145_at		Hypothetical protein PRO1097
FST	2.98248	1.59343e-09	204948_s_at		Follistatin
ZBTB40	2.98076	0.00025	203958_s_at	AI557467	Zinc finger and BTB domain containing 40
EREG	2.97702	0.00034	205767_at		Epiregulin
BLOC1S3	2.97689	0.0005	1559530_at	BC040703	Biogenesis of lysosome-related organelles complex-1, subunit 3
FAM26E	2.97378	4e-05	232217_at	AI292175	Chromosome 6 open reading frame 188
ELF1	2.97347	3.17741e-10	212420_at	AL559590	E74-like factor 1 (ets domain transcription factor)
CD47	2.97307	0	213857_s_at	BG230614	CD47 antigen (Rh-related antigen, integrin-associated signal transducer)
229715_at	2.96917	7e-05	229715_at	AW006182	CDNA FLJ41663 fis, clone FEBRA2027297
MOV10	2.96815	4.90543e-07	233917_s_at	AK023297	Mov10, Moloney leukemia virus 10, homolog (mouse)
HLA-G	2.96577	7.13571e-31	211529_x_at	M90684	HLA-G histocompatibility antigen, class I, G
HIST1H2AI	2.96311	2.69454e-07	214542_x_at		H2A histone family, member C (H2AFC)
C3orf52	2.96261	0.0001	219474_at		Hypothetical protein FLJ23186
ITGA2	2.96211	3.56376e-12	227314_at	N95414	Integrin, alpha 2 (CD49B, alpha 2 subunit of VLA-2 receptor)
GREM1	2.95598	1.09426e-17	218469_at		Cysteine knot superfamily 1, BMP antagonist 1 (CKTSF1B1)
MAFF	2.95291	4.55459e-25	36711_at	AL021977	v-maf musculoaponeurotic fibrosarcoma oncogene homolog F
GPNMB	2.9489	8.16492e-08	1554018_at	BC011595	Glycoprotein (transmembrane) nmb
FGF2	2.9479	3.40916e-14	204421_s_at	M27968	Fibroblast growth factor 2 (basic)
EHBP1L1	2.94734	0.00973	1557228_at	AJ404607	EH domain binding protein 1-like 1
TRADD	2.93696	1.87329e-11	205641_s_at		TNFRSF1A-associated via death domain (TRADD)
HIAT1	2.92258	5.49235e-31	225222_at	AI243268	Hippocampus abundant transcript 1
IL7R	2.92217	1.83043e-11	226218_at	BE217880	Interleukin 7 receptor
AQP3	2.91871	0.00121	39248_at	N74607	Aquaporin 3
TEK	2.91713	0.00081	206702_at		TEK tyrosine kinase, endothelial (venous malformations, multiple cutaneous and mucosal) (TEK)
SP100	2.91705	3e-05	210218_s_at	U36501	Nuclear antigen Sp100
NT5C3	2.91322	1.3261e-13	223298_s_at	AF312735	5'-nucleotidase, cytosolic III
ELF1	2.91314	7.81297e-15	212418_at	M82882	E74-like factor 1 (ets domain transcription factor)
ATP8B4	2.91177	0.00221	220416_at		Hypothetical protein FLJ21472
NRCAM	2.90194	0.00864	216959_x_at	U55258	Human hBRAVO/Nr-CAM precursor (hBRAVO/Nr-CAM) gene
CCRK	2.89548	0.00557	205271_s_at		Cell cycle related kinase (CCRK)
1562557_at	2.87623	0.00669	1562557_at	BC040888	Homo sapiens, clone IMAGE:5742030, mRNA
TMEM51	2.87407	0.00043	218815_s_at		Hypothetical protein FLJ10199
RAB24	2.87271	1.8467e-12	225251_at	AK021761	RAB24, member RAS oncogene family
SP100	2.87156	4.96772e-32	202863_at		Nuclear antigen Sp100
TRA16	2.85713	0.0001	226839_at	N25631	TR4 orphan receptor associated protein TRA16
216499_at	2.84531	0.00062	216499_at	AL137590	MRNA; cDNA DKFZp434K0610 (from clone DKFZp434K0610)
FNDC3A	2.83976	5.6062e-08	215910_s_at	AL137000	Fibronectin type III domain containing 3A
ZNF107	2.83702	0.0004	205739_x_at		Zinc finger protein (ZFD25)
HS3ST3B1	2.83661	2.83783e-07	1561908_a_at	AL832823	Hypothetical protein MGC12916
FMR1	2.83201	1.32611e-21	215245_x_at	AA830884	Fragile X mental retardation 1
CFHR2	2.83083	0.00847	206910_x_at		H factor (complement)-like 3 (HFL3)
CFLAR	2.82785	0.00221	214486_x_at	AF041459	CASP8 and FADD-like apoptosis regulator
CLEC2B	2.81692	0.00016	209732_at	BC005254	C-type lectin domain family 2, member B
B4GALT5	2.8168	4.55474e-24	221485_at	AL035683	UDP-Gal:betaGlcNAc beta 1,4-galactosyltransferase polypeptide 5
RRBP1	2.81137	6.09951e-09	201203_s_at	AI921320	Ribosome binding protein 1 homolog 180kDa (dog)
TMEM106A	2.80952	6.23765e-07	1552302_at	NM_145041.1	Hypothetical protein MGC20235
ARMCX1	2.80726	1.83162e-31	218694_at		ALEX1 protein
MDK	2.80697	1.12625e-10	209035_at	M69148	Midkine (neurite growth-promoting factor 2)
SST	2.8069	0.00743	213921_at		Somatostatin
GOLM1	2.80521	3.35905e-09	217771_at		Golgi membrane protein GP73
OPTN	2.80266	2.71277e-18	202074_s_at		Tumor necrosis factor alpha-inducible cellularprotein containing leucine zipper domains
NFKBIZ	2.79693	3.11341e-15	223218_s_at	AB037925	Nuclear factor of kappa light polypeptide gene enhancer in B-cells inhibitor, zeta
ERAP2	2.79564	4.64894e-10	219759_at		leukocyte-derived arginine aminopeptidase
FUT1	2.79542	2.2698e-06	235439_at	AL536268	Bromodomain adjacent to zinc finger domain, 2A
PFKP	2.79538	4.136e-27	201037_at		Phosphofructokinase, platelet
FLJ36031	2.79485	0.0034	227883_at	AI672172	Hypothetical protein FLJ36031
LGALS8	2.79269	6.95692e-09	208935_s_at	L78132	Human prostate carcinoma tumor antigen (pcta-1) mRNA, complete cds.
PUS7	2.78784	2.00263e-09	218984_at		Hypothetical protein FLJ20485
RAB3GAP1	2.78211	3.2844e-09	212932_at	AK022494	RAB3 GTPase activating protein subunit 1 (catalytic)
TNFAIP6	2.78124	0.0002	206026_s_at		Tumor necrosis factor, alpha-induced protein 6
SIPA1L3	2.78054	0.00245	213600_at	AA425633	Signal-induced proliferation-associated 1 like 3
UAP1L1	2.77904	6e-05	214755_at	AK022632	UDP-N-acteylglucosamine pyrophosphorylase 1-like 1
NT5E	2.77811	3.77139e-36	203939_at		5 nucleotidase (CD73)
ATN1	2.77244	0.00988	40489_at	D31840	Atrophin 1
NUB1	2.77138	4.92532e-10	222512_at	AF300717	NEDD8 ultimate buster-1
LOC440836	2.76892	1.46153e-07	238327_at	AI962367	similar to MGC52679 protein
RIN2	2.75883	0.0001	238743_at	BG251692	Ras and Rab interactor 2
PRKD2	2.75607	2.62486e-25	38269_at	AL050147	Protein kinase D2
SERPING1	2.75353	2.30752e-18	200986_at		Serine (or cysteine) proteinase inhibitor, clade G (C1 inhibitor), member 1
HLA-G	2.74985	1.21651e-13	211530_x_at	M90686	HLA-G histocompatibility antigen, class I, G
LAMA1	2.74679	0.00163	227048_at	AI990816	Laminin, alpha 1
ICAM1	2.74424	0.00626	215485_s_at	AA284705	Intercellular adhesion molecule 1 (CD54), human rhinovirus receptor
TPI1	2.74144	0.00015	210050_at	M10036	Human triosephosphate isomerase mRNA, complete cds.
PATL1	2.73984	5.89923e-06	235234_at	AA359612	FLJ36874 protein
FLJ32871	2.73787	0.00562	243095_at	AW451624	hypothetical protein FLJ32871
OGFR	2.73599	2e-05	211513_s_at	AF172449	Opioid growth factor receptor
FLJ34594	2.73509	0.00199	1563612_at	AK091913	hypothetical protein LOC642728
PVRL2	2.73426	2.72224e-06	232078_at	BE867789	Poliovirus receptor-related 2 (herpesvirus entry mediator B)
N4BP1	2.73334	0.00082	204601_at		Nedd4 binding protein 1
AVPI1	2.73288	1.55802e-10	218631_at		Hypothetical protein PP5395
TMEM174	2.7324	0.00345	240114_s_at	AI927971	Hypothetical protein MGC13034
PCGF5	2.72791	0.00182	241956_at	AI521883	Polycomb group ring finger 5
PLOD2	2.72447	8.8073e-08	202619_s_at	AI754404	Procollagen-lysine, 2-oxoglutarate 5-dioxygenase 2
CFLAR	2.72365	5.80839e-21	210563_x_at	U97075	CASP8 and FADD-like apoptosis regulator
RRP12	2.71826	0.00033	216913_s_at	AK021460	Ribosomal RNA processing 12 homolog (S. cerevisiae)
VAMP5	2.7173	2.71668e-18	204929_s_at		Vesicle-associated membrane protein 5 (myobrevin)
FMR1	2.71709	9.28412e-18	203689_s_at	AI743037	Fragile X mental retardation 1
HPSE	2.71605	0.0093	219403_s_at		Heparanase
TMEM54	2.71601	2.23036e-06	225536_at	AL545105	Transmembrane protein 54
SQSTM1	2.71442	1.474e-13	201471_s_at		Sequestosome 1
C22orf24	2.71418	0.00558	207701_at		Hypothetical protein (HSN44A4A)
SAT	2.71314	3e-05	230333_at	BE326919	Spermidine/spermine N1-acetyltransferase
PPP1R15A	2.7119	6.90862e-09	37028_at	U83981	Protein phosphatase 1, regulatory (inhibitor) subunit 15A
LOC440424	2.71157	5.42159e-10	230314_at	AW014557	Similar to hypothetical protein 628
DKFZP564E1962	2.71026	0	209476_at	AL080080	Thioredoxin domain containing
LOC730139	2.70629	0.00072	1561571_at	BC028116	Hypothetical gene supported by BC028116
KIAA1033	2.70613	2.85362e-20	212794_s_at	AK001728	KIAA1033
NP	2.70277	2.44232e-10	201695_s_at		Nucleoside phosphorylase
PARP9	2.70189	8e-05	227807_at	AI738416	Poly (ADP-ribose) polymerase family, member 9
AKAP7	2.70045	0.00058	205771_s_at	AL137063	A kinase (PRKA) anchor protein 7
CNDP2	2.69725	0.00018	1562460_at	BF512616	CNDP dipeptidase 2 (metallopeptidase M20 family)
PARP8	2.69145	4.99784e-06	219033_at		Hypothetical protein FLJ21308
KIAA0082	2.68997	1.11648e-11	212380_at	D43949	FtsJ methyltransferase domain containing 2
STAT6	2.68842	1.802e-21	201331_s_at	BC004973	Signal transducer and activator of transcription 6, interleukin-4 induced
UTS2	2.6877	0.0097	220784_s_at		Urotensin 2 (UTS2), transcript variant 1
XRN1	2.68374	1.82015e-14	225814_at	BG534738	5'-3' exoribonuclease 1
XRN1	2.6837	9.12862e-15	233632_s_at	AL117516	5'-3' exoribonuclease 1
BLOC1S3	2.68217	0.0018	228244_at	BF062383	Biogenesis of lysosome-related organelles complex-1, subunit 3
ANKIB1	2.6754	1.02085e-17	224687_at	AB037807	Ankyrin repeat and IBR domain containing 1
BTN3A3	2.67468	2.05723e-26	204820_s_at		Butyrophilin, subfamily 3, member A3 (BTN3A3)
FZD5	2.67429	0.0022	221245_s_at		Hypothetical protein DKFZp434E2135
GPD2	2.66672	3.08578e-08	210007_s_at	U36310	Glycerol-3-phosphate dehydrogenase 2 (mitochondrial)
SMARCA5	2.6659	6.30554e-23	213859_x_at	AI652586	SWI/SNF related, matrix associated, actin dependent regulator of chromatin, subfamily a, member 5
CAMK2D	2.66561	1.60054e-09	224994_at	AA777512	Calcium/calmodulin-dependent protein kinase (CaM kinase) II delta
CSF1	2.66417	1.01788e-09	209716_at	M37435	Human macrophage-specific colony-stimulating factor (CSF-1) mRNA, complete cds.
C14orf159	2.66313	8.97803e-11	218298_s_at		Hypothetical protein FLJ20950
ASAM	2.66292	4.47523e-20	228082_at	BF056275	Adipocyte-specific adhesion molecule
ITPR3	2.66104	9.71836e-09	201189_s_at		Inositol 1,4,5-triphosphate receptor, type 3
GDF15	2.65647	1.23144e-09	221577_x_at	AF003934	Growth differentiation factor 15
GPD2	2.65045	4.24913e-12	225447_at	AA613031	Glycerol-3-phosphate dehydrogenase 2 (mitochondrial)
N4BP1	2.64915	7.31563e-25	32069_at	AB014515	Nedd4 binding protein 1
SPRY2	2.64189	2.48455e-08	204011_at		Sprouty (Drosophila) homolog 2
BAZ1A	2.63952	1.96746e-12	217986_s_at		Bromodomain adjacent to zinc finger domain, 1A
IL7R	2.63898	2.77927e-09	205798_at		Interleukin 7 receptor
CKB	2.6343	4e-05	200884_at		Creatine kinase, brain
TMEM110	2.63294	7e-05	227078_at	BE646540	Musculoskeletal, embryonic nuclear protein 1
GNB4	2.63235	8.41759e-28	225710_at	H99792	CDNA FLJ34013 fis, clone FCBBF2002111
TRIO	2.6296	0.0046	231403_at	N21108	Triple functional domain (PTPRF interacting)
LEPREL1	2.62627	1.50264e-08	218717_s_at		Hypothetical protein FLJ10718
NFKBIZ	2.6258	7.67342e-12	223217_s_at	BE646573	Nuclear factor of kappa light polypeptide gene enhancer in B-cells inhibitor, zeta
MOBKL2C	2.615	0.00011	227066_at	BG167841	MOB1, Mps One Binder kinase activator-like 2C (yeast)
FGF1	2.61329	5.38844e-10	1552721_a_at	NM_033136.1	Fibroblast growth factor 1 (acidic) isoform 2 precursor
TCIRG1	2.61284	8.00278e-09	204158_s_at		T-cell, immune regulator 1
OAF	2.6086	4.15961e-06	225510_at	BG033561	NS5ATP13TP2 protein
C6orf107	2.60063	5.80848e-11	226135_at	BE856657	Chromosome 6 open reading frame 107
KLF4	2.59091	0.00132	220266_s_at		Kruppel-like factor 4 (gut)
RAB8B	2.58378	5.98364e-15	222846_at	AB038995	RAB8B, member RAS oncogene family
TMBIM1	2.58342	7.89973e-16	217730_at		PP1201 protein
SPP1	2.58024	0.00617	209875_s_at	M83248	Secreted phosphoprotein 1 (osteopontin, bone sialoprotein I, early T-lymphocyte activation 1)
CFLAR	2.57601	5.94411e-09	211317_s_at	AF041461	CASP8 and FADD-like apoptosis regulator
PTGS2	2.57102	7.17607e-09	204748_at		Prostaglandin-endoperoxide synthase 2 (prostaglandin GH synthase and cyclooxygenase)
BRSK1	2.57055	0.00495	1552504_a_at	NM_032430.1	BR serine/threonine kinase 1
STX3	2.56664	0.0001	209238_at	BE966922	Syntaxin 3
ELMO2	2.56462	9.19828e-08	221528_s_at	BC000143	Engulfment and cell motility 2 (ced-12 homolog, C. elegans)
FKBP1B	2.56419	2.57905e-08	206857_s_at		FK506-binding protein 1B (12.6 kD)
SLFN5	2.55862	2.35747e-19	238430_x_at	AI923675	Likely ortholog of mouse schlafen 5
TGM2	2.55235	1.07897e-10	201042_at	AL031651	Transglutaminase 2 (C polypeptide, protein-glutamine-gamma-glutamyltransferase)
BAMBI	2.54947	0.00298	203304_at		Putative transmembrane protein (NMA)
AGRN	2.54584	2.12509e-07	212285_s_at	AW008051	Agrin
HRH3	2.54582	0.00064	1555715_a_at	AF346903	Histamine receptor H3
DSP	2.54116	2.31264e-18	200606_at		Desmoplakin (DPI, DPII)
SLC25A30	2.54084	0.00041	226782_at	BF001919	Solute carrier family 25, member 30
METTL1	2.53868	8e-05	204027_s_at		Methyltransferase-like 1 (METTL1), transcript variant 1
HAS2	2.53507	8.59258e-07	206432_at		Hyaluronan synthase 2
PPIF	2.53261	1.89053e-12	201489_at	BC005020	Peptidylprolyl isomerase F (cyclophilin F)
BTN2A1	2.53122	5e-05	211256_x_at	U90142	Human unknown protein (BT2.1) mRNA, complete cds.
PTN	2.52884	3.13841e-22	209466_x_at	M57399	Pleiotrophin (heparin binding growth factor 8, neurite growth-promoting factor 1)
SIRT6	2.5263	0.00011	233179_x_at	AL365375	Sirtuin (silent mating type information regulation 2 homolog) 6 (S. cerevisiae)
RICTOR	2.5261	0.00017	226310_at	AI743511	rapamycin-insensitive companion of mTOR
ELMO2	2.52288	4.7688e-12	55692_at	W22924	Engulfment and cell motility 2 (ced-12 homolog, C. elegans)
MCL1	2.52165	1.08931e-26	200798_x_at		Myeloid cell leukemia sequence 1 (BCL2-related)
BRIP1	2.52046	2.26355e-06	221703_at	AF360549	BRCA1 interacting protein C-terminal helicase 1
SLC2A13	2.51847	3e-05	227176_at	AL565362	Solute carrier family 2 (facilitated glucose transporter), member 13
LOC653506	2.51309	4e-05	225955_at	BG231494	Full length insert cDNA clone ZB42D04
BHLHB2	2.50723	0.00104	201169_s_at	BG326045	Basic helix-loop-helix domain containing, class B, 2
MAFF	2.50337	2.11038e-09	205193_at		v-maf musculoaponeurotic fibrosarcoma (avian) oncogene family, protein F
TNFAIP6	2.49599	0.00175	206025_s_at	AW188198	Tumor necrosis factor, alpha-induced protein 6
XRN1	2.4953	0.00036	1555785_a_at	AY137776	5'-3' exoribonuclease 1
ESM1	2.49208	0.00272	208394_x_at		Endothelial cell-specific molecule 1
FST	2.48798	2.11513e-12	226847_at	BF438173	Follistatin
CD55	2.48658	2e-05	201925_s_at		Decay accelerating factor for complement (CD55, Cromer blood group system) (DAF)
FGF5	2.48566	2e-05	208378_x_at		Fibroblast growth factor 5
ENC1	2.48544	2.11997e-09	201341_at		Ectodermal-neural cortex (with BTB-like domain)
CD276	2.4853	1.0962e-07	224859_at	AL360136	CD276 antigen
CTTN	2.48424	8.80925e-07	214073_at	BG475299	Cortactin
OTUD4	2.48187	0.00042	203479_s_at	T79216	OTU domain containing 4
OPTN	2.47897	2.51283e-14	202073_at	AV757675	Optineurin
STC2	2.47535	3.33708e-06	203439_s_at	BC000658	Stanniocalcin 2
PSMF1	2.47076	1.9585e-15	201053_s_at		Proteasome (prosome, macropain) inhibitor subunit 1 (PI31)
CASP7	2.46914	1.81012e-21	207181_s_at		Caspase 7, apoptosis-related cysteine protease
PTN	2.4691	2.1045e-21	211737_x_at	BC005916	Pleiotrophin (heparin binding growth factor 8, neurite growth-promoting factor 1)
GREM1	2.4689	1.11404e-11	218468_s_at	AF154054	Gremlin 1, cysteine knot superfamily, homolog (Xenopus laevis)
RPL10A	2.46833	0.00403	232592_at	AU146731	Ribosomal protein L10a
SPSB1	2.46638	0.00063	219677_at		Hypothetical protein FLJ22393
CFLAR	2.46613	6.23334e-10	210564_x_at	AF009619	CASP8 and FADD-like apoptosis regulator
LGALS8	2.46479	9.65274e-08	208933_s_at	AI659005	HEAT repeat containing 1
AIM1	2.45789	3.16353e-09	212543_at	U83115	Absent in melanoma 1
1556393_at	2.45554	0.00116	1556393_at	BE326219	Transcribed locus, weakly similar to XP_510104.1 PREDICTED: similar to hypothetical protein FLJ25224 [Pan troglodytes]
C21orf88	2.45442	0.00096	1555231_a_at	AF426267	Chromosome 21 open reading frame 88
CABIN1	2.45305	0.00019	202624_s_at		calcineurin binding protein 1
NFE2L3	2.45078	2.11549e-07	204702_s_at		Nuclear factor (erythroid-derived 2)-like 3 (NFE2L3)
BBX	2.45054	4.26113e-11	223134_at	AI795970	Bobby sox homolog (Drosophila)
MED25	2.44874	1e-05	1553993_s_at	BC024312	Mediator of RNA polymerase II transcription, subunit 25 homolog (yeast)
SPAG9	2.44687	5.79609e-07	206748_s_at		Sperm associated antigen 9
KIAA0040	2.4456	0.00481	203143_s_at	T79953	Uncharacterized protein KIAA0040
CD164	2.44313	9.42751e-39	208654_s_at	BF669455	CD164 antigen, sialomucin
LRAP	2.43769	8.92213e-11	227462_at	BE889628	leukocyte-derived arginine aminopeptidase
SAT1	2.43718	1.71291e-06	213988_s_at	BE971383	Spermidine/spermine N1-acetyltransferase
BCL2L13	2.4351	1.89048e-06	224035_s_at	AF183411	BCL2-like 13 (apoptosis facilitator)
KRT34	2.43264	1.07306e-28	206969_at		Keratin, hair, acidic, 4
FUT1	2.43244	3.15051e-18	225776_at	AW205585	Bromodomain adjacent to zinc finger domain, 2A
LOC391020	2.43214	4.3495e-25	216565_x_at	AL121994	Interferon induced transmembrane protein pseudogene
RFX5	2.42921	1.15302e-17	202963_at	AW027312	Regulatory factor X, 5 (influences HLA class II expression)
MCL1	2.42879	6.46729e-09	200796_s_at	BF594446	Myeloid cell leukemia sequence 1 (BCL2-related)
HLA-A	2.42705	1.07818e-27	213932_x_at	AI923492	Major histocompatibility complex, class I, A
FUT1	2.42514	3.86996e-07	225778_at	AI417362	Bromodomain adjacent to zinc finger domain, 2A
FNDC3A	2.42453	1.09111e-22	202304_at		Fibronectin type III domain containing 3A
TNFRSF21	2.4213	1.99261e-06	218856_at		Hypothetical protein
C3orf38	2.42063	2.15332e-06	226524_at	AI458735	Hypothetical protein MGC26717
SLC12A7	2.42037	3e-05	218066_at		Solute carrier family 12 (potassiumchloride transporters), member 7 (SLC12A7)
PLAGL1	2.41629	2.21416e-09	207002_s_at		Pleiomorphic adenoma gene-like 1 isoform 1
PROCR	2.41425	1.0335e-20	203650_at		Protein C receptor, endothelial (EPCR)
ISOC2	2.41388	1.43467e-08	218893_at		Hypothetical protein FLJ23469
RGMB	2.4123	2.96552e-12	227339_at	BE206621	RGM domain family, member B
PPIF	2.41141	7.61138e-17	201490_s_at		Peptidylprolyl isomerase F (cyclophilin F)
MTMR11	2.41042	0.00013	1556034_s_at	AK097000	Myotubularin related protein 11
DNAJA1	2.41036	3.23169e-25	200880_at	AL534104	DnaJ (Hsp40) homolog, subfamily A, member 1
NUDCD1	2.40978	1.53493e-06	225438_at	BF445343	NudC domain containing 1
IRF2	2.4084	1.15003e-07	203275_at		Interferon regulatory factor 2
C6orf106	2.40315	3e-05	217924_at	AL523965	Chromosome 6 open reading frame 106
LNPEP	2.40313	3.68767e-07	231866_at	AA767440	Leucyl/cystinyl aminopeptidase
HMGN4	2.40086	1.29837e-10	215493_x_at	AL121936	High mobility group nucleosomal binding domain 4
PSMF1	2.40074	9.11217e-17	201052_s_at	BG029917	Proteasome (prosome, macropain) inhibitor subunit 1 (PI31)
LOC115110	2.39852	3.92311e-06	232190_x_at	AI393958	hypothetical protein LOC115110
CFLAR	2.3973	3.95141e-18	209939_x_at	AF005775	CASP8 and FADD-like apoptosis regulator
RBMS2	2.39655	1.39845e-13	34187_at	D28483	RNA binding motif, single stranded interacting protein 2
KIAA1217	2.39581	0.00073	216051_x_at	AK022045	KIAA1217
PTGS2	2.39523	8.67435e-09	1554997_a_at	AY151286	Prostaglandin-endoperoxide synthase 2 (prostaglandin G/H synthase and cyclooxygenase)
SPTLC2	2.39416	1.61106e-08	216202_s_at	U15555	Serine palmitoyltransferase, long chain base subunit 2
PARP4	2.39055	8.27682e-17	202239_at		ADP-ribosyltransferase (NAD+; poly (ADP-ribose) polymerase)-like 1 (ADPRTL1)
DYNC1H1	2.39	5e-05	229115_at	BF000332	Dynein, cytoplasmic, heavy polypeptide 1
PLAGL1	2.38813	1.18796e-31	209318_x_at	BG547855	Pleiomorphic adenoma gene-like 1
RP11-50D16.3	2.3856	0.00095	239314_at	AV688972	similar to RIKEN cDNA 8030451K01
GPR180	2.38546	7.99355e-11	231871_at	AU160685	Intimal thickness-related receptor
TM4SF1	2.38027	0.0023	209386_at	AI346835	Transmembrane 4 L six family member 1
LOC728855	2.37933	0.00212	222001_x_at	AI160126	hypothetical LOC440669
CEACAM1	2.37807	0.00305	211883_x_at	M76742	Carcinoembryonic antigen-related cell adhesion molecule 1 (biliary glycoprotein)
NADK	2.37689	0.00455	208917_x_at	BE674658	NAD kinase
MAX	2.3746	1.03052e-24	209332_s_at	BC003525	MYC associated factor X
CFLAR	2.37359	1.09472e-06	209508_x_at	AF005774	CASP8 and FADD-like apoptosis regulator
NDUFA9	2.37276	4.56128e-11	208969_at	AF050641	NADH dehydrogenase (ubiquinone) 1 alpha subcomplex, 9, 39kDa
CASP4	2.37264	3.32808e-13	209310_s_at	U25804	Caspase 4, apoptosis-related cysteine peptidase
IFITM2	2.37158	2.35414e-36	201315_x_at		Interferon induced transmembrane protein 2 (1-8D) (IFITM2)
CNDP2	2.36995	7.32971e-17	217752_s_at		Hypothetical protein FLJ10830
LIPA	2.36335	8.93202e-25	201847_at		Lipase A, lysosomal acid, cholesterol esterase (Wolman disease)
GBP2	2.35988	0.00375	202748_at		Guanylate binding protein 2, interferon-inducible (GBP2)
C1orf51	2.35949	3e-05	227285_at	AW080835	Chromosome 1 open reading frame 51
PELO	2.35822	2.38982e-19	218472_s_at		Pelota (Drosophila) homolog (PELO)
PPP1R15A	2.3563	5e-05	202014_at		Growth arrest and DNA-damage-inducible 34 (GADD34)
B2M	2.35559	1.98837e-32	201891_s_at		Beta-2-microglobulin
C1S	2.35189	4.17911e-16	208747_s_at	M18767	Complement component 1, s subcomponent
IKBKE	2.35174	2e-05	204549_at		IKK-related kinase epsilon; inducible IkappaB kinase (IKKE)
PAX3	2.35158	5.42447e-09	231666_at	AA194168	Paired box gene 3 (Waardenburg syndrome 1)
BCL2L13	2.34946	4.99752e-13	217955_at		MIL1 protein (MIL1), nuclear gene encoding mitochondrial protein
C1S	2.34915	2.5288e-17	1555229_a_at	BC007010.1	Complement component 1
MTMR11	2.34433	0.00032	205076_s_at		Cisplatin resistance associated
C1orf75	2.34422	0.00015	222752_s_at	AK024066	Chromosome 1 open reading frame 75
DNAJC1	2.34323	5e-05	218409_s_at		Hypothetical protein similar to mouse Dnajl1 (DNAJL1)
RP5-1054A22.3	2.34138	0.00063	1561394_s_at	AW014122	KIAA1755 protein
PSMA2	2.33902	9.23456e-43	201317_s_at		Proteasome (prosome, macropain) subunit, alpha type, 2
STEAP1	2.33898	3.90759e-06	205542_at		Six transmembrane epithelial antigen of theprostate
ABL2	2.33762	6.85582e-09	226893_at	AW173164	V-abl Abelson murine leukemia viral oncogene homolog 2 (arg, Abelson-related gene)
BBX	2.33701	0.00021	223135_s_at	AL136769	Bobby sox homolog (Drosophila)
TMEM50A	2.33482	0	222401_s_at	AL550722	Transmembrane protein 50A
RIPK1	2.33351	4.60067e-10	226551_at	AI743085	Receptor (TNFRSF)-interacting serine-threonine kinase 1
FAM26E	2.33308	4e-05	230254_at	AA102600	Transcribed locus
SLC31A2	2.33252	0.00751	204204_at		Solute carrier family 31 (copper transporters), member 2
SAT1	2.33095	3.32591e-10	203455_s_at		Spermidinespermine N1-acetyltransferase
SCML1	2.33079	9e-05	222747_s_at	BF001786	Sex comb on midleg-like 1 (Drosophila)
FGFR1	2.33009	3e-05	215404_x_at	AK024388	Homo sapiens cDNA FLJ14326 fis, clone PLACE4000247.
OSBPL10	2.32961	4.92368e-10	219073_s_at		Hypothetical protein FLJ20363
DOK1	2.32945	9e-05	216835_s_at	AF035299	Docking protein 1, 62kDa (downstream of tyrosine kinase 1)
KIAA1033	2.32506	1.88714e-09	215936_s_at	AK001657	KIAA1033
PSMA4	2.32264	2.00459e-20	203396_at		Proteasome (prosome, macropain) subunit, alpha type, 4
FAM80B	2.32221	0.00184	225978_at	AW409794	Family with sequence similarity 80, member B
DNPEP	2.32157	3.52612e-20	38703_at	AF005050	Aspartyl aminopeptidase
NBN	2.31962	1.02807e-07	217299_s_at	AK001017	Nibrin
DNAJA1	2.31681	3.34679e-22	200881_s_at		Heat shock protein, DNAJ-like 2
ADIG	2.31494	0.00694	1554128_at	BC029594	small adipocyte factor 1
PTN	2.31329	7.62262e-10	209465_x_at	AL565812	Pleiotrophin (heparin binding growth factor 8, neurite growth-promoting factor 1)
SCPEP1	2.31064	2.89685e-17	218217_at		Serine carboxypeptidase 1 precursor protein
EXOSC4	2.31039	0.00042	91682_at	AI571298	Exosome component 4
RAB7L1	2.30916	2e-05	218700_s_at	BC002585	RAB7, member RAS oncogene family-like 1
FGF5	2.30569	0.00126	210310_s_at	AB016517	Fibroblast growth factor 5
ITGA5	2.3009	4.22579e-06	201389_at		Integrin, alpha 5 (fibronectin receptor, alpha polypeptide)
RRAGC	2.29992	6.39626e-11	218088_s_at		Rag C protein
BVES	2.29957	1.49827e-06	228783_at	AA993518	Blood vessel epicardial substance
ADCY3	2.29797	0.00246	209320_at	AF033861	Adenylate cyclase 3
KIAA1033	2.29202	2.54931e-15	212795_at	AL137753	KIAA1033
BANP	2.29133	0.00653	228928_x_at	AL157429	Homo sapiens mRNA; cDNA DKFZp761H172 (from clone DKFZp761H172).
MMP14	2.29065	4.86579e-12	160020_at	Z48481	Matrix metallopeptidase 14 (membrane-inserted)
MESDC1	2.28977	2.26855e-06	223264_at	BC001373	Mesoderm development candidate 1
CARD6	2.28629	0.00836	224414_s_at	AF356193	Caspase recruitment domain family, member 6
EPOR	2.28224	0.00753	396_f_at	X97671	H.sapiens mRNA for erythropoietin receptor.
RICTOR	2.2818	5.82522e-09	228248_at	W49629	rapamycin-insensitive companion of mTOR
IKBKE	2.28165	0.00079	214398_s_at	AW340333	Inhibitor of kappa light polypeptide gene enhancer in B-cells, kinase epsilon
PHF15	2.28035	6.09813e-10	212660_at	AI735639	PHD finger protein 15
OTUD4	2.27822	2.25436e-10	203480_s_at		OTU domain containing 4
GALNTL4	2.27347	0.00195	1554079_at	BC037341	Casein kinase 2, alpha 1 polypeptide
B4GALT1	2.27162	1.07324e-06	201883_s_at	D29805	UDP-Gal:betaGlcNAc beta 1,4- galactosyltransferase, polypeptide 1
RAB43	2.27161	0.00152	225632_s_at	BE736242	RAB43, member RAS oncogene family
CD164	2.26458	2.49027e-26	208653_s_at	AF263279	CD164 antigen, sialomucin
PSMA2	2.26426	5.62191e-12	201316_at	AL523904	Proteasome (prosome, macropain) subunit, alpha type, 2
DOK1	2.26338	0.00305	211121_s_at	AF180527	Docking protein 1, 62kDa (downstream of tyrosine kinase 1)
WSB1	2.26245	0.00059	201294_s_at	N24643	WD repeat and SOCS box-containing 1
CCDC86	2.26203	6e-05	203119_at		Hypothetical protein MGC2574
OTUD1	2.26113	0.00088	226140_s_at	AI934347	OTU domain containing 1
FLJ36031	2.25994	3.87968e-19	229521_at	BE466274	hypothetical protein FLJ36031
MTF2	2.25955	3.3411e-09	203345_s_at	AI566096	Metal response element binding transcription factor 2
IRF9	2.25948	1.78015e-17	203882_at		Interferon-stimulated transcription factor 3, gamma (48kD) (ISGF3G),
B2M	2.25848	2.76016e-30	216231_s_at	AW188940	Beta-2-microglobulin
SERPINB9	2.2564	0.00053	209723_at	BC002538	Serpin peptidase inhibitor, clade B (ovalbumin), member 9
PSEN1	2.25393	4.32853e-10	207782_s_at		Presenilin 1 isoform I-374
KCNS3	2.25299	0.00159	205968_at		Potassium voltage-gated channel, delayed-rectifier, subfamily S, member 3
APOBEC3F	2.24774	0.00845	214994_at	BF508948	Apolipoprotein B mRNA editing enzyme, catalytic polypeptide-like 3F
CCNL1	2.24493	9.299e-11	220046_s_at		Cyclin L ania-6a
SNX11	2.24254	4.13257e-07	53912_at	AI668643	Sorting nexin 11
OTUB1	2.24055	9.13033e-07	38710_at	AL096714	OTU domain, ubiquitin aldehyde binding 1
GNB4	2.23625	0.00134	223487_x_at	AW504458	Guanine nucleotide binding protein (G protein), beta polypeptide 4
USP28	2.23553	7.93681e-08	1552678_a_at	NM_020886.1	Ubiquitin specific protease 28
MYCBP2	2.2354	0.00025	201959_s_at	AA488899	MYC binding protein 2
CENTA1	2.23339	0.00781	90265_at	AW050627	Centaurin, alpha 1
RFX5	2.2332	5e-05	202964_s_at		Regulatory factor X, 5 (influences HLA class II expression)
PLAUR	2.2316	5.21566e-09	210845_s_at	U08839	Plasminogen activator, urokinase receptor
MT4	2.23134	0.0065	217395_at	X55503	H.sapiens pseudogene for metallothionein and AG/CT repetitive element.
SLC30A1	2.23083	0.00016	228181_at	AI553933	Solute carrier family 30 (zinc transporter), member 1
ANKIB1	2.22952	9.53287e-11	224682_at	AA253488	Ankyrin repeat and IBR domain containing 1
SAP130	2.22671	1.04029e-10	220367_s_at		Hypothetical protein FLJ12761 (FLJ12761)
GALNT12	2.2262	0.00774	218885_s_at		Hypothetical protein FLJ21212
CPEB2	2.22381	9.24361e-09	226939_at	AI202327	Cytoplasmic polyadenylation element binding protein 2
CAMK2D	2.22311	7.63195e-21	225019_at	BF797381	Calcium/calmodulin-dependent protein kinase (CaM kinase) II delta
NRBP1	2.22094	1.80275e-10	217765_at		Nuclear receptor binding protein
EDG5	2.21836	7e-05	227684_at	AI032786	Similar to KIAA1503 protein
NT5E	2.21783	2.68759e-08	1553995_a_at	BC015940	5'-nucleotidase, ecto (CD73)
NOV	2.2169	2.84977e-08	214321_at	BF440025	Nephroblastoma overexpressed gene
BTN2A1	2.2154	3.54523e-07	203944_x_at		Butyrophilin, subfamily 2, member A1
TEAD2	2.21475	0.00383	238322_s_at	AA337048	TEA domain family member 2
TRAFD1	2.21293	0.00118	243196_s_at	BF223703	TRAF-type zinc finger domain containing 1
RRBP1	2.21092	6.74504e-22	201206_s_at		Ribosome binding protein 1 (dog 180kD homolog)
TMEM158	2.21085	4e-05	213338_at	BF062629	Ras-induced senescence 1
ATF5	2.20828	0.00051	204998_s_at		Activating transcription factor 5
TAPBP	2.20807	2.3386e-07	1555565_s_at	AF314222	TAP binding protein (tapasin)
COQ10B	2.20361	1.91337e-17	219397_at		Hypothetical protein FLJ13448
BBX	2.20333	0.00011	226331_at	BF508813	Bobby sox homolog (Drosophila)
ARNTL2	2.20312	0.00276	220658_s_at		Transcription factor BMAL2
TAPBP	2.20229	5.40029e-10	208829_at	AF029750	TAP binding protein (tapasin)
PLXNC1	2.20212	0.00862	206471_s_at		Plexin C1 (PLXNC1)
OAZ1	2.20123	7e-05	211691_x_at	AF293339	Ornithine decarboxylase antizyme 4
GCLC	2.1992	0.0001	202923_s_at		Glutamate-cysteine ligase, catalytic subunit
C6orf106	2.19916	0.00061	217925_s_at		Hypothetical protein FLJ22195
SLIT2	2.19734	1.57852e-08	209897_s_at	AF055585	Slit homolog 2 (Drosophila)
MTF2	2.18845	5e-05	203346_s_at	AF072814	Metal response element binding transcription factor 2
DENND2D	2.18837	0.00536	221081_s_at		Hypothetical protein FLJ22457
DNAJC1	2.18625	2.47836e-21	222620_s_at	BF591419	DnaJ (Hsp40) homolog, subfamily C, member 1
SAR1A	2.18587	9.47695e-06	210790_s_at	BC003658	SAR1a gene homolog 1 (S. cerevisiae)
CXorf38	2.18368	3.11999e-06	230532_at	BF001685	Chromosome X open reading frame 38
DNPEP	2.18085	3e-05	201937_s_at		Aspartyl aminopeptidase
BBX	2.18053	1.1851e-15	232008_s_at	AF283775	Bobby sox homolog (Drosophila)
OGDH	2.1791	1e-05	1554152_a_at	BC009580	Oxoglutarate (alpha-ketoglutarate) dehydrogenase (lipoamide)
HS3ST3A1	2.17722	0.0044	219985_at		Heparan sulfate (glucosamine) 3-O-sulfotransferase 3A1
PIP5K1A	2.1766	2.19897e-07	211205_x_at	U78577	Phosphatidylinositol-4-phosphate 5-kinase, type I, alpha
NCOA2	2.17597	1.18583e-10	212867_at	AI040324	Nuclear receptor coactivator 2
PIK3R2	2.17548	0.00634	207105_s_at		Phosphoinositide-3-kinase, regulatory subunit, polypeptide 2 (p85 beta)
CYP1A2	2.17245	0.00613	207608_x_at		Cytochrome P450, subfamily I (aromatic compound-inducible), polypeptide 2
PDP2	2.17082	0.00852	232861_at	AB037769	Pyruvate dehydrogenase phosphatase isoenzyme 2
C1QTNF5	2.16986	0.00045	223499_at	AF329841	C1q and tumor necrosis factor related protein 5
CES2	2.16781	4.59535e-06	209668_x_at	D50579	Carboxylesterase 2 (intestine, liver)
DECR1	2.16705	2.25562e-10	202906_s_at	AF049895	Homo sapiens chromosome 8 multiple clones map q21.3, complete sequence.
CAMK2D	2.16703	0.00351	217569_x_at	AA017093	Calcium/calmodulin-dependent protein kinase (CaM kinase) II delta
USP28	2.16585	5.68146e-06	231837_at	AB040948	Ubiquitin specific peptidase 28
HOMER1	2.16531	0.002	226651_at	AW052119	Homer homolog 1 (Drosophila)
ERAP2	2.16448	0.00029	1554273_a_at	BC017927	leukocyte-derived arginine aminopeptidase
ZBTB43	2.16372	0.00956	204180_s_at	AI745225	Zinc finger protein 297B
STARD4	2.16371	1.82213e-09	226390_at	AA628398	START domain containing 4, sterol regulated
KCNJ5	2.16139	0.00817	211304_x_at	D50134	Potassium inwardly-rectifying channel, subfamily J, member 5
YRDC	2.15795	6e-05	222703_s_at	BE464161	YrdC domain containing (E.coli)
SCML1	2.15787	8.73137e-07	218793_s_at		Sex comb on midleg (Drosophila)-like 1
LOC152742	2.15712	0.00012	240167_at	AI031657	Hypothetical protein LOC152742
YEATS2	2.15568	1.66412e-08	221203_s_at		Hypothetical protein FLJ10201
SNX11	2.15438	0.00307	220140_s_at		Sorting nexin 11
GTF2B	2.15426	1.00401e-11	208066_s_at		General transcription factor IIB
NAGK	2.15084	1.94194e-32	218231_at		N-Acetylglucosamine kinase (HSA242910)
KIAA1450	2.14697	0.0015	226460_at	AB040883	Folliculin interacting protein 2
RABGGTA	2.14637	0.00353	203573_s_at		Rab geranylgeranyltransferase, alpha subunit
GPATCH3	2.14473	0.00786	218895_at		Hypothetical protein FLJ12455
RP2	2.14353	1.98621e-08	205191_at		Retinitis pigmentosa 2 (X-linked recessive)
IER2	2.1415	1.95068e-19	202081_at		Immediate early protein
LYSMD2	2.13966	3e-05	226748_at	AI674731	LysM, putative peptidoglycan-binding, domain containing 2
NAV3	2.13801	4.98038e-06	1552658_a_at	NM_014903.2	Neuron navigator 3
RAB22	2.1352	0.00068	1555311_at	AF125104	Homo sapiens RAB22 mRNA, complete cds.
DUSP5	2.13402	3e-05	209457_at	U16996	Dual specificity phosphatase 5
PGK1	2.13368	4.36408e-18	200737_at		Phosphoglycerate kinase 1
SCAMP1	2.13261	5.24714e-09	1552978_a_at	NM_052822.1	Secretory carrier membrane protein 1
TNFRSF21	2.13082	0.00071	214581_x_at	BE568134	Tumor necrosis factor receptor superfamily, member 21
YRDC	2.12965	2.50911e-06	218647_s_at		Hypothetical protein FLJ23476
MAX	2.12868	1.17871e-08	209331_s_at	AA723514	MYC associated factor X
EPHA2	2.12795	3e-05	203499_at		EphA2 (EPHA2)
SCAMP1	2.12784	2.94063e-14	212417_at	BF058944	Secretory carrier membrane protein 1
KIAA1450	2.12713	8e-05	225922_at	BE501838	hypothetical protein FLJ25371
STAP2	2.12465	0.00871	221610_s_at	BC000795	Signal-transducing adaptor protein-2
MAP2K6	2.12287	0.00166	205698_s_at		Mitogen-activated protein kinase kinase 6
AADACL1	2.12005	0.00011	225847_at	AB037784	Arylacetamide deacetylase-like 1
PNO1	2.11765	5.19081e-08	211697_x_at	AF349314	putatative 28 kDa protein
TLK2	2.11727	4.90827e-08	212997_s_at	AU151689	Tousled-like kinase 2
DNAJC1	2.11633	2.32332e-06	222621_at	BF591419	DnaJ (Hsp40) homolog, subfamily C, member 1
GPBP1	2.11129	3.12477e-22	223705_s_at	BC000267	GC-rich promoter binding protein 1
MTMR10	2.11074	8.39003e-07	225810_at	AL572015	Myotubularin related protein 10
C8orf74	2.10997	0.00506	1569246_a_at	BC038534	Chromosome 8 open reading frame 74
CAB39L	2.10925	0.0001	225914_s_at	AW242839	Calcium binding protein 39-like
SCLT1	2.10801	0.00173	236487_at	AW513286	hypothetical protein FLJ30655
NFATC2IP	2.10718	0.00038	212809_at	AA152202	Nuclear factor of activated T-cells, cytoplasmic, calcineurin-dependent 2 interacting protein
PLOD2	2.10592	3.11264e-06	202620_s_at		Procollagen-lysine, 2-oxoglutarate 5-dioxygenase (lysine hydroxylase) 2
COG5	2.10352	0.00817	238382_x_at	AW301937	Component of oligomeric golgi complex 5
SLC2A3	2.10327	5.35288e-07	216236_s_at	AL110298	Solute carrier family 2 (facilitated glucose transporter), member 3
SOAT1	2.10312	4.76653e-07	221561_at	L21934	Sterol O-acyltransferase (acyl-Coenzyme A: cholesterol acyltransferase) 1
AGPAT3	2.10067	7.13024e-08	223182_s_at	AI337300	1-acylglycerol-3-phosphate O-acyltransferase 3
FST	2.0967	0.00139	207345_at		Follistatin (FST), transcript variant FST317
PGAM1	2.095	0	200886_s_at		Phosphoglycerate mutase 1 (brain)
DNAJB9	2.09464	4.76808e-06	1554462_a_at	AF115512	DnaJ (Hsp40) homolog, subfamily B, member 9
PPP2R2A	2.09435	8.39127e-19	202313_at		Protein phosphatase 2 (formerly 2A)
CD47	2.09432	5.30512e-11	226016_at	AL118798	CD47 antigen (Rh-related antigen, integrin-associated signal transducer)
ZC3HAV1	2.08933	9.66588e-10	213051_at	AI133727	Zinc finger CCCH-type, antiviral 1
C9orf21	2.08806	6e-05	227534_at	AI655189	Chromosome 9 open reading frame 21
SLC30A1	2.0877	2.03096e-15	212907_at	AI972416	Solute carrier family 30 (zinc transporter), member 1
SELI	2.08764	0.00027	1555274_a_at	BC021229	selenoprotein I
HTATIP2	2.08442	3.28305e-06	207180_s_at		Tat-interacting protein (30kD)
PIGW	2.08289	0.00014	1558292_s_at	BF037819	Phosphatidylinositol glycan, class W
SLC16A4	2.08224	4.16114e-11	205234_at		Solute carrier family 16 (monocarboxylic acid transporters), member 4
SLC39A14	2.0809	6.8722e-14	212110_at	D31887	Solute carrier family 39 (zinc transporter), member 14
SMARCA5	2.08013	3.87158e-06	213251_at	AV712064	Hypothetical LOC 441046
PHF11	2.0732	3.82063e-13	221816_s_at	BF055474	PHD finger protein 11
SMC4	2.07139	9e-05	215623_x_at	AK002200	SMC4 structural maintenance of chromosomes 4-like 1 (yeast)
QKI	2.07043	8.91597e-07	212636_at	AL031781	Quaking homolog, KH domain RNA binding (mouse)
NBN	2.07011	2.26843e-16	202907_s_at		Nijmegen breakage syndrome 1
USP15	2.06604	1.0376e-08	210681_s_at	AF153604	Ubiquitin specific peptidase 15
LOC440110	2.06549	0.00765	243642_x_at	R43103	IMAGE:31682 3' similar to contains Alu repetitive element
AKR1B1	2.06359	1.68743e-16	201272_at		Aldo-keto reductase family 1, member B1 (aldose reductase)
TBX15	2.05993	0.00047	230438_at	AI039005	T-box 15
IL15	2.05879	6e-05	205992_s_at		Interleukin 15
EXOSC9	2.05702	7.1364e-06	205061_s_at		Polymyositisscleroderma autoantigen 1 (75kD) (PMSCL1)
MAP2K3	2.05612	3e-05	215498_s_at	AA780381	Mitogen-activated protein kinase kinase 3
SCAMP1	2.05442	0.00025	206668_s_at		Secretory carrier membrane protein 1
FYTTD1	2.05317	1.56657e-19	224641_at	BF576005	Forty-two-three domain containing 1
MAP2K1	2.05152	1.06908e-09	202670_at	AI571419	Mitogen-activated protein kinase kinase 1
GTPBP2	2.05136	6.32021e-06	221050_s_at		GTP binding protein 2
CCNYL1	2.05093	0.00011	228810_at	AW135279	Hypothetical protein FLJ40432
TRIM56	2.04888	0.00658	231876_at	AL512757	Tripartite motif-containing 56
GLRX	2.04814	3.09978e-07	209276_s_at	AF162769	Glutaredoxin (thioltransferase)
NDFIP1	2.04777	6.20237e-07	222422_s_at	AW167859	Nedd4 family interacting protein 1
PRPF3	2.04615	0.00031	202251_at		U4U6-associated RNA splicing factor
230383_x_at	2.04363	9.2758e-08	230383_x_at	AA133285	Transcribed locus
RP11-50D16.3	2.04258	0.00025	227040_at	AI655763	similar to RIKEN cDNA 8030451K01
C1orf2	2.04226	0.00015	203550_s_at		Chromosome 1 open reading frame 2
FEM1C	2.04081	0.00055	213341_at	AI862658	Fem-1 homolog c (C.elegans)
RECK	2.04044	0.00105	216153_x_at	AK022897	Reversion-inducing-cysteine-rich protein with kazal motifs
PLAGL1	2.03902	4e-05	207943_x_at		Pleiomorphic adenoma gene-like 1
LIN52	2.0384	0.00187	231959_at	AK023979	Chromosome 14 open reading frame 46
NT5E	2.0361	3.00504e-06	1553994_at	BC015940	5'-nucleotidase, ecto (CD73)
ARID5A	2.03567	0.0051	213138_at	M62324	AT rich interactive domain 5A (MRF1-like)
LOC401152	2.03458	1.77873e-32	224602_at	BF244081	HCV F-transactivated protein 1
ENY2	2.03324	3.82e-19	218482_at		DC6 protein (DC6)
CASP2	2.0329	3e-05	226036_x_at	BE139156	Caspase 2, apoptosis-related cysteine peptidase
SMCHD1	2.02959	0.00025	212569_at	AV699744	Structural maintenance of chromosomes flexible hinge domain containing 1
SLC35C1	2.02873	0.00586	218485_s_at		Hypothetical protein FLJ11320
TMEM47	2.02787	2.27502e-16	209656_s_at	AL136550	Transmembrane protein 47
MYCBP2	2.02654	2.11737e-07	201960_s_at		MYC binding protein 2
CALR	2.02573	1e-05	200935_at		Calreticulin
ID3	2.02559	6.25024e-06	207826_s_at		Inhibitor of DNA binding 3, dominant negative helix-loop-helix protein
ENY2	2.0249	4e-05	226775_at	N30904	Enhancer of yellow 2 homolog (Drosophila)
SAT1	2.02486	1.52924e-08	210592_s_at	M55580	Spermidine/spermine N1-acetyltransferase
ZNF600	2.02438	2e-05	242463_x_at	AI620827	Zinc finger protein 600
CFLAR	2.02086	1e-05	211316_x_at	AF009616	CASP8 and FADD-like apoptosis regulator
FAM89A	2.02023	0.00509	226448_at	AI130705	Family with sequence similarity 89, member A
SHOX2	2.01799	0.00035	208443_x_at		Short stature homeobox 2
APH1A	2.01731	0.00069	1554417_s_at	AY113699	Anterior pharynx defective 1 homolog A (C. elegans)
CAMK2D	2.01729	0.00589	231042_s_at	AA809487	Calcium/calmodulin-dependent protein kinase (CaM kinase) II delta
FLJ21986	2.01491	1.66748e-07	220032_at		hypothetical protein FLJ21986
1553575_at	2.01452	0.00035	1553575_at	NM_173714.1	NADH dehydrogenase 6
SERTAD1	2.01336	6.79245e-08	223394_at	BC002670	SERTA domain containing 1
MAX	2.01328	0.00197	208403_x_at		MAX protein
MT2A	2.01312	1.02328e-09	212185_x_at		Metallothionein 2A
C6orf62	2.01244	1.05221e-24	213872_at	BE465032	Chromosome 6 open reading frame 62
CFLAR	2.01187	1.26705e-06	211862_x_at	AF015451	CASP8 and FADD-like apoptosis regulator
GAL3ST4	2.01082	0.00017	219815_at		Hypothetical protein FLJ12116
RAB7L1	2.01054	3.43618e-09	218699_at	BG338251	RAB7, member RAS oncogene family-like 1
C1orf96	2.00967	0.0001	225904_at	N64686	Chromosome 1 open reading frame 96
DKFZP564F1862	2.00848	9.28654e-08	202842_s_at	AL080081	DnaJ (Hsp40) homolog, subfamily B, member 9
C22orf13	2.00766	1.94375e-18	223039_at	BC004144	Homo sapiens chromosome 22 open reading frame 13, mRNA (cDNA clone IMAGE:2819509), with apparent retained intron.
TGM2	2.00632	0.00983	211003_x_at	BC003551	Transglutaminase 2 (C polypeptide, protein-glutamine-gamma-glutamyltransferase)
MED13L	2.00576	2e-05	212208_at	AK023837	Thyroid hormone receptor associated protein 2
WSB1	2.00533	7.05818e-07	210561_s_at	AL110243	WD repeat and SOCS box-containing 1
NASP	2.00405	6.94305e-08	201970_s_at		Nuclear autoantigenic sperm protein (histone-binding)
ADRBK1	2.00373	0.0085	38447_at	U08438	Homo sapiens beta-adrenergic receptor kinase (ADR) gene, exons 7 through 21, and complete cds.
CKAP4	2.00289	1.96134e-20	200998_s_at	AW029619	Cytoskeleton-associated protein 4
HSPA1B	2.00278	1.5054e-09	202581_at		Heat shock 70kD protein 1B
CCDC117	2.00274	2.70648e-12	225644_at	BF060776	Hypothetical protein FLJ33814
SHC1	2.00163	3.53365e-10	201469_s_at	AI809967	SHC (Src homology 2 domain containing) transforming protein 1
SLC2A3	2.00144	9.15269e-06	202499_s_at		Solute carrier family 2 (facilitated glucose transporter), member 3
SLC2A3	2.00042	3.65791e-06	202497_x_at	AI631159	Solute carrier family 2 (facilitated glucose transporter), member 3
KIAA1109	-2.00056	0.00017	212779_at	AB029032	KIAA1109
PPOX	-2.00081	0.00219	204788_s_at		Protoporphyrinogen oxidase
IMPACT	-2.002	1e-05	218637_at		Hypothetical protein IMPACT
NUDT3	-2.00298	0.00087	229803_s_at	AI347000	Nudix (nucleoside diphosphate linked moiety X)-type motif 3
235274_at	-2.00356	0.00793	235274_at	AA740632	Transcribed locus, weakly similar to NP_055301.1 neuronal thread protein AD7c-NTP [Homo sapiens]
ZNF23	-2.00362	0.00165	213934_s_at	AL567808	Zinc finger protein 23 (KOX 16)
TMEM141	-2.00465	0.00585	225568_at	BE728983	Hypothetical protein MGC14141
KSR1	-2.00484	0.00115	235252_at	AI090141	Kinase suppressor of ras
DALRD3	-2.00502	0.00106	221934_s_at	BF941492	DALR anticodon binding domain containing 3
SGOL2	-2.00527	0.00116	235425_at	AW965339	Shugoshin-like 2 (S. pombe)
GABBR2	-2.00599	0.00047	209990_s_at	AF056085	G protein-coupled receptor 51
SEPW1	-2.00624	5.90405e-14	1555851_s_at	AW514401	Selenoprotein W, 1
FAM82B	-2.0063	2.978e-13	218549_s_at		CGI-90 protein (LOC51115)
ULK2	-2.00675	6e-05	204062_s_at	BG526973	Unc-51-like kinase 2 (C. elegans)
UBL3	-2.00773	1.77658e-06	201535_at		Uubiquitin-like 3
RUNX2	-2.00794	3.78796e-06	232231_at	AL353944	Runt-related transcription factor 2
LOC92017	-2.00809	0.00018	225624_at	AL044019	similar to RIKEN cDNA 4933437K13
TULP3	-2.00833	0.00548	221964_at	AI591305	Transcribed locus
OPA1	-2.00918	0.00758	214306_at	AA209332	Optic atrophy 1 (autosomal dominant)
SOCS6	-2.01188	2e-05	227542_at	AU157543	Suppressor of cytokine signaling 6
SESTD1	-2.01245	0.00982	226763_at	AW409611	SEC14 and spectrin domains 1
GNB5	-2.01258	0.0016	207124_s_at		Guanine nucleotide binding protein (G protein), beta 5 (GNB5)
TULP3	-2.0129	0.00446	205854_at	AK024246	Tubby like protein 3
CNOT7	-2.01374	0.00188	1552344_s_at	NM_054026.1	CCR4-NOT transcription complex, subunit 7
C5orf33	-2.01458	0.0001	228594_at	H94910	hypothetical protein FLJ30596
NCBP2	-2.01527	0.00021	201521_s_at		Nuclear cap binding protein subunit 2, 20kD
DCXR	-2.01535	0.00766	217973_at		Carbonyl reductase
MSRB3	-2.01555	3.36709e-16	225782_at	AW027333	Hypothetical LOC400047
ISCA2	-2.01559	3.02005e-06	226007_at	AV715993	HESB like domain containing 1
THUMPD3	-2.0158	0.00036	225730_s_at	AI921788	THUMP domain containing 3
C5orf4	-2.0164	0.00146	48031_r_at	H93077	Chromosome 5 open reading frame 4
NR2F2	-2.01721	1.36386e-07	209121_x_at	M64497	Nuclear receptor subfamily 2, group F, member 2
FAM55C	-2.01723	0.00122	235030_at	BF969254	Family with sequence similarity 55, member C
CSDE1	-2.01739	0.00943	235294_at	AV685172	suppressor of IKK epsilon
FLJ22755	-2.01773	0.00896	233132_at	AK026408	hypothetical protein FLJ22755
TIMM44	-2.01797	0.00765	203093_s_at		Translocase of inner mitochondrial membrane 44 (yeast) homolog
C4orf20	-2.0185	2.31649e-06	218449_at		Hypothetical protein FLJ11200
TFB1M	-2.02027	0.00514	219169_s_at		CGI-75 protein
SNX1	-2.0209	0.0068	213364_s_at	AI052536	Sorting nexin 1
GLTP	-2.02137	3.22563e-10	226177_at	AI052020	Glycolipid transfer protein
TMSL8	-2.0216	0.00067	205347_s_at		Thymosin, beta, identified in neuroblastoma cells
ZCCHC14	-2.02212	0.00962	212655_at	AB011151	Zinc finger, CCHC domain containing 14
NUBPL	-2.02252	0.00547	220176_at		Hypothetical protein FLJ12660
C6orf204	-2.02297	0.00547	228007_at	AL133101	CDNA clone IMAGE:5270591
ASNS	-2.02319	1.79618e-12	205047_s_at		Asparagine synthetase
CRIPT	-2.02324	0.00539	218643_s_at		Postsynaptic protein CRIPT
LIX1L	-2.02328	6.47347e-09	225793_at	AW500180	Lix1 homolog (mouse) like
EXOSC2	-2.02332	0.00529	209527_at	BC000747	Exosome component 2
POLR1D	-2.02344	0.00073	224874_at	N32181	Polymerase (RNA) I polypeptide D, 16kDa
SFRS2B	-2.02396	0.00011	213152_s_at	AI343248	Splicing factor, arginine/serine-rich, 46kD
GMPR2	-2.02427	2.30726e-09	217990_at		GMPR2 for guanosine monophosphate reductase isolog
GAS2L1	-2.02517	2.91568e-08	31874_at	Y07846	Growth arrest-specific 2 like 1
TAF15	-2.02574	0.00031	202840_at		TATA box binding protein (TBP)-associated factor, RNA polymerase II, N, 68kD (RNA-binding protein 56) (TAF2N)
HBS1L	-2.02575	1.14605e-07	209316_s_at	BC001465	HBS1-like (S. cerevisiae)
LOC151162	-2.02622	1.25818e-08	212098_at	AL134724	Hypothetical protein LOC151162
PAFAH1B1	-2.02634	0.00016	211547_s_at	L13387	Platelet-activating factor acetylhydrolase, isoform Ib, alpha subunit 45kDa
SNTB2	-2.02639	0.00388	227312_at	AI694536	Syntrophin, beta 2 (dystrophin-associated protein A1, 59kDa, basic component 2)
TNRC6B	-2.02689	0.00801	240044_x_at	AI864078	Trinucleotide repeat containing 6B
KIAA1704	-2.02757	6e-05	223606_x_at	AF245045	KIAA1704
GLRX5	-2.02759	1e-05	221932_s_at	AA133341	Chromosome 14 open reading frame 87
RPL22	-2.02799	1.4822e-09	221726_at	BE250348	Ribosomal protein L22
PDGFRA	-2.02805	3.46059e-20	203131_at		Platelet-derived growth factor receptor, alpha polypeptide
PMS2L2	-2.0287	0.00044	215412_x_at	AB017007	Postmeiotic segregation increased 2-like 1
C9orf3	-2.03005	0.00037	212848_s_at	BG036668	Chromosome 9 open reading frame 3
ATPAF1	-2.03169	1.08293e-06	224729_s_at	AI653592	ATP synthase mitochondrial F1 complex assembly factor 1
TMEM77	-2.03191	0.00734	225228_at	AI474054	Transmembrane protein 77
ANP32A	-2.03272	3e-05	201043_s_at		Putative human HLA class II associated protein I
SNX21	-2.033	5.51206e-06	1553960_at	CA447177	Chromosome 20 open reading frame 161
PPM1A	-2.0334	0.00091	227728_at	AA886888	Protein phosphatase 1A (formerly 2C), magnesium-dependent, alpha isoform
KIAA0240	-2.03409	0.00288	38892_at	D87077	Uncharacterized protein KIAA0240
PDE5A	-2.03613	0.0055	1553175_s_at	AB015656	Phosphodiesterase 5A, cGMP-specific
C14orf130	-2.03653	7.20534e-06	218108_at		Hypothetical protein FLJ10483
KIAA1467	-2.03739	0.0068	236115_at	AA035771	KIAA1467 protein
FAM64A	-2.03749	0.00236	221591_s_at	BC005004	Family with sequence similarity 64, member A
RCN2	-2.03866	1.07686e-07	201485_s_at	BC004892	Reticulocalbin 2, EF-hand calcium binding domain
C17orf49	-2.03973	0.00122	224574_at	AV759602	Hypothetical protein MGC49942
CAT	-2.03982	3.90079e-12	201432_at		Catalase
CPSF3L	-2.04	0.00932	217994_x_at		Hypothetical protein FLJ20542
H3F3A	-2.04005	0	208755_x_at	BF312331	H3 histone, family 3A
TLOC1	-2.04007	0.00011	1552790_a_at	NM_153039.1	Hypothetical protein FLJ32803
RIT1	-2.04125	0.00401	239843_at	AI655057	Ras-like without CAAX 1
VAMP4	-2.04227	0.00021	211760_s_at	BC005974	Vesicle-associated membrane protein 4
TOP2A	-2.04296	2e-05	201291_s_at	AU159942	Topoisomerase (DNA) II alpha 170kDa
IPO11	-2.04306	0.0051	222659_at	AK001696	Synleurin
YTHDC2	-2.045	0.00018	213077_at	AL049305	YTH domain containing 2
ABHD10	-2.04544	3.29188e-06	218633_x_at		Hypothetical protein FLJ11342
FAM114A1	-2.04557	3.2177e-08	213455_at	W87466	Hypothetical protein BC001096
RHOJ	-2.04571	0.00058	1555233_at	BC025770.1	Similar to TC10-like Rho GTPase
KIF2C	-2.04585	0.0028	211519_s_at	AY026505	Kinesin family member 2C
LOC130074	-2.04627	1.7205e-07	212017_at	BF677404	hypothetical protein LOC130074
ETAA1	-2.04646	0.00022	219216_at		ETAA16
ANLN	-2.04676	9.54945e-09	222608_s_at	AK023208	Anillin, actin binding protein (scraps homolog, Drosophila)
LUC7L2	-2.04845	0.00208	217842_at		CGI-74 protein
POLD4	-2.04995	0.00134	202996_at		Polymerase (DNA-directed), delta 4
PIP4K2B	-2.05031	0.00021	201080_at	BF338509	Phosphatidylinositol-4-phosphate 5-kinase, type II, beta
DPH5	-2.05039	5e-05	219590_x_at		CGI-30 protein (LOC51611)
KIAA0564	-2.05047	4e-05	212946_at	AK025432	KIAA0564 protein
227917_at	-2.05133	3e-05	227917_at	AW192692	Similar to TR:O00597 O00597 CYTOCHROME C-LIKE POLYPEPTIDE.
LOC400027	-2.05184	0.00041	226413_at	AA044705	Hypothetical gene supported by BC047417
C10orf56	-2.05217	7.6573e-08	212419_at	AA131324	Chromosome 10 open reading frame 56
LOC149448	-2.05263	0.00725	226969_at	AV706396	5-methyltetrahydrofolate-homocysteine methyltransferase
LOC729436	-2.05284	0.00131	227866_at	AI743557	RNA binding motif protein 16
KLHL7	-2.05371	0.00095	220238_s_at		SBBI26 protein (SBBI26)
C14orf143	-2.05415	0.00286	214264_s_at	AI656610	Chromosome 14 open reading frame 143
RPL35A	-2.05432	2e-05	238026_at	AI458020	Ribosomal protein L35a
ZFAND1	-2.05436	0.00025	218919_at		Hypothetical protein FLJ14007
PEX5	-2.05559	0.00275	203244_at		Peroxisome receptor 1 (PXR1)
PRO1847	-2.05578	0.0056	209895_at	AF119855	Homo sapiens PRO1847 mRNA, complete cds.
HDGFRP3	-2.05611	0.00098	228266_s_at	BE703418	Hepatoma-derived growth factor, related protein 3
KIAA1333	-2.05665	0.00276	223255_at	AA642341	G2/M-phase specific E3 ubiquitin ligase
RNPC3	-2.05912	0.00786	229903_x_at	AI632212	RNA-binding region (RNP1, RRM) containing 3
KATNAL1	-2.06056	0.00684	223790_at	BC000612	Katanin p60 subunit A-like 1
MAN1A2	-2.061	1e-05	217922_at	AL157902	Mannosidase alpha class 1A member
MPHOSPH8	-2.06197	0.00034	221771_s_at	BC003542	M-phase phosphoprotein, mpp8
C5orf13	-2.0622	4.05366e-06	222344_at	AW972765	Chromosome 5 open reading frame 13
EMP2	-2.06258	3.62886e-06	225078_at	AV686514	Epithelial membrane protein 2
PREP	-2.06305	7e-05	37950_at	X74496	Prolyl endopeptidase
KCMF1	-2.06308	0.00068	222471_s_at	AI743396	Potassium channel modulatory factor 1
TIAL1	-2.06326	0.00014	202405_at	BF432532	TIA1 cytotoxic granule-associated RNA binding protein-like 1
C20orf177	-2.06332	4e-05	225313_at	AI627538	Chromosome 20 open reading frame 177
PRICKLE1	-2.06365	0.00755	226069_at	AA404269	Prickle-like 1 (Drosophila)
OMA1	-2.06392	0.00029	226020_s_at	AI927931	OMA1 homolog, zinc metallopeptidase (S. cerevisiae)
TTK	-2.06536	0.0004	204822_at		TTK protein kinase
CCPG1	-2.06749	0.00298	221156_x_at		Cell cycle progression 8 protein
FHL1	-2.06802	2e-05	214505_s_at	AF220153	Four and a half LIM domains 1
DDB2	-2.06839	0.00168	203409_at		Damage-specific DNA binding protein 2 (48kD)
EIF3EIP	-2.06926	1.20009e-30	217719_at		HSPC025
PSPH	-2.06993	4.67295e-15	205048_s_at		Phosphoserine phosphatase-like
CPSF3L	-2.07131	0.00366	224312_x_at	BC000675	Cleavage and polyadenylation specific factor 3-like
RASA3	-2.07155	0.00355	225562_at	AI684746	RAS p21 protein activator 3
ABCC4	-2.07193	7.30915e-06	203196_at	AI948503	ATP-binding cassette, sub-family C (CFTR/MRP), member 4
KIAA0802	-2.07299	4e-05	213358_at	AB018345	hypothetical protein LOC23255
NT5C3L	-2.07332	3e-05	225044_at	AL526783	Hypothetical protein MGC20781
H3F3A	-2.07334	0	213828_x_at	AA477655	H3 histone, family 3A
PRKAR2A	-2.07351	3.98051e-11	225011_at	AK026351	Protein kinase, cAMP-dependent, regulatory, type II, alpha
RMND1	-2.07355	0.0002	1555201_a_at	BC012081	Chromosome 6 open reading frame 96
TMEM99	-2.07362	0.00483	226565_at	AW054855	Hypothetical protein MGC21518
SEPX1	-2.07427	0.00088	217977_at		Selenoprotein X, 1
RBMX	-2.07471	7.98886e-11	213762_x_at	AI452524	RNA binding motif protein, X-linked
227547_at	-2.07498	0.00364	227547_at	AA824321	Transcribed locus, weakly similar to XP_496299.1 PREDICTED: hypothetical protein LOC148206 [Homo sapiens]
CEP63	-2.076	0.00344	219242_at		Hypothetical protein FLJ13386
FEZ1	-2.07609	2.46337e-06	203562_at		Fasciculation and elongation protein zeta 1 (zygin I) (FEZ1), transcript variant 1
TP53I3	-2.07649	1.10035e-09	210609_s_at	BC000474	Tumor protein p53 inducible protein 3
STAC	-2.07785	0.00341	205743_at		src homology three (SH3) and cysteine rich domain (STAC)
MRPS16	-2.07869	0.00268	222499_at	BE964789	Mitochondrial ribosomal protein S16
MLSTD2	-2.07931	6.56817e-06	224866_at	AK024967	Male sterility domain containing 2
SETD8	-2.07989	0.00139	220200_s_at		PRSET domain containing protein 07 (SET07)
EIF4EBP2	-2.07998	0.0047	224645_at	BG106477	Eukaryotic translation initiation factor 4E binding protein 2
FAM33A	-2.08029	1.32482e-15	225684_at	BG496998	Family with sequence similarity 33, member A
LRPAP1	-2.08042	9.71991e-06	242705_x_at	AI188104	Low density lipoprotein receptor-related protein associated protein 1
213675_at	-2.08059	2e-05	213675_at	W61005	CDNA FLJ46049 fis, clone SYNOV2020463
230183_at	-2.08085	5e-05	230183_at	AW189467	Transcribed locus
R3HDM2	-2.08127	5.40076e-08	203831_at		R3H domain containing 2
DIS3L	-2.08278	0.00117	235005_at	AA192361	Hypothetical protein MGC4562
ORC5L	-2.08621	0.00011	211212_s_at	AF081459	Origin recognition complex, subunit 5-like (yeast)
HOXA10	-2.08703	0.00058	213147_at	AI375919	Homeo box A10
STYXL1	-2.08712	0.00069	230370_x_at	AI244335	Serine/threonine/tyrosine interacting-like 1
MRPL48	-2.08728	0.00026	218281_at		CGI-118 protein (LOC51642)
CEBPZ	-2.0879	0.00716	1564381_s_at	AK001814	CCAAT/enhancer binding protein zeta
LANCL2	-2.08821	0.00013	222561_at	AJ278245	LanC lantibiotic synthetase component C-like 2 (bacterial)
FARP1	-2.08827	3.25147e-14	201911_s_at		FERM, RhoGEF (ARHGEF) and pleckstrin domain protein 1 (chondrocyte-derived)
PPP3CA	-2.08953	1.64985e-15	229606_at	AI827550	Protein phosphatase 3 (formerly 2B), catalytic subunit, alpha isoform (calcineurin A alpha)
PLDN	-2.0896	0.00246	224883_at	AI344311	Similar to LINE-1 reverse transcriptase homolog
PDE6D	-2.08995	7e-05	204091_at		Phosphodiesterase 6D, cGMP-specific, rod, delta
227069_at	-2.0902	0.00639	227069_at	AA806989	CDNA clone IMAGE:4769453
CCNG2	-2.09232	3.09074e-06	202769_at	AW134535	Cyclin G2
FAHD2A	-2.0924	7e-05	222056_s_at	AA723370	Hypothetical protein LOC285014
TSSC1	-2.09511	0.00831	217968_at		Tumor suppressing subtransferable candidate 1
SH3BP5	-2.09557	3.56873e-06	201811_x_at		SH3-domain binding protein 5 (BTK-associated)
228661_s_at	-2.09608	0.00024	228661_s_at	AI768374	CDNA FLJ11489 fis, clone HEMBA1001915
FZD2	-2.09667	0.00083	238129_s_at	AW474898	Frizzled homolog 2 (Drosophila)
HADH	-2.09671	1e-05	201036_s_at		L-3-hydroxyacyl-Coenzyme A dehydrogenase, short chain (HADHSC),
RFFL	-2.09718	0.00021	228980_at	AI760772	Hypothetical gene supported by AK092922; AL831912
SERF1A	-2.09823	4.53043e-12	223538_at	AF073518	Small EDRK-rich factor 1A (telomeric)
ITGAE	-2.09942	1.65314e-14	205055_at		Integrin, alpha E (antigen CD103, human mucosal lymphocyte antigen 1; alpha polypeptide)
NR2F2	-2.09943	1.88771e-11	215073_s_at	AL554245	Nuclear receptor subfamily 2, group F, member 2
ALDH3A2	-2.09944	0.00163	202053_s_at	L47162	Aldehyde dehydrogenase 3 family, member A2
PTPN21	-2.09984	9.87909e-06	226380_at	N21442	Protein tyrosine phosphatase, non-receptor type 21
TMCO3	-2.09997	5.6807e-15	226050_at	AL576117	PLACENTA COT 25-NORMALIZED Homo sapiens cDNA clone
ING2	-2.10068	0.00043	205981_s_at		Inhibitor of growth family, member 1-like (ING1L)
LOC401093	-2.10089	0.00622	232298_at	AK026494	Muscleblind-like (Drosophila)
PIAS2	-2.10185	0.00197	1555514_a_at	AF361054	Protein inhibitor of activated STAT, 2
PRKACB	-2.10256	3.10317e-07	202742_s_at		Protein kinase, cAMP-dependent, catalytic, beta
PSIP1	-2.10262	6.21318e-07	209337_at	AF063020	PC4 and SFRS1 interacting protein 1
NUF2	-2.10276	0.00024	223381_at	AF326731	Cell division cycle associated 1
EAPP	-2.10283	1.24989e-08	202623_at		Uncharacterized bone marrow protein BM036 (BM036)
CRYZL1	-2.10329	2.22254e-06	226151_x_at	AK001293	Crystallin, zeta (quinone reductase)-like 1
TBL1XR1	-2.10333	0.00146	222634_s_at	AF314544	Transducin (beta)-like 1X-linked receptor 1
INVS	-2.10365	0.0062	210114_at	AF039217	Inversin
FKTN	-2.10449	0.00483	205283_at		Fukutin
MDM1	-2.10614	0.00995	213761_at	AW664850	Mdm4, transformed 3T3 cell double minute 1, p53 binding protein (mouse)
NDE1	-2.10671	0.00011	227249_at	AI857685	NudE nuclear distribution gene E homolog 1 (A. nidulans)
TSPAN13	-2.10732	0.00014	217979_at		Tetraspan NET-6 protein
TRAK1	-2.10931	0.00645	202080_s_at		Trafficking protein, kinesin binding 1
PNMA1	-2.10957	2.72549e-16	218224_at		Paraneoplastic antigen MA1
ARMCX4	-2.10985	0.00026	227444_at	AW519141	Armadillo repeat containing, X-linked 4
CCNB1	-2.10987	8.39297e-13	214710_s_at	BE407516	Cyclin B1
FAM45A	-2.11123	0.00055	222955_s_at	AF168713	Family with sequence similarity 45, member A
MUT	-2.11246	0.00021	202959_at	AI433712	Methylmalonyl Coenzyme A mutase
ZNF652	-2.11251	0.00389	205594_at		Zinc finger protein 652
ZCRB1	-2.11438	2e-05	227416_s_at	BE265803	MADP-1 protein
PNKD	-2.11478	2e-05	225298_at	AA074597	Transmembrane BAX inhibitor motif containing 1
C7orf49	-2.11558	4.69523e-09	220949_s_at		hypothetical protein MGC5242
HSDL2	-2.11583	0.00071	209512_at	BC004331	Hydroxysteroid dehydrogenase like 2
RBBP9	-2.11722	0.00203	226696_at	AI761595	Retinoblastoma binding protein 9
CPM	-2.11917	0.00626	206100_at		Carboxypeptidase M
COX15	-2.12035	0.00261	221550_at	BC002382	COX15 homolog, cytochrome c oxidase assembly protein (yeast)
H3F3A	-2.12041	1.72598e-41	211940_x_at	BE869922	H3 histone, family 3A
RAB40C	-2.12082	0.00026	227698_s_at	AW007215	RAB40C, member RAS oncogene family
ACOX2	-2.12238	0.00623	205364_at		Acyl-Coenzyme A oxidase 2, branched chain
NAP1L1	-2.12273	2.67203e-15	208754_s_at	AL162068	60S ribosomal protein L6 (RPL6A)
227531_at	-2.12306	0.00035	227531_at	AI816849	CDNA FLJ39000 fis, clone NT2RI2022468
LOC220679	-2.12478	0.00081	1554767_s_at	BC013155	Crystallin, zeta (quinone reductase)-like 1
LYPLAL1	-2.12494	2.81296e-09	226851_at	AW612657	Lysophospholipase-like 1
CCNG1	-2.12578	2.1379e-19	208796_s_at	BC000196	Cyclin G1
ITGBL1	-2.12657	0.00247	231993_at	AK026784	CDNA: FLJ23131 fis, clone LNG08502
FNBP1L	-2.12684	0.00213	215017_s_at	AW270932	Formin binding protein 1-like
TMEM49	-2.12726	8.68763e-09	224917_at	BF674052	Transmembrane protein 49
ZAK	-2.1278	7.84167e-14	225662_at	H28667	sterile alpha motif and leucine zipper containing kinase AZK
PPP2R5D	-2.12799	4e-05	211159_s_at	AB000635	Protein phosphatase 2, regulatory subunit B (B56), delta isoform
PCDH18	-2.12888	3.7273e-08	225977_at	BF062943	Protocadherin 18
MAP3K7	-2.12913	5.7573e-07	206853_s_at	AL121964	Mitogen-activated protein kinase kinase kinase 7
ATPBD4	-2.12929	0.00329	238662_at	BE884544	Similar to RIKEN cDNA 5730421E18 gene
CFL2	-2.12939	3.59164e-15	224663_s_at	BF576053	Cofilin 2 (muscle)
QARS	-2.13005	4.97616e-14	217846_at		Glutaminyl-tRNA synthetase (
MKI67	-2.13016	0.00538	212020_s_at	AU152107	Antigen identified by monoclonal antibody Ki-67
SAAL1	-2.13018	0.00859	225614_at	AI815207	Hypothetical protein BC012010
MKNK2	-2.13028	1.36283e-06	218205_s_at		G protein-coupled receptor kinase
SNRPG	-2.13077	1e-05	225274_at	BF247054	Small nuclear ribonucleoprotein polypeptide G
LOC644096	-2.13091	0.00271	221855_at	N31716	Homo sapiens, clone IMAGE:3626627, mRNA
C2orf56	-2.13124	0.00091	223560_s_at	BC004548	hypothetical protein PRO1853
ABI2	-2.13133	0.00027	225112_at	AA058571	Abl interactor 2
ENOSF1	-2.13178	0.00076	204143_s_at		rTS beta protein
CKLF	-2.13233	5e-05	219161_s_at		Transmembrane proteolipid
MTERFD2	-2.13302	0.00671	1557965_at	AL566167	MTERF domain containing 2
SNAP23	-2.13339	2.89964e-10	209130_at	BC003686	Synaptosomal-associated protein, 23kDa
ARD1A	-2.13343	0.00017	203025_at		N-acetyltransferase, homolog of S. cerevisiae ARD1
CLCC1	-2.13355	2.83421e-07	207855_s_at		Chloride channel CLIC-like 1
LEPROT	-2.1345	2e-05	227095_at	AU151151	Leptin receptor
C5orf26	-2.13459	4.03829e-13	225698_at	BF314746	TIGA1
RSBN1L	-2.13507	0.00309	227431_at	BF435958	Transcribed locus
PBK	-2.13588	2.60475e-06	219148_at		PDZ-binding kinase
C10orf104	-2.13628	8.53518e-06	229145_at	AA541762	Chromosome 10 open reading frame 104
CCNDBP1	-2.13832	4.48963e-15	223084_s_at	AF246144	Cyclin D-type binding-protein 1
C5orf24	-2.13941	6.99625e-06	224875_at	BG492488	Hypothetical protein FLJ37562
235423_at	-2.14046	0.00236	235423_at	AI274840	Transcribed locus, moderately similar to XP_517655.1 PREDICTED: similar to KIAA0825 protein [Pan troglodytes]
224811_at	-2.14132	2.65366e-06	224811_at	BF112093	CDNA clone IMAGE:5286019
PIGX	-2.14204	0.00085	1552291_at	NM_017861.1	Hypothetical protein FLJ20522
TMEM64	-2.14224	0.00601	225972_at	AA524005	EF-hand calcium binding protein 1
PEX7	-2.14268	0.00951	205420_at		Peroxisomal biogenesis factor 7
TRIOBP	-2.14518	0.00827	1552334_at	BG571343	TRIO and F-actin binding protein
MAP1A	-2.14579	7e-05	203151_at	AW296788	Microtubule-associated protein 1A
TGFBR1	-2.14586	0.00724	206943_at		Transforming growth factor, beta receptor I (activin A receptor type II-like kinase, 53kD)
MBNL1	-2.1468	0.00448	235879_at	AI697540	Muscleblind-like (Drosophila)
RAB3B	-2.14772	0.00531	242629_at	BF056092	RAB3B, member RAS oncogene family
C21orf86	-2.149	0.00097	226995_at	AV705934	Chromosome 21 open reading frame 86
PLDN	-2.14904	1.3164e-18	224892_at	BF680495	Pallidin homolog (mouse)
ALDH6A1	-2.15093	0.00243	221588_x_at	AI640855	Aldehyde dehydrogenase 6 family, member A1
FLJ14803	-2.151	2e-05	235158_at	AI807036	hypothetical protein FLJ14803
ZFYVE1	-2.15104	0.00461	223388_s_at	AF251025	Zinc finger, FYVE domain containing 1
TBC1D12	-2.15143	0.0051	221858_at	N34407	TBC1 domain family, member 12
ASL	-2.15155	0.00016	204608_at		Argininosuccinate lyase
SSPN	-2.15199	0.00031	226932_at	AW467136	Sarcospan (Kras oncogene-associated gene)
LOC790955	-2.15209	0.00281	229099_at	AW051379	Hypothetical protein MGC2477
FLJ22283	-2.15221	0.00675	223347_at	AL360266	Melanoma associated antigen (mutated) 1
LOC641845	-2.15463	0.00097	224758_at	BG393032	602411286F1 NIH_MGC_92 Homo sapiens cDNA clone IMAGE:4540197 5', mRNA sequence.
RPGRIP1L	-2.1549	0.00625	213959_s_at	BF515597	RPGRIP1-like
MED16	-2.15518	0.00585	221938_x_at	AW262690	Thyroid hormone receptor associated protein 5
PPP3CA	-2.15549	3.00514e-11	202429_s_at	AL353950	Protein phosphatase 3 (formerly 2B), catalytic subunit, alpha isoform (calcineurin A alpha)
KATNA1	-2.1555	2.53069e-06	205526_s_at		Kkatanin p60 (ATPase-containing) subunit A 1
PPP2R5C	-2.15553	6.12869e-08	201877_s_at		Protein phosphatase 2, regulatory subunit B (B56), gamma isoform
ITGB3BP	-2.15599	4.31567e-08	205176_s_at		Integrin beta 3 binding protein (beta3-endonexin)
GCSH	-2.15603	2.43553e-11	213133_s_at	AW237404	Transcribed locus
EFCBP1	-2.15796	1.65458e-06	235759_at	AI095542	EF-hand calcium binding protein 1
C21orf45	-2.15877	0.00066	228597_at	AW151538	Chromosome 21 open reading frame 45
BAD	-2.15896	0.00269	209364_at	U66879	BCL2-antagonist of cell death
MAP2K1IP1	-2.15947	0.00562	227562_at	AI335267	Mitogen-activated protein kinase kinase 1 interacting protein 1
AGGF1	-2.15952	1.34729e-06	218534_s_at		Hypothetical protein FLJ10283
PIGL	-2.16038	0.00416	213889_at	AI742901	Phosphatidylinositol glycan, class L
TMCO3	-2.16149	4e-05	220240_s_at		Hypothetical protein FLJ20623
ZNF650	-2.16355	0.00064	234982_at	BF577193	Zinc finger protein 650
NUTF2	-2.1636	0.00645	228379_at	AW071847	Nuclear transport factor 2
PAK1	-2.16467	0.00324	226507_at	AU154408	P21/Cdc42/Rac1-activated kinase 1 (STE20 homolog, yeast)
MAB21L1	-2.16591	5.87984e-15	206163_at		mab-21 (C. elegans)-like 1
SLC12A4	-2.16737	0.00459	209401_s_at	AI817690	Solute carrier family 12 (potassium/chloride transporters), member 4
ARPC1A	-2.16741	6.82685e-20	200950_at		Actin related protein 23 complex, subunit 1A (41 kD)
RCOR3	-2.16757	9.10142e-06	222605_at	AI807073	REST corepressor 3
C1orf133	-2.16773	0.0021	230121_at	BF508679	Transcribed locus, moderately similar to XP_530221.1 PREDICTED: hypothetical protein XP_530221 [Pan troglodytes]
STAU2	-2.16935	0.00085	204226_at		Staufen homolog 2
ITSN1	-2.17013	4e-05	209298_s_at	AF114488	Intersectin 1 (SH3 domain protein)
TMEM106C	-2.17104	0.00018	201764_at		Hypothetical protein MGC5576
JRKL	-2.17107	0.0013	206734_at		Jerky (mouse) homolog-like (JRKL)
PRPSAP2	-2.17239	5e-05	203537_at		Phosphoribosyl pyrophosphate synthetase-associated protein 2
CLUAP1	-2.17298	0.00118	204576_s_at	AA207013	Clusterin associated protein 1
ALKBH3	-2.17303	0.00149	226127_at	BF062547	Hypothetical protein LOC221120
MCEE	-2.17306	1.6378e-07	226238_at	AI934339	Methylmalonyl CoA epimerase
IFT74	-2.17339	0.00059	219174_at		Hypothetical protein FLJ22621
SEMA4C	-2.17466	4e-05	46665_at	AI949392	Sema domain, immunoglobulin domain (Ig), transmembrane domain (TM) and short cytoplasmic domain, (semaphorin) 4C
C5orf28	-2.17492	9.07119e-06	219029_at		Hypothetical protein FLJ21657
EIF4B	-2.17524	3.01551e-19	211937_at		Translation initiation factor 4B
C21orf56	-2.17549	0.0005	223360_at	AL136871	Chromosome 21 open reading frame 56
HSD17B4	-2.17748	1.1041e-11	201413_at		Hydroxysteroid (17-beta) dehydrogenase 4
NDUFA3	-2.178	1.13726e-06	218563_at		NADH dehydrogenase (ubiquinone) 1 alpha subcomplex, 3 (9kD, B9)
MTHFS	-2.17908	0.00449	203433_at		5,10-methenyltetrahydrofolate synthetase (5-formyltetrahydrofolate cyclo-ligase)
NFATC4	-2.17941	0.00914	236270_at	AI806528	Nuclear factor of activated T-cells, cytoplasmic, calcineurin-dependent 4
POSTN	-2.17968	2.63755e-06	1555778_a_at	AY140646	Periostin, osteoblast specific factor
SBF2	-2.18002	0.00401	242786_at	AI521166	SET binding factor 2
RAD50	-2.18145	0.00663	208393_s_at		RAD50 (S. cerevisiae) homolog
MZF1	-2.18147	0.0047	40569_at	M58297	Human zinc finger protein 42 (MZF-1) mRNA, complete cds.
LOC729082	-2.18176	1.48125e-07	225225_at	BF791544	CDNA clone IMAGE:5302006
CENTG2	-2.18319	0.00312	204066_s_at		Centaurin-gamma-2
FMO4	-2.18468	0.00205	206263_at		CFlavin containing monooxygenase 4
230003_at	-2.18541	0.00025	230003_at	AW779917	Transcribed locus
PARN	-2.18597	0.00015	203905_at		Poly(A)-specific ribonuclease (deadenylationnuclease)
MYL6B	-2.18629	4.68663e-07	204173_at		Myosin, light polypeptide 1, alkali; skeletal, fast
ASMTL	-2.18681	4.53332e-11	36553_at	AA669799	Acetylserotonin O-methyltransferase-like
ZNF271	-2.18695	0.00458	238007_at	AA464946	Pyrroline-5-carboxlate synthetase (glutamate gamma-semialdehyde synthetase)
BBS7	-2.1876	0.0006	219688_at		Hypothetical protein FLJ10715
ALG14	-2.18789	3.30612e-06	1553954_at	BU682208	Asparagine-linked glycosylation 14 homolog (yeast)
JMY	-2.18799	0.00011	226352_at	BF447037	junction-mediating and regulatory protein
CDC42BPA	-2.18924	0.00559	203794_at		CDC42 binding protein kinase alpha (DMPK-like)
MAP3K2	-2.1905	0.00261	226441_at	AA045204	Mitogen-activated protein kinase kinase kinase 2
226282_at	-2.19263	2e-05	226282_at	AW129783	CDNA FLJ32401 fis, clone SKMUS2000339
TCEA3	-2.19323	2e-05	226388_at	AI675780	Transcription elongation factor A (SII), 3
PTEN	-2.1934	1.64779e-07	225363_at	AK024986	Phosphatase and tensin homolog (mutated in multiple advanced cancers 1)
RALBP1	-2.19372	0.00316	202844_s_at	AW025261	Carbohydrate sulfotransferase 10
244561_at	-2.19597	0.00955	244561_at	BG289443	Homo sapiens, Similar to LOC169932, clone IMAGE:4499203, mRNA
FAM98C	-2.19614	0.0048	227951_s_at	AW338561	Hypothetical protein LOC147965
TTC8	-2.19724	9.01768e-14	226120_at	AW293939	Tetratricopeptide repeat domain 8
C2CD2	-2.19732	8e-05	212875_s_at	AP001745	Homo sapiens genomic DNA, chromosome 21q, section 89/105.
242366_at	-2.1985	0.00125	242366_at	AI921844	Homo sapiens, clone IMAGE:3858719, mRNA
HECTD1	-2.19884	0.00138	1557100_s_at	AL038005	HECT domain containing 1
DAAM1	-2.20034	0.00097	216060_s_at	AK021890	Dishevelled associated activator of morphogenesis 1
MGC9913	-2.20158	0.00544	244741_s_at	BE855713	hypothetical protein MGC9913
PGM1	-2.20194	0.00459	226800_at	AL109925	Phosphoglucomutase 1
TRAPPC2L	-2.20334	1.74466e-07	218354_at		hematopoietic stem/progenitor cells 176
MAGEH1	-2.20399	0.00125	218573_at		APR-1 protein (APR-1)
SLC30A5	-2.20459	0.00565	243166_at	AA836340	Solute carrier family 30 (zinc transporter), member 5
RPL31	-2.20502	3.18764e-06	200962_at	AI348010	Ribosomal protein L31
FECH	-2.20507	3e-05	203116_s_at		Ferrochelatase (protoporphyria)
ZADH2	-2.20537	0.00073	234977_at	BG168924	Zinc binding alcohol dehydrogenase, domain containing 2
GUCY1B3	-2.20626	0.00335	203817_at	W93728	Guanylate cyclase 1, soluble, beta 3
SLC7A11	-2.2064	0.00984	207528_s_at		Solute carrier family 7, (cationic amino acid transporter, y+ system) member 11
PGM3	-2.2065	8e-05	221788_at	AV727934	Phosphoglucomutase 3
TULP4	-2.20758	8e-05	218184_at		Tubby super-family protein
DIDO1	-2.20793	0.0083	218325_s_at		Death associated transcription factor 1
C10orf33	-2.21075	0.00164	228384_s_at	AI690274	Chromosome 10 open reading frame 33
MLSTD2	-2.21085	0.00161	224865_at	N63551	Male sterility domain containing 2
FBXW2	-2.21128	6.6242e-11	209630_s_at	AL043967	F-box and WD-40 domain protein 2
PLDN	-2.21128	9.37281e-08	222826_at	BC004819	Similar to LINE-1 reverse transcriptase homolog
CIRBP	-2.2119	3.20319e-07	200810_s_at		Cold inducible RNA-binding protein
ATG2B	-2.21218	0.00808	219164_s_at		Hhypothetical protein FLJ10242
STX10	-2.21303	0.00025	212625_at		Syntaxin 10
UPF3A	-2.21308	0.00225	206959_s_at		Similar to yeast Upf3, variant A
ETFDH	-2.21464	0.00202	205530_at		Electron-transferring-flavoproteindehydrogenase
MAD2L2	-2.21676	1.02157e-06	223234_at	AF080398	MAD2 mitotic arrest deficient-like 2 (yeast)
ELMOD2	-2.21801	0.00037	1553928_at	NM_153702.1	Hypothetical protein MGC10084
CDC20	-2.21817	3e-05	202870_s_at		Cell division cycle 20
RAVER1	-2.21836	9.10398e-06	226451_at	AI453531	Similar to RIKEN cDNA B230118G17 gene
MGC3032	-2.21843	0.00013	218641_at		Hypothetical protein MGC3032
ABI2	-2.22073	0.00071	225098_at	BF245400	Abl interactor 2
SMC3	-2.22119	1.4893e-07	209258_s_at	AI373676	Chondroitin sulfate proteoglycan 6 (bamacan)
IMPA2	-2.22245	2e-05	203126_at		Inositol(myo)-1(or 4)-monophosphatase 2
KIF3A	-2.22396	5e-05	228680_at	AW340096	Full-length cDNA clone CS0CAP007YI15 of Thymus of Homo sapiens (human)
IMPACT	-2.22428	2.45932e-07	222698_s_at	AF208694	Hypothetical protein IMPACT
C15orf40	-2.2244	0.00091	1552310_at	NM_144597.1	Hypothetical protein MGC29937
MDP-1	-2.22472	0.0003	228763_at	AI813313	Hypothetical protein MGC5987
CLEC3B	-2.2255	0.00043	212627_s_at	AL581473	Exosome component 7
FAM20A	-2.22559	0.00237	241981_at	AW291369	Family with sequence similarity 20, member A
PAFAH1B1	-2.22596	3.85625e-09	200816_s_at		Platelet-activating factor acetylhydrolase,isoform Ib, alpha subunit (45kD)
SULF2	-2.22639	0.00066	224724_at	AL133001	Sulfatase 2
PBX1	-2.22669	3.46718e-06	212148_at	AL049381	Pre-B-cell leukemia transcription factor 1
SSX2IP	-2.22847	0.00021	203017_s_at	R52678	Synovial sarcoma, X breakpoint 2 interacting protein
USP12	-2.22976	0.00011	213327_s_at	AI820101	Ubiquitin specific peptidase 12
226341_at	-2.2305	0.00075	226341_at	AI535737	Transcribed locus
GPR137B	-2.2309	0.00131	204137_at		Transmembrane 7 superfamily member 1 (upregulated in kidney)
SYNPO2	-2.23134	7e-05	225721_at	AI658662	Synaptopodin 2
THEX1	-2.23201	8.19567e-06	226416_at	AL137679	Three prime histone mRNA exonuclease 1
VTI1B	-2.23214	0.00117	225926_at	AI307763	Vesicle transport through interaction with t-SNAREs homolog 1B (yeast)
MARCH-VIII	-2.23225	0.00015	221824_s_at	AA770170	Membrane-associated ring finger (C3HC4) 8
H2AFV	-2.2331	6.26634e-09	202487_s_at		Purine-rich element binding protein B
PSD3	-2.23347	0.00012	203355_s_at		Pleckstrin and Sec7 domain containing 3
TRAK2	-2.23353	1.65152e-13	202125_s_at		Amyotrophic lateral sclerosis 2 (juvenile) chromosome region, candidate 3
C1orf53	-2.23498	7.24749e-06	1558508_a_at	BI832220	Chromosome 1 open reading frame 53
CEP57	-2.23522	4e-05	203492_x_at	AA918224	Translokin
CLDN11	-2.23668	3.04124e-09	228335_at	AW264204	Claudin 11 (oligodendrocyte transmembrane protein)
EML1	-2.24142	9e-05	204797_s_at		Echinoderm microtubule-associated protein-like
MMAB	-2.24165	0.00194	225826_at	AV702487	Methylmalonic aciduria (cobalamin deficiency) cblB type
CREBL2	-2.24275	1.96765e-11	201989_s_at	AL529409	CAMP responsive element binding protein-like 2
PCBD2	-2.24359	0.00857	1554894_a_at	AF499009	6-pyruvoyl-tetrahydropterin synthase/dimerization cofactor of hepatocyte nuclear factor 1 alpha (TCF1) 2
GPR114	-2.2458	0.00209	212228_s_at	AC004382	G protein-coupled receptor 114
TANC2	-2.24617	4.89794e-06	224952_at	BF115054	Putative ankyrin-repeat containing protein
ANKRD25	-2.24648	8.54944e-21	218418_s_at		DKFZP434N161
SYNJ2BP	-2.24782	4e-05	227274_at	AI709389	Transcribed locus
CCDC115	-2.24904	2e-05	224946_s_at	AL571677	hypothetical protein MGC12981
C9orf46	-2.24914	6e-05	218992_at		Uncharacterized hematopoietic stemprogenitorcells protein MDS030
TUBE1	-2.24923	2e-05	226181_at	AI613127	Tubulin, epsilon 1
EIF1AY	-2.25022	0.00022	204410_at		Eukaryotic translation initiation factor 1A
C15orf17	-2.25109	0.00131	224804_s_at	AU152410	Chromosome 15 open reading frame 17
SMARCA2	-2.25119	0.00446	212257_s_at	AW131754	SWI/SNF related, matrix associated, actin dependent regulator of chromatin, subfamily a, member 2
227929_at	-2.25196	0.00029	227929_at	AU151342	CDNA FLJ12935 fis, clone NT2RP2004982
227061_at	-2.25199	0.00066	227061_at	AI088063	CDNA FLJ44429 fis, clone UTERU2015653
PKP4	-2.25215	0.00173	201927_s_at	BG292559	Plakophilin 4
C5orf3	-2.25404	0.00019	218588_s_at		Hypothetical protein
FAM82A	-2.25467	0.0035	235349_at	AI261321	Family with sequence similarity 82, member A
PLAG1	-2.25525	0.00053	205372_at		Pleiomorphic adenoma gene 1
PTGIS	-2.25616	8e-05	208131_s_at		Prostaglandin I2 (prostacyclin) synthase
C17orf80	-2.25755	0.00711	223352_s_at	BC005005	Lung cancer-related protein 8
C19orf54	-2.25767	0.00225	222052_at	AA001552	FLJ41131 protein
LOC727942	-2.26039	0.00172	213388_at	H15535	Phosphodiesterase 4D-interacting protein t
PTPN11	-2.26042	0.00747	205868_s_at	L07527	Protein tyrosine phosphatase, non-receptor type 11 (Noonan syndrome 1)
MTFR1	-2.26121	4.268e-07	203207_s_at	BF214329	Mitochondrial fission regulator 1
SPA17	-2.26132	0.00015	205406_s_at		Sperm autoantigenic protein 17
IGF1R	-2.26155	1.2522e-06	225330_at	AL044092	Insulin-like growth factor 1 receptor
TRAPPC2	-2.26363	3e-05	219351_at		Spondyloepiphyseal dysplasia, late
SULF2	-2.26394	0.00247	233555_s_at	AL034418	Sulfatase 2
TMEM14A	-2.26557	6.62575e-25	218477_at		PTD011 protein
ANP32A	-2.26659	9.32721e-07	201051_at	BE560202	Acidic (leucine-rich) nuclear phosphoprotein 32 family, member A
ACVR2A	-2.2671	0.00096	228416_at	AI149508	Activin A receptor, type IIA
KLF2	-2.26728	0.00042	219371_s_at		Kruppel-like factor
PHF17	-2.26783	0.00093	225816_at	AW138134	PHD finger protein 17
MRVI1	-2.26904	3.04353e-06	226047_at	N66571	Murine retrovirus integration site 1 homolog
HNRNPC	-2.26908	1e-05	227110_at	AA126793	Heterogeneous nuclear ribonucleoprotein C (C1/C2)
HOXA10	-2.26928	4.39052e-09	213150_at	BF792917	Homeo box A10
EID2B	-2.27008	0.00643	242470_at	AI093963	EID-2-like inhibitor of differentiation-3
PHF19	-2.27072	0.00204	225533_at	AL117477	PHD finger protein 19
TXN2	-2.27112	0.00011	209078_s_at	AF276920	Thioredoxin 2
RCOR3	-2.27127	0.00018	218344_s_at		REST corepressor 3
ACSS3	-2.27259	0.00512	219616_at		Acyl-CoA synthetase short-chain family member 3
ZSCAN18	-2.27304	0.00343	218312_s_at		Zinc finger and SCAN domain containing 18
ENOSF1	-2.27326	0.00241	204142_at		enolase superfamily member 1
C20orf11	-2.2733	0.00036	225376_at	BG480592	Chromosome 20 open reading frame 11
CENPA	-2.27341	0.00017	204962_s_at		Centromere protein A
C14orf142	-2.27457	5.73177e-07	223273_at	AF277185	Chromosome 14 open reading frame 142
SVIP	-2.27463	0.00392	226278_at	AI150224	hypothetical protein DKFZp313A2432
DDHD2	-2.27625	7.69136e-06	212690_at	AB018268	DDHD domain containing 2
FBLIM1	-2.27639	0.00399	1555480_a_at	AF459643	Filamin binding LIM protein 1
C14orf126	-2.27649	2.2388e-06	227158_at	AU149257	Chromosome 14 open reading frame 126
LDLRAD3	-2.27697	0.00084	234985_at	AW043782	Low density lipoprotein receptor class A domain containing 3
GLRB	-2.27827	0.00257	205280_at		Glycine receptor, beta
KCTD10	-2.2798	1e-05	226518_at	AW073741	Potassium channel tetramerisation domain containing 10
227122_at	-2.28017	0.00907	227122_at	AI807498	Transcribed locus, moderately similar to XP_512541.1 PREDICTED: similar to hypothetical protein [Pan troglodytes]
CRYZL1	-2.2814	1.77468e-08	219767_s_at		Crystallin, zeta (quinone reductase)-like 1
RAB27A	-2.28168	0.00021	235766_x_at	AA743462	RAB27A, member RAS oncogene family
LRRC37A2	-2.28183	0.00672	224686_x_at	AA045233	Hypothetical LOC388397
DMXL1	-2.28189	3e-05	203791_at		Dmx-like 1 (DMXL1)
AOF2	-2.28303	2e-05	212348_s_at	AB011173	Amine oxidase (flavin containing) domain 2
LOC729082	-2.28417	0.00165	225332_at	BF674064	CDNA clone IMAGE:5302006
FLJ31306	-2.28427	3e-05	225724_at	AW136120	Proteasome (prosome, macropain) subunit, alpha type, 3
ABHD2	-2.28444	0.00139	63825_at	AI557319	Abhydrolase domain containing 2
UQCRB	-2.28491	6e-05	209065_at	BC005230	Ubiquinol-cytochrome c reductase binding protein
MDFIC	-2.28501	3.5254e-18	211675_s_at	AF054589	MyoD family inhibitor domain containing
FAM43A	-2.28521	0.00188	227410_at	AW264102	Family with sequence similarity 43, member A
BTBD7	-2.28623	2.3482e-07	224945_at	AI935657	BTB (POZ) domain containing 7
CARHSP1	-2.28626	2e-05	224910_at	AL575747	Calcium regulated heat stable protein 1, 24kDa
FAM101B	-2.28733	4.81226e-07	226876_at	AI961778	Hypothetical protein MGC45871
HMG20B	-2.28761	8.57685e-08	210719_s_at	BC002552	High-mobility group 20B
GMDS	-2.28813	0.00483	204875_s_at		GDP-mannose 4,6-dehydratase
CEP57	-2.28902	0.00013	203491_s_at	AI123527	Translokin
CASP6	-2.29002	9e-05	209790_s_at	BC000305	Caspase 6, apoptosis-related cysteine peptidase
CHML	-2.29202	0.00011	226350_at	AU155565	Opsin 3 (encephalopsin, panopsin)
KIAA1946	-2.29213	1.34711e-07	227370_at	AW043602	Family with sequence similarity 171, member B
AK5	-2.29258	0.0036	219308_s_at		Adenylate kinase 5
ATG5	-2.29311	0.00287	202512_s_at		APG5 (autophagy 5, S. cerevisiae)-like
CDC25C	-2.29384	0.00138	205167_s_at		Cell division cycle 25C protein, isoform a
KRT19	-2.29402	2.70718e-08	201650_at		Keratin 19
KIAA0776	-2.29413	0.00011	212634_at	AW298092	hypothetical protein LOC23376
MRPL3	-2.29583	0.0057	238822_at	AI743753	Mitochondrial ribosomal protein L3
MTO1	-2.29589	2.55115e-07	222014_x_at	AI249752	Mitochondrial translation optimization 1 homolog (S. cerevisiae)
PMS2L1	-2.29885	1.7837e-06	214526_x_at		Postmeiotic segregation increased 2-like 8
FNBP1	-2.29997	2e-05	212288_at	AB011126	Formin binding protein 1
AR	-2.30259	0.00151	226192_at	T68445	Androgen receptor
MRPS10	-2.30389	1.58538e-15	224247_s_at	AF277180	Homo sapiens PNAS-122 mRNA, complete cds.
RAD17	-2.30537	0.00207	211228_s_at	AF085736	RAD17 homolog (S. pombe)
RPL7AP10	-2.30552	2e-05	234875_at	AJ224082	Homo sapiens rpL7a pseudogene, clone 3a.
SFRS11	-2.30702	2.89973e-07	200685_at	AU146237	Splicing factor, arginine/serine-rich 11
RNF41	-2.3074	0.0003	201961_s_at	AL583171	Ring finger protein 41
DUS4L	-2.30745	0.00641	205761_s_at	AW242981	Dihydrouridine synthase 4-like (S. cerevisiae)
C17orf58	-2.30827	0.0011	226901_at	AI214996	Hypothetical protein LOC284018
ARL3	-2.30972	2.04953e-25	202641_at		ADP-ribosylation factor-like 3
COX11	-2.31057	0.00532	214277_at	AI376724	COX11 homolog, cytochrome c oxidase assembly protein (yeast)
C9orf119	-2.31072	1e-05	226027_at	BG541668	Chromosome 9 open reading frame 119
MAP3K2	-2.31147	0.00218	227073_at	N50665	Mitogen-activated protein kinase kinase kinase 2
HNRPA0	-2.31199	0.00026	229083_at	AI672356	Heterogeneous nuclear ribonucleoprotein A0
TRIP13	-2.31309	5e-05	204033_at		Thyroid hormone receptor interactor 13
DDAH2	-2.31486	0.00064	214909_s_at	AK026191	Dimethylarginine dimethylaminohydrolase 2
NFYB	-2.31568	4.20175e-07	218127_at	AI804118	Nuclear transcription factor Y, beta
KIAA0280	-2.31571	0.00014	212357_at	AI096888	KIAA0280 protein
1556216_s_at	-2.3169	0.00326	1556216_s_at	BG704082	CDNA clone IMAGE:5261375
ALDH1B1	-2.31792	0.00223	209645_s_at		Aldehyde dehydrogenase 5
CDC16	-2.31821	1.54496e-17	209658_at	AF164598	CDC16 cell division cycle 16 homolog (S. cerevisiae)
UCKL1	-2.31855	0.00224	218533_s_at		Hypothetical protein FLJ20517
ANP32A	-2.31897	2.15156e-06	201038_s_at	T67821	Acidic (leucine-rich) nuclear phosphoprotein 32 family, member A
EZH1	-2.319	3e-05	32259_at	AB002386	Enhancer of zeste homolog 1 (Drosophila)
CENPK	-2.31921	7e-05	222848_at	BC005400	leucine zipper protein FKSG14
KIAA1333	-2.31929	0.0006	223254_s_at	AA887053	G2/M-phase specific E3 ubiquitin ligase
GLT8D1	-2.31936	3.49127e-13	218147_s_at		AD-017 protein
SNAP23	-2.32002	7.66531e-07	209131_s_at	U55936	Synaptosomal-associated protein, 23kDa
CDK2AP2	-2.32052	0.00032	203252_at		Ttumor suppressor deleted in oral cancer-related1
WIPF2	-2.32145	0.00133	212051_at	AA676803	WIRE protein
EIF4B	-2.32149	2.11568e-41	211938_at	BF247371	Hypothetical protein PRO1843
SACS	-2.32249	3.29589e-07	213262_at	AI932370	Spastic ataxia of Charlevoix-Saguenay (sacsin)
SDHALP2	-2.32367	0.00574	226693_at	AW172779	Transcribed locus, weakly similar to NP_055548.2 endosome-associated FYVE-domain protein [Homo sapiens]
TMEM55A	-2.32692	0.00017	226338_at	AA604382	Transmembrane protein 55A
LOC148189	-2.32837	0.00575	235191_at	BE780373	hypothetical protein LOC148189
RP11-529I10.4	-2.32866	0.00132	226009_at	AI129328	deleted in a mouse model of primary ciliary dyskinesia
EFCBP1	-2.32869	7e-05	228107_at	BF510533	EF-hand calcium binding protein 1
FLJ25476	-2.32931	6e-05	226820_at	W72455	FLJ25476 protein
PEX10	-2.32963	0.0086	206352_s_at	AB013818	Peroxisome biogenesis factor 10
KIF1C	-2.33075	0.0049	209244_s_at	BE885926	Kinesin family member 1C
RMND1	-2.33185	0.00023	220329_s_at		Hypothetical protein FLJ20627
MEGF6	-2.33196	0.00081	226869_at	AI655611	EGF-like-domain, multiple 3
TMEM80	-2.33369	0.00355	221951_at	AI739035	Hypothetical protein LOC283232
ATF6	-2.33413	0.00441	231927_at	BF671883	Activating transcription factor 6
CUL7	-2.3343	0.00556	203558_at		Cullin 7
SLC25A12	-2.33469	0.00234	203339_at	AI887457	Solute carrier family 25 (mitochondrial carrier, Aralar), member 12
DKFZP564C152	-2.33534	0.00094	216028_at	AL049980	DKFZP564C152 protein
LOC728613	-2.33692	0.0029	229283_at	AA960804	Programmed cell death 6
COMMD3	-2.33708	4.46313e-09	218048_at		BUP protein
ZFR	-2.33912	0.00333	33148_at	AI459274	Zinc finger RNA binding protein
ASH1L	-2.33956	5.15142e-07	226447_at	BG290742	POU domain, class 6, transcription factor 1
C10orf118	-2.34034	0.00022	227701_at	AK024739	Chromosome 10 open reading frame 118
NDUFS1	-2.34084	0.00384	236356_at	AI808395	NADH dehydrogenase (ubiquinone) Fe-S protein 1, 75kDa (NADH-coenzyme Q reductase)
MIB1	-2.34094	0.00173	224722_at	BE048628	Mindbomb homolog 1 (Drosophila)
CINP	-2.34118	0.00952	217598_at	BG236351	Cyclin-dependent kinase 2-interacting protein
EHD3	-2.3417	0.00245	230740_at	AW576212	Transcribed locus
RBM4B	-2.34192	0.00903	209497_s_at	BC003503	RNA binding motif protein 30
AR	-2.34238	1e-05	226197_at	AW173504	Transcribed locus, strongly similar to XP_496055.1 PREDICTED: similar to p40 [Homo sapiens]
FPGT	-2.34284	0.00039	205140_at		Fucose-1-phosphate guanyltransferase
GAMT	-2.34385	0.00562	205354_at		Guanidinoacetate N-methyltransferase
NBPF3	-2.34463	4.53537e-06	223638_at	AL136890	Hypothetical protein AE2
TDP1	-2.3467	0.00031	219715_s_at		Hypothetical protein FLJ11090
STK38	-2.34687	0.00018	1553117_a_at	NM_007271.1	Serinethreonine kinase 38
LOC51136	-2.3469	0.00032	227268_at	N51514	PTD016 protein
CRYZL1	-2.34718	0.00489	1552347_at	NM_145311.1	Crystallin, zeta-like 1 isoform b
ZFYVE21	-2.34829	2.31262e-08	219929_s_at		Hypothetical protein MGC2550
LOC286144	-2.34924	0.00017	225603_s_at	BE962119	Hypothetical protein LOC286144
SLC38A4	-2.34951	0.00014	220786_s_at		Hypothetical protein FLJ10191
RANBP5	-2.35115	6e-05	211952_at	AF339834	RAN binding protein 5
LOC388969	-2.35141	0.00058	238768_at	BF976290	hypothetical LOC388969
BTBD7	-2.35159	0.00014	224943_at	AI580162	BTB (POZ) domain containing 7
MGC21874	-2.3543	0.00013	236248_x_at	AI859834	transcriptional adaptor 2 (ADA2 homolog, yeast)-beta
ZNF559	-2.35518	0.00176	224518_s_at	BC006436	Zinc finger protein 559
MGMT	-2.35827	5e-05	204880_at		O-6-methylguanine-DNA methyltransferase
LAMC1	-2.35957	0.00026	243591_at	AI887749	Laminin, gamma 1 (formerly LAMB2)
LUC7L2	-2.35965	6.03571e-08	226780_s_at	BF540829	hypothetical protein HSPC268
LOC87769	-2.3597	0.00919	232422_at	BC001077	hypothetical protein BC004360
SNX30	-2.35979	7e-05	226249_at	AI674625	Sorting nexin family member 30
FAM117A	-2.35988	0.00385	221249_s_at		C/EBP-induced protein
MYO5A	-2.35999	2.40356e-06	227761_at	AW235548	Myosin VA (heavy polypeptide 12, myoxin)
ORC5L	-2.36034	9.95248e-07	204957_at		Origin recognition complex, subunit 5 (yeasthomolog)-like
SSX2IP	-2.36066	2e-05	203016_s_at	AK001710	Synovial sarcoma, X breakpoint 2 interacting protein
C6orf70	-2.36073	0.00042	65585_at	AA527515	ng41h06.s1 NCI_CGAP_Co3 Homo sapiens cDNA clone IMAGE:937403 3', mRNA sequence.
FAM86B1	-2.36073	0.0004	227656_at	AW968493	Chromosome 6 open reading frame 70
MEGF6	-2.36099	0.00969	213942_at	AL134303	EGF-like-domain, multiple 3
COL3A1	-2.36113	0.00994	232458_at	AU146808	Collagen, type III, alpha 1 (Ehlers-Danlos syndrome type IV, autosomal dominant)
ANKRD50	-2.36213	0.00027	225731_at	BF196876	Ankyrin repeat domain 50
KIAA1333	-2.36313	8e-05	223256_at	AW007694	G2/M-phase specific E3 ubiquitin ligase
CDC2L6	-2.36449	5.89119e-06	212899_at	AB028951	Cell division cycle 2-like 6 (CDK8-like)
PKNOX1	-2.36462	0.00356	54051_at	H59033	PBX/knotted 1 homeobox 1
TRIM2	-2.3651	0.00042	202341_s_at	AA149745	Tripartite motif-containing 2
PIGB	-2.3656	0.0034	214152_at	AU144243	Phosphatidylinositol glycan, class B
DLG1	-2.36622	3.77685e-07	202514_at	AW139131	Discs, large homolog 1 (Drosophila)
TNKS	-2.3672	4.97971e-08	202561_at	AF070613	Tankyrase, TRF1-interacting ankyrin-related ADP-ribose polymerase
SAPS3	-2.36805	0.00744	236515_at	AI055865	SAPS domain family, member 3
CCNB1	-2.36824	7e-05	228729_at	N90191	Cyclin B1
C22orf32	-2.36928	1.00274e-06	225795_at	AV751709	Hypothetical gene supported by AL449243
APPL1	-2.37011	0.00027	218158_s_at		adaptor protein containing pH domain, PTB domain and leucine zipper motif 1
ALG6	-2.37018	0.00124	219649_at		Dolichyl-P-Glc:Man9GlcNAc2-PP-dolichylglucosyltransferase
ATG2B	-2.37103	0.00899	226684_at	AI217906	Chromosome 14 open reading frame 103
SOS2	-2.37154	1.24037e-06	212870_at	AI628605	Son of sevenless homolog 2 (Drosophila)
ACY1	-2.37163	7.00075e-07	202740_at		Aminoacylase 1
GSTZ1	-2.37197	0.00443	209531_at	BC001453	Glutathione transferase zeta 1 (maleylacetoacetate isomerase)
USE1	-2.37259	0.00035	221706_s_at	BC006005	Uncharacterized hematopoietic stem/progenitor cells protein MDS032
HSDL2	-2.37396	3e-05	209513_s_at	BC004331	Hydroxysteroid dehydrogenase like 2
SNX13	-2.37588	0.0014	227031_at	AV681975	Sorting nexin 13
PPM1M	-2.37751	0.00569	226074_at	N22918	Protein phosphatase 1M (PP2C domain containing)
LOC441428	-2.37802	0.00607	239069_s_at	BF691045	IMAGE:4332477 5'
FAM8A1	-2.37864	1.06627e-08	203420_at		Autosomal Highly Conserved Protein
TBL1X	-2.37875	0.00063	213400_s_at	AV753028	Transducin (beta)-like 1X-linked
BMP2K	-2.37972	0.00203	214716_at	AW504018	BMP2 inducible kinase
DLG1	-2.38116	0.00133	202516_s_at		Discs, large (Drosophila) homolog 1
RNF103	-2.38189	5.86184e-07	202636_at		Zinc finger protein homologous to Zfp103 inmouse
TOP2A	-2.3837	3.08216e-07	201292_at	AL561834	Topoisomerase (DNA) II alpha 170kDa
DAAM1	-2.38487	0.00048	226666_at	BG434703	Dishevelled associated activator of morphogenesis 1
COX15	-2.38571	0.00025	219547_at		COX15 (yeast) homolog, cytochrome c oxidaseassembly protein
RACGAP1	-2.38621	1.84943e-15	222077_s_at	AU153848	Rac GTPase activating protein 1
DPY19L3	-2.38641	8.46362e-06	225633_at	BF057717	Hypothetical protein MGC35440
PDHA1	-2.38705	9e-05	200979_at	BF739979	Mitogen-activated protein kinase kinase kinase 15
ZNF25	-2.38707	0.00627	228185_at	N32599	Zinc finger protein 25 (KOX 19)
NCAPH	-2.38734	0.00558	212949_at	D38553	Barren homolog (Drosophila)
C1orf93	-2.38789	0.00611	231835_at	AL359575	Homo sapiens genomic DNA; cDNA DKFZp761C2013 (from clone DKFZp761C2013).
UBE2I	-2.38899	0.00014	208760_at	AL031714	Ubiquitin-conjugating enzyme E2I (UBC9 homolog, yeast)
SNAI2	-2.38913	2e-05	213139_at	AI572079	Snail homolog 2 (Drosophila)
CACNB3	-2.3898	0.00537	209530_at	U07139	Calcium channel, voltage-dependent, beta 3 subunit
C3orf31	-2.3902	0.00602	226815_at	BE464367	Hypothetical protein BC015088
C11orf75	-2.391	0.00206	219806_s_at		FN5 protein
ZNF436	-2.39123	0.00095	226113_at	AB051497	Zinc finger protein 436
TMEM168	-2.39142	0.00035	218962_s_at		hypothetical protein FLJ13576
KIAA1712	-2.39208	3e-05	228334_x_at	AI633734	HBV PreS1-transactivated protein
UACA	-2.39267	4.9235e-07	223279_s_at	AF322916	Uveal autoantigen with coiled-coil domains and ankyrin repeats
LOC150166	-2.39326	0.00199	229295_at	BF939473	hypothetical protein LOC150166
HOXA9	-2.39695	5.64546e-07	214651_s_at	U41813	Homeo box A9
C5orf21	-2.39732	0.00557	223882_at	AL136630	Hypothetical protein DKFZp564D172
MRPS14	-2.39826	0.00047	203801_at	AA013164	Mitochondrial ribosomal protein S14
C1orf50	-2.39995	1e-05	62212_at	W37846	Chromosome 1 open reading frame 50
CLIC1	-2.40191	0.0042	215537_x_at	AJ012008	Homo sapiens genes encoding RNCC protein, DDAH protein, Ly6-C protein, Ly6-D protein and immunoglobulin receptor.
EEF2K	-2.4031	0.00999	225546_at	W68180	Eukaryotic elongation factor-2 kinase
TTLL5	-2.40329	4e-05	214672_at	AB023215	Tubulin tyrosine ligase-like family, member 5
ZBTB44	-2.40339	6.16216e-06	226148_at	AU144305	BTB (POZ) domain containing 15
ZYG11B	-2.40343	0.00013	227918_s_at	N21008	Zyg-11 homolog B (C. elegans)
AURKA	-2.40397	9.05029e-08	204092_s_at		Serinethreonine kinase 15
APH1B	-2.40483	0.00153	221036_s_at		Hypothetical protein DKFZp564D0372
CBR4	-2.40484	0.00029	213626_at	AL049442	Carbonic reductase 4
NR1H3	-2.40531	0.00279	203920_at		Nuclear receptor subfamily 1, group H, member 3
SNX8	-2.40567	0.00826	223241_at	AF121858	Sorting nexin 8
C16orf44	-2.40775	0.00483	238523_at	BF941204	Chromosome 16 open reading frame 44
ATP5L	-2.40861	0.00199	208745_at	AA917672	ATP synthase, H+ transporting, mitochondrial F0 complex, subunit g
ZNRF1	-2.40961	0.0007	225959_s_at	BF432625	Zinc and ring finger 1
C17orf75	-2.41047	0.00018	203830_at		Protein kinase Njmu-R1
KCNMA1	-2.41078	0.0001	221584_s_at	U11058	Potassium large conductance calcium-activated channel, subfamily M, alpha member 1
AKAP12	-2.41114	0.00068	227529_s_at	BF511276	A kinase (PRKA) anchor protein (gravin) 12
C1orf128	-2.41176	6e-05	223124_s_at	AF271784	Chromosome 1 open reading frame 128
IFT52	-2.41221	5.69155e-06	218709_s_at		CGI-53 protein
MIF4GD	-2.41327	0.00138	223411_at	AF225422	Homo sapiens AD023 mRNA, complete cds.
FOXF2	-2.4159	6.78654e-14	206377_at		Forkhead box F2
243366_s_at	-2.41626	3e-05	243366_s_at	AI936034	Transcribed locus
PIAS3	-2.41763	0.00405	231118_at	AW511401	Ankyrin repeat domain 35
CCDC124	-2.41782	0.00033	225454_at	AW248770	Hypothetical protein BC013949
242289_at	-2.41832	0.00074	242289_at	AW962413	EST374486 MAGE resequences, MAGG Homo sapiens cDNA, mRNA sequence.
TM6SF1	-2.41988	0.00957	219892_at		Transmembrane 6 superfamily member 1
FBXO3	-2.42119	2.65118e-11	218432_at		F-box only protein 3
RFXAP	-2.42191	0.00086	229431_at	AI742868	Regulatory factor X-associated protein
MSI2	-2.42228	0.00033	226134_s_at	AI978754	Musashi homolog 2 (Drosophila)
KIAA0232	-2.42444	3.91221e-06	212441_at	D86985	hypothetical protein LOC9778
ZKSCAN1	-2.42488	1.78134e-09	225221_at	AA195485	Zinc finger with KRAB and SCAN domains 1
TMEM57	-2.4249	0.00167	241364_at	AA827805	Transmembrane protein 57
RHOB	-2.42517	1.00087e-09	212099_at	AI263909	Ras homolog gene family, member B
RPS23	-2.42689	3.19311e-10	227722_at	AW043594	Ribosomal protein S23
KIAA0922	-2.42889	0.00751	209760_at	AL136932	hypothetical protein LOC23240
ZNF614	-2.42951	0.0011	227045_at	AI087872	Zinc finger protein 614
EXOC3	-2.42954	0.00829	225457_s_at	BF528646	SEC6-like 1 (S. cerevisiae)
TEF	-2.42965	0.00864	225840_at	AA779795	Thyrotrophic embryonic factor
SUV420H1	-2.43031	0.00111	218242_s_at		Hypothetical protein FLJ20039
CEBPZ	-2.43201	0.00026	231819_at	BG505096	CCAAT/enhancer binding protein zeta
SIM1	-2.43291	1e-05	206876_at	AL121948	Single-minded homolog 1 (Drosophila)
C9orf6	-2.43328	0.00152	218998_at		Hypothetical protein FLJ20457
MFAP5	-2.43379	7.1289e-08	213764_s_at	AW665892	Microfibrillar associated protein 5
CEP70	-2.43436	0.00017	224150_s_at	AF289495	P10-binding protein
ALKBH7	-2.43524	4.00933e-08	223318_s_at	BC004393	Spermatogenesis associated 11
RNF150	-2.43743	1.25116e-07	227657_at	AA722069	Transcribed locus
APBA2BP	-2.43878	0.00318	210720_s_at	AB039947	Amyloid beta (A4) precursor protein-binding, family A, member 2 binding protein
UBR5	-2.44139	2.1805e-06	208883_at	BF515424	E3 ubiquitin protein ligase, HECT domain containing, 1
PDLIM4	-2.44259	0.00687	211564_s_at	BC003096	PDZ and LIM domain 4
KIAA1704	-2.44371	0.00012	229891_x_at	AI630799	Lipopolysaccharide-specific response protein 7
SNHG8	-2.44516	1.61236e-16	225220_at	BF340290	ACA24 snoRNA gene
CSRP2BP	-2.44528	0.0038	225432_s_at	AF252257	CSRP2 binding protein
IFT122	-2.44551	0.00526	220744_s_at		Hypothetical protein FLJ10897
CEP57	-2.44573	4.37059e-06	203493_s_at	AL525206	Translokin
NUDT5	-2.44617	8e-05	222824_at	AW237290	Nudix (nucleoside diphosphate linked moiety X)-type motif 5
238604_at	-2.45025	9e-05	238604_at	AA768884	nz82e07.s1 NCI_CGAP_GCB1 Homo sapiens cDNA clone IMAGE:1301988 3', mRNA sequence.
NUSAP1	-2.45228	6.54321e-08	219978_s_at		Uncharacterized bone marrow protein BM037
KLF12	-2.45328	0.0001	227261_at	AA020010	Kruppel-like factor 12
LOC388969	-2.45429	0.00098	65472_at	AI161338	hypothetical LOC388969
KIAA1432	-2.45446	0.00019	222603_at	AL136980	Connexin 43-interacting protein of 150 kDa
HSPC249	-2.45456	0.00015	223996_s_at	AF151083	Homo sapiens HSPC249 mRNA, complete cds.
VAPB	-2.45677	0.00081	225923_at	AW291083	VAMP (vesicle-associated membrane protein)-associated protein B and C
SMTN	-2.45772	0.00077	207390_s_at		Smoothelin
FLJ32065	-2.45867	0.00374	223443_s_at	BC003669	Hypothetical protein FLJ32065
ZNRD1	-2.45915	5.18435e-07	223639_s_at	AF230337	Zinc ribbon domain containing, 1
DTWD1	-2.4601	0.00279	229984_at	AI971519	DTW domain containing 1
NTHL1	-2.46011	0.00742	215735_s_at	AC005600	Homo sapiens chromosome 16, P1 clone 109-9G (LANL), complete sequence.
CENPA	-2.46148	0.00882	210821_x_at	BC002703	Centromere protein A, 17kDa
BZW2	-2.46193	1.00446e-14	217809_at		HSPC028 protein
ACOX1	-2.46458	0.00331	227962_at	BF435852	Acyl-Coenzyme A oxidase 1, palmitoyl
PIGP	-2.46597	3.74403e-10	221689_s_at	AB035745	Down syndrome critical region gene 5
C9orf9	-2.46732	0.00291	220050_at		Chromosome 9 open reading frame 9
WDR34	-2.4678	2.19742e-06	224715_at	BG338983	WD repeat domain 34
KIAA1712	-2.46786	0.00554	231850_x_at	AB051499	HBV PreS1-transactivated protein 3
BNC2	-2.46825	0.00017	230722_at	AI377043	Basonuclin 2
CUL3	-2.47366	0.00513	201370_s_at	AU145232	Cullin 3
RAB33B	-2.47495	0.00291	221014_s_at		Hypothetical protein DKFZp434G099
SPTBN1	-2.47626	0.00989	226765_at	AA971514	Spectrin, beta, non-erythrocytic 1
XPNPEP3	-2.47699	6.81503e-07	226501_at	BE966628	hypothetical protein LOC63929
KIAA1370	-2.47825	1.41275e-09	225327_at	AB037791	hypothetical protein LOC56204
LOC153364	-2.47856	0.00732	230298_at	AI692906	Similar to metallo-beta-lactamase superfamily protein
SIM1	-2.47924	1.84266e-09	1556300_s_at	BF476109	MRNA; cDNA DKFZp564A232 (from clone DKFZp564A232)
KIF11	-2.48044	6e-05	204444_at		Kinesin-like 1
CETN3	-2.48152	9.34716e-12	209662_at	BC005383	Centrin, EF-hand protein, 3 (CDC31 homolog, yeast)
GLTP	-2.48272	0.00088	219267_at		Glycolipid transfer protein
C3orf17	-2.48447	0.00119	228611_s_at	BF197274	Chromosome 3 open reading frame 17
PHKB	-2.485	4.84294e-06	202739_s_at		Phosphorylase kinase, beta
TRMT5	-2.48683	0.00053	227653_at	AI168767	TRM5 tRNA methyltransferase 5 homolog (S. cerevisiae)
PRO0149	-2.48792	2.71475e-17	225199_at	AA526970	PRO0149 protein
FLJ10038	-2.48917	0.00451	205510_s_at		Hypothetical protein FLJ10038
MRPL30	-2.48932	1.00684e-06	224173_s_at		Similar to hypothetical protein
CCDC111	-2.48963	1.43784e-06	227157_at	AV758242	Hypothetical protein FLJ33167
C11orf46	-2.48987	3e-05	226383_at	AI652452	wb29c08.x1 NCI_CGAP_GC6 Homo sapiens cDNA clone IMAGE:2307086 3', mRNA sequence.
HACL1	-2.49273	0.00074	223211_at	BC001627	2-hydroxyphytanoyl-CoA lyase
CASC5	-2.49373	2.1209e-07	228323_at	BF248364	Cancer susceptibility candidate 5
RHOB	-2.49498	0.00655	1553962_s_at	BI668074	Ras homolog gene family, member B
CEP57	-2.49509	1.98887e-06	209862_s_at	BC001233	Translokin
CDCA2	-2.49572	0.00109	236957_at	AI248208	Cell division cycle associated 2
GMPPB	-2.49658	0.00331	219920_s_at		GDP-mannose pyrophosphorylase B, isoform 2
KIF23	-2.49778	1.17567e-07	204709_s_at		Kinesin-like 5
R3HCC1	-2.49826	8.77434e-07	35156_at	AL050297	R3H domain and coiled-coil containing 1
ALDH6A1	-2.49832	0.00039	204290_s_at		Methylmalonate-semialdehyde dehydrogenase
SLC26A2	-2.49903	0.0001	224959_at	AI718385	Solute carrier family 26 (sulfate transporter), member 2
CDKN1B	-2.49916	4.30583e-14	209112_at	BC001971	Cyclin-dependent kinase inhibitor 1B (p27, Kip1)
PSRC1	-2.49927	5e-05	201896_s_at		Similar to differential display and activated byp53
GUF1	-2.49991	0.00011	222770_s_at	AK025248	Hypothetical protein FLJ13220
CKAP2L	-2.50076	0.00182	229610_at	AW088063	Hypothetical protein FLJ40629
VAMP1	-2.50159	0.00408	213326_at	AU150319	Vesicle-associated membrane protein 1 (synaptobrevin 1)
KIF15	-2.50219	0.00162	219306_at		Kinesin-like protein 2
PKP4	-2.50223	4.1387e-08	201929_s_at		Plakophilin 4
MGC16121	-2.50306	0.0008	228235_at	BE048571	Hypothetical protein MGC16121
ODC1	-2.50622	8.34098e-17	200790_at		Ornithine decarboxylase 1
USE1	-2.50661	0.00032	219348_at		Uncharacterized hematopoietic stem/progenitor cells protein MDS032
LOC339803	-2.5083	0.00448	227940_at	N90774	Hypothetical protein LOC339803
GIT2	-2.50832	0.00024	209876_at	AF124491	G protein-coupled receptor kinase interactor 2
SMEK2	-2.50941	1e-05	226230_at	AA541716	SMEK homolog 2, suppressor of mek1 (Dictyostelium)
NUDT1	-2.51	0.00733	204766_s_at		Nudix (nucleoside diphosphate linked moietyX)-type motif 1
LPGAT1	-2.51055	0.00147	1555058_a_at	BC034621	Lysophosphatidylglycerol acyltransferase 1
MEST	-2.51059	1.94049e-09	202016_at		Mesoderm specific transcript (mouse) homolog
MTERFD2	-2.51177	0.00023	1557966_x_at	AL566167	MTERF domain containing 2
NARG2	-2.51212	6.13348e-06	235189_at	BE780502	NMDA receptor regulated 2
UBE4B	-2.51243	1.04995e-07	202317_s_at		Ubiquitination factor E4B (homologous to yeastUFD2)
BIVM	-2.51331	1.03527e-06	222761_at	AI862694	Basic, immunoglobulin-like variable motif containing
SIRT5	-2.51486	0.00037	219185_at		Sirtuin 5, isoform 1
C11orf74	-2.51506	0.00035	228249_at	AA535128	HEPIS
GOPC	-2.51669	0.00397	236862_at	AA279958	Golgi associated PDZ and coiled-coil motif containing
SMARCA4	-2.51885	0.0043	208793_x_at	AI744900	SWI/SNF related, matrix associated, actin dependent regulator of chromatin, subfamily a, member 4
COL1A2	-2.52095	3.08773e-07	229218_at	AA628535	Collagen, type I, alpha 2
NBR2	-2.5213	0.00512	1553992_s_at	BC034248	Neighbor of BRCA1 gene 2
THAP4	-2.52206	0.00095	224057_s_at	BC000767	THAP domain containing 4
C20orf152	-2.52254	5.00252e-10	209422_at	AL109965	Chromosome 20 open reading frame 152
C12orf47	-2.5226	4e-05	1553987_at	BC007973	Apoptosis-related protein PNAS-1
LOC727764	-2.52312	0.00287	226558_at	BE856637	similar to hypothetical protein MGC27019
USP4	-2.52429	2e-05	202681_at	AI346043	Ubiquitin specific peptidase 4 (proto-oncogene)
DYNC2LI1	-2.52488	3e-05	203763_at		CGI-60 protein
ATP9B	-2.52499	0.00093	214934_at	AW411030	ATPase, Class II, type 9B
CYB5D2	-2.52546	0.00593	225804_at	BE044480	Hypothetical protein MGC32124
TM2D1	-2.5271	0.00916	1558802_at	BG401696	TM2 domain containing 1
ZNF710	-2.52725	0.00379	213657_s_at	BE858194	Hypothetical protein DKFZp547K1113
ANKRD39	-2.52802	0.00311	223532_at	AF151034	Ankyrin repeat domain 39
ARHGAP19	-2.52882	0.00382	37577_at	U79256	Rho GTPase activating protein 19
TUSC4	-2.5299	0.00061	203246_s_at		Homologous to yeast nitrogen permease (candidatetumor suppressor)
PCID2	-2.53026	1e-05	225149_at	AU144029	AU144029 HEMBA1 Homo sapiens cDNA clone HEMBA1000686 3', mRNA sequence.
LHX9	-2.53176	2.04332e-06	1562736_at	AJ277914	LIM homeobox 9
BBS9	-2.53716	0.00343	216239_at	U87408	Parathyroid hormone-responsive B1
CCDC34	-2.53827	5e-05	226287_at	AI458313	NY-REN-41 antigen
ADA	-2.54275	0.00015	204639_at		Adenosine deaminase
NUDT11	-2.54395	0.00062	219855_at		Hypothetical protein FLJ10628
OSR2	-2.5458	7.60501e-10	213568_at	AI811298	Odd-skipped related 2 (Drosophila)
FRMD4A	-2.54662	1.77729e-06	225163_at	BF000162	FERM domain containing 4A
PLA2G12A	-2.55005	0.00064	221027_s_at		Group XII secreted phospholipase A2
C18orf55	-2.55023	0.00047	223181_at	BC000892	Chromosome 18 open reading frame 55
CREBL2	-2.55054	6.19753e-06	201990_s_at		cAMP responsive element binding protein-like 2
C6orf173	-2.55131	2e-05	226936_at	BG492359	Chromosome 6 open reading frame 173
LOC389203	-2.55213	1.45881e-07	225014_at	BF508958	Hypothetical gene supported by BC032431
TRIM2	-2.55291	4.66626e-09	202342_s_at		Tripartite motif protein
241744_x_at	-2.55504	0.00794	241744_x_at	AI275419	Transcribed locus
RWDD4A	-2.55596	6.89035e-10	225574_at	BE613081	RWD domain containing 4A
CLCN3	-2.55601	9.92321e-11	201735_s_at		Chloride channel 3
TMEM107	-2.55616	8e-05	239824_s_at	BF971873	Hypothetical protein MGC10744
C12orf24	-2.55693	3e-05	204521_at		Protein predicted by clone 23733
LOC344595	-2.5579	0.00961	235606_at	AA417117	Hypothetical LOC344595
ZNF286A	-2.55905	5.44271e-06	227077_at	BF432238	Peroxisome proliferative activated receptor, alpha-like
RALGDS	-2.55948	0.00229	209050_s_at	AI421559	Ral guanine nucleotide dissociation stimulator
HBS1L	-2.56019	7.69162e-09	209314_s_at	AK024258	HBS1-like (S. cerevisiae)
PITPNA	-2.56153	0.00936	228972_at	AI028602	Phosphatidylinositol transfer protein, alpha
FARSB	-2.56233	7.01176e-07	223035_s_at	AF161521	Phenylalanine-tRNA synthetase-like, beta subunit
INHBE	-2.56269	0.00066	210587_at	BC005161	Inhibin, beta E
USP46	-2.56473	0.00161	203870_at	BE856374	Ubiquitin specific peptidase 46
PRAGMIN	-2.56568	0.00035	235085_at	BF739767	Hypothetical protein DKFZp761P0423
LYRM5	-2.56751	4.97317e-08	225469_at	AA015609	Hypothetical protein LOC144363
RAB4A	-2.56869	1.1133e-19	203581_at	BC002438	RAB4A, member RAS oncogene family
GNB1	-2.56956	1.64488e-11	217122_s_at	AL031282	Guanine nucleotide binding protein (G protein), beta polypeptide 1
LOC157278	-2.56967	0.00254	238716_at	AL527331	Hypothetical protein LOC157278
THEM4	-2.57281	0.00222	229253_at	AI184512	Thioesterase superfamily member 4
C5orf13	-2.57403	1e-05	230424_at	AU144860	Chromosome 5 open reading frame 13
239842_x_at	-2.57476	0.00817	239842_x_at	W18186	Transcribed locus
FLJ42709	-2.57537	0.00324	1556695_a_at	AK095719	hypothetical gene supported by AK124699
228315_at	-2.57552	5.34714e-12	228315_at	AI632728	CDNA FLJ31683 fis, clone NT2RI2005353
RUFY3	-2.57911	0.00039	213939_s_at	AI871641	Rap2 interacting protein x
CNN1	-2.57943	1.46159e-09	203951_at		Calponin 1, basic, smooth muscle
PRO0149	-2.58015	8.43377e-06	225197_at	W58461	PRO0149 protein
PRKAB2	-2.58086	0.00145	1558027_s_at	AL552001	Protein kinase, AMP-activated, beta 2 non-catalytic subunit
TBC1D17	-2.58301	0.00186	218466_at		Hypothetical protein FLJ12168
GINS2	-2.58309	0.00021	221521_s_at	BC003186	DNA replication complex GINS protein PSF2
DNAJC18	-2.5835	0.0065	227166_at	AI017750	DnaJ (Hsp40) homolog, subfamily C, member 18
HDAC8	-2.58404	0.00613	223345_at	AF230097	Histone deacetylase 8
TCF3	-2.58453	9e-05	209152_s_at	AI655986	Transcription factor 3 (E2A immunoglobulin enhancer binding factors E12/E47)
CKLF	-2.5863	0.00105	235286_at	BG533580	Chemokine-like factor
[truncated: 854 more rows]
