# Supplementary material for: Cytokine-dependent and–independent gene expression changes and cell cycle block revealed in Trypanosoma cruzi-infected host cells by comparative mRNA profiling
Source: BMC Genomics. 2009 May 29;10:252. doi: 10.1186/1471-2164-10-252 (PMC2709661; doi:10.1186/1471-2164-10-252)
Supplement: Additional file 3 — Table S3 – Gene expression changes in T. cruzi-infected HMVEC 24 hr. Gene expression changes occurring in human microvascular endothelia cells 24 hours after infection with T. cruzi. The data shown corresponds to probes for transcripts showing an intensity increase or reduction of 2-fold or greater (p < 0.01) with respect to their matched controls according to the analysis with Rosetta Resolver Biosoftware 7.0. [file 1471-2164-10-252-S3.xls]

## Sheet: Sheet1
TABLE S3. Gene expression changes in T. cruzi-infected HMVEC 24 hr
Sequence Name	Fold Change	P-value	Affymetrix Sequence Code	Accession #	Sequence Description
CXCL10	100	0	204533_at		Interferon gamma-induced precursor
CXCL11	100	0	211122_s_at	AF002985	Chemokine (C-X-C motif) ligand 11
IFIT1	100	0	203153_at		Interferon-induced protein withtetratricopeptide repeats 1
IFIT2	100	1.93805e-16	217502_at	BE888744	Interferon-induced protein with tetratricopeptide repeats 2
IFIT2	100	4.32744e-19	226757_at	AA131041	Interferon-induced protein with tetratricopeptide repeats 2
IFIT3	100	0	204747_at		Interferon-induced protein withtetratricopeptide repeats 4
IFIT3	100	0	229450_at	AI075407	Interferon-induced protein with tetratricopeptide repeats 3
IFITM1	100	0	214022_s_at	AA749101	Interferon induced transmembrane protein 1 (9-27)
ISG20	100	0	204698_at		Interferon stimulated gene (20kD)
LOC129607	100	0	226702_at	AI742057	hypothetical protein LOC129607
MX1	100	0	202086_at		Myxovirus (influenza) resistance 1, homolog of murine (interferon-inducible protein p78)
MX2	100	0	204994_at		Myxovirus (influenza) resistance 2
OAS1	100	0	202869_at		2,5-oligoadenylate synthetase 1, isoform E18
OAS1	100	0	205552_s_at		2,5-oligoadenylate synthetase 1 (40-46 kD) (OAS1), transcript variant E16
OASL	100	0	205660_at		2-5oligoadenylate synthetase-like
RSAD2	100	0	213797_at	AI337069	Radical S-adenosyl methionine domain containing 2
RSAD2	100	0	242625_at	AW189843	Radical S-adenosyl methionine domain containing 2
IFNB1	98.5911	4.49524e-27	208173_at		Interferon, beta 1, fibroblast
HERC6	98.1385	0	219352_at		Hypothetical protein FLJ20637
TNFSF13B	93.9292	1.85719e-21	223502_s_at	AF134715	Tumor necrosis factor (ligand) superfamily, member 13b
CCL5	91.9933	8.48046e-16	204655_at		Small inducible cytokine A5 (RANTES)
OASL	85.5141	0	210797_s_at	AF063612	Homo sapiens 2'-5'oligoadenylate synthetase-related protein p30
IFI44L	77.2007	0	204439_at		Hypothetical protein, expressed in osteoblast
ISG20	74.0513	0	33304_at	U88964	Interferon stimulated exonuclease gene 20kDa
CXCL11	71.1632	0	210163_at	AF030514	Chemokine (C-X-C motif) ligand 11
RTP4	67.6182	7.94816e-41	219684_at		28kD interferon responsive protein
OAS2	59.3373	0	204972_at		2-5oligoadenylate synthetase 2, isoform p71
CCL5	58.1971	4.52798e-08	1405_i_at	M21121	Chemokine (C-C motif) ligand 5
CCL5	57.063	4.52527e-19	1555759_a_at	AF043341	Chemokine (C-C motif) ligand 5
HERC5	56.3392	2.8026e-45	219863_at		Cyclin-E binding protein 1
TNFSF13B	54.3912	1.85591e-15	223501_at	AW151360	Tumor necrosis factor (ligand) superfamily, member 13b
IFI35	53.5694	0	209417_s_at	BC001356	Interferon-induced protein 35
IFI30	53.3326	1.50334e-23	201422_at		Interferon, gamma-inducible protein 30
IFI6	53.0461	7.9547e-25	204415_at		Interferon induced 6-16 protein, isoform c
G1P2	51.8372	0	205483_s_at		Interferon-stimulated protein, 15 kDa
BATF2	47.7948	2.90195e-29	228439_at	AW083820	Hypothetical protein BC012330
OAS3	45.0103	0	218400_at		2-5oligoadenylate synthetase 3
SECTM1	44.0558	7.30218e-22	213716_s_at	BF939675	Secreted and transmembrane 1
EPSTI1	42.9092	0	227609_at	AA633203	Epithelial stromal interaction 1 (breast)
IFI44	42.6376	0	214453_s_at		Interferon-induced, hepatitis C-associatedmicrotubular aggregate protein (44kD)
SLC15A3	34.6895	1.35463e-31	219593_at		Peptide transporter 3
DDX58	33.6824	0	218943_s_at		RNA helicase
GCH1	32.7788	0	204224_s_at		GTP cyclohydrolase 1 (dopa-responsive dystonia)
INDO	32.4224	0.00034	210029_at	M34455	Indoleamine-pyrrole 2,3 dioxygenase
APOL1	30.0574	1.54727e-37	209546_s_at	AF323540	Apolipoprotein L, 1
IFIH1	29.3662	0	219209_at		Melanoma differentiation associated protein-5
PSMB9	27.494	0	204279_at		Proteasome (prosome, macropain) subunit, betatype, 9 (large multifunctional protease 2)
DDX58	26.9429	0	222793_at	AK023661	DEAD (Asp-Glu-Ala-Asp) box polypeptide 58
FAM46A	26.2696	5.38513e-21	221766_s_at	AW246673	Family with sequence similarity 46, member A
OAS2	25.3085	0	206553_at		2-5oligoadenylate synthetase 2, isoform p69
IFITM1	24.6308	0	201601_x_at		Interferon induced transmembrane protein 1(9-27)
BST2	22.8592	0	201641_at		Bone marrow stromal cell antigen 2
SAMD9L	22.5952	0	235643_at	BE886225	Sterile alpha motif domain containing 9-like
PLA1A	22.1837	3.52735e-07	219584_at		Phosphatidylserine-specific phospholipaseA1alpha
CCL8	21.565	1.40266e-33	214038_at	AI984980	Chemokine (C-C motif) ligand 8
IFIT3	21.5486	6.11376e-09	236156_at	AW961916	Interferon-induced protein with tetratricopeptide repeats 3
BIRC4BP	21.0432	0	228617_at	AA142842	XIAP associated factor-1
SAMD9L	20.6009	2.16084e-15	243271_at	AI064690	Sterile alpha motif domain containing 9-like
APOL6	19.7527	4.6809e-11	219716_at		Apolipoprotein L, 6
PARP9	19.6562	0	223220_s_at	AF307338	Poly (ADP-ribose) polymerase family, member 9
TLR3	19.4286	5.42807e-41	206271_at		Toll-like receptor 3
UBE2L6	18.7332	0	201649_at		Ubiquitin-conjugating enzyme E2L 6
FLJ31033	18.4818	0	228152_s_at	AK023743	Hypothetical protein FLJ31033
EPSTI1	18.2903	3.99051e-39	235276_at	AA781795	Epithelial stromal interaction 1 (breast)
PRIC285	18.2048	3.8666e-40	228230_at	AL121829	Peroxisomal proliferator-activated receptor A interacting complex 285
IFI44	17.8715	2.41135e-41	214059_at	BE049439	Interferon-induced protein 44
ZBTB7A	17.3268	8.61131e-19	222082_at	AI568395	Zinc finger and BTB domain containing 7A
TREX1	17.2521	3.95914e-31	205875_s_at		3' repair exonuclease 1
TRIM14	17.1999	0	203148_s_at		Tripartite motif-containing 14
C17orf27	17.0926	0	225931_s_at	AI954660	Chromosome 17 open reading frame 27
PARP14	17.0746	0	224701_at	AA056548	Poly (ADP-ribose) polymerase family, member 14
239587_at	16.6506	0	239587_at	AI686890	Transcribed locus
LGALS9	16.6276	1.21344e-32	203236_s_at		Galectin 9, long isoform
TAP1	16.3598	0	202307_s_at		ATP-binding cassette, sub-family B, member 2
C1orf38	16.2474	3.85213e-29	210785_s_at	AB035482	Chromosome 1 open reading frame 38
GBP1	15.6454	0	202270_at		Guanylate binding protein 1,interferon-inducible, 67kD
CTSS	15.3717	6.22069e-18	202902_s_at		Cathepsin S
GBP1	15.3616	0	202269_x_at	BC002666	Guanylate binding protein 1, interferon-inducible, 67kDa
LOC283761	15.3062	2.20374e-08	1556452_a_at	BC039350	hypothetical protein LOC283761
C17orf27	15.2955	8.56989e-29	225929_s_at	AA233374	Chromosome 17 open reading frame 27
ATF3	14.979	4.55964e-08	202672_s_at		Activating transcription factor 3 long isoform
IRF7	14.9698	0	208436_s_at		Interferon regulatory factor 7, transcriptvariant c
CASP1	14.856	8.64058e-31	211368_s_at	U13700	Caspase 1, apoptosis-related cysteine peptidase (interleukin 1, beta, convertase)
CASP1	14.4272	4.2039e-45	211367_s_at	U13699	Caspase 1, apoptosis-related cysteine peptidase (interleukin 1, beta, convertase)
SAMHD1	14.3502	0	234987_at	AV715309	SAM domain and HD domain 1
RARRES3	14.2189	2.90022e-14	204070_at		Retinoic acid receptor responder (tazaroteneinduced) 3
UNC93B1	14.1283	9e-05	225869_s_at	AW001274	Unc-93 homolog B1 (C. elegans)
LOC441109	13.5296	1.42165e-08	230405_at	AI143416	Hypothetical gene supported by AL713721
LGP2	13.4725	1.06459e-18	219364_at		likely ortholog of mouse D11lgp2
UNC93B1	13.2973	0.00016	220998_s_at		Unc93 (C.elegans) homolog B
SAMD9L	13.0421	1.07552e-21	230036_at	BE669858	Sterile alpha motif domain containing 9-like
IFI27	12.9905	0	202411_at		Interferon, alpha-inducible protein 27
PPM1K	12.9348	7.72583e-21	235061_at	AV706522	Protein phosphatase 1K (PP2C domain containing)
GBP4	12.6313	6.15039e-09	235175_at	BG260886	Guanylate binding protein 4
FLJ20035	12.3309	0	218986_s_at		Hypothetical protein FLJ20035
SAMD9	12.191	0	228531_at	AA741307	Sterile alpha motif domain containing 9
GBP1	11.9301	0	231577_s_at	AW014593	Guanylate binding protein 1, interferon-inducible, 67kDa
DTX3L	11.9013	0	225415_at	AA577672	Deltex 3-like (Drosophila)
FAM46A	11.8366	1.86094e-06	224973_at	AL078599	Family with sequence similarity 46, member D
UBE1L	11.799	0	203281_s_at		Ubiquitin-activating enzyme E1-like
TMEFF2	11.6276	2.07543e-09	224321_at	AB004064	Homo sapiens mRNA for tomoregulin, complete cds.
SAMD9L	11.5356	1.45693e-41	226603_at	BE966604	Sterile alpha motif domain containing 9
CFB	11.4994	0.00482	202357_s_at		B-factor, properdin
LOC126520	11.4414	8.22506e-14	1558897_at	AK054808	Hypothetical protein LOC126520
IFIT5	11.4154	0	203595_s_at	N47725	Interferon-induced protein with tetratricopeptide repeats 5
SAMHD1	11.3917	0	235529_x_at	BF437747	SAM domain and HD domain 1
DDX58	11.3687	5.51859e-21	242961_x_at	AI304317	DEAD (Asp-Glu-Ala-Asp) box polypeptide 58
APOBEC3G	11.1644	8.25307e-38	204205_at		Phorbolin-like protein MDS019
PMAIP1	10.8955	1.78707e-06	204285_s_at	AI857639	Phorbol-12-myristate-13-acetate-induced protein 1
FLJ11286	10.7467	1.65144e-30	1555491_a_at	BC035817	hypothetical protein FLJ11286
BIRC4BP	10.6279	2.07051e-16	242234_at	AI859280	XIAP associated factor-1
LAMP3	10.6143	2.22061e-30	205569_at		Similar to lysosome-associated membraneglycoprotein
ZC3HAV1	10.5486	2.57858e-06	220104_at		Zinc finger CCCH-type, antiviral 1
KIAA1618	10.5274	2.20229e-09	232155_at	AK023113	ALK lymphoma oligomerization partner on chromosome 17
KIAA1618	10.483	3.66774e-09	231956_at	AA976354	ALK lymphoma oligomerization partner on chromosome 17
FBXO6	10.4511	1.10845e-21	231769_at	AF129536	F-box protein 6
GMPR	10.3428	7.1848e-16	204187_at		Guanosine monophosphate reductase
C1orf38	10.2959	1.20655e-26	207571_x_at		Basement membrane-induced gene
FLJ11286	10.182	1.04116e-31	53720_at	AI862559	Hypothetical protein FLJ11286
1565716_at	10.0673	2.29394e-14	1565716_at	BE930017	CM3-GN0053-180800-293-g10 GN0053 Homo sapiens cDNA, mRNA sequence.
STAT1	9.97419	1.07979e-11	209969_s_at	BC002704	Signal transducer and activator of transcription 1, 91kDa
TDRD7	9.67972	0	213361_at	AW129593	Tudor domain containing 7
SP110	9.57775	1.11609e-18	223980_s_at	AF280095	SP110 nuclear body protein
NT5C3	9.48587	4.32269e-22	223298_s_at	AF312735	5'-nucleotidase, cytosolic III
NUMA1	9.42999	1.0282e-23	222868_s_at	AI521549	Interleukin 18 binding protein
LGALS3BP	9.21746	1.35336e-10	200923_at		Galectin 6 binding protein
TAP2	9.1793	0	225973_at	AA573502	Transporter 2, ATP-binding cassette, sub-family B (MDR/TAP)
TRIM21	9.10606	0	204804_at		52kD RoSSA autoantigen
215941_at	9.05788	8.8383e-14	215941_at	D16471	MRNA, Xq terminal portion
CASP1	9.04818	0	209970_x_at	M87507	Caspase 1, apoptosis-related cysteine peptidase (interleukin 1, beta, convertase)
FLJ11286	9.02319	1.57722e-18	218429_s_at		hypothetical protein FLJ11286
CARKL	8.96324	4.63525e-08	219712_s_at		Carbohydrate kinase-like
SAMHD1	8.94032	3.06066e-36	235964_x_at	AA603344	SAM domain and HD domain 1
PARP10	8.87667	7.10057e-19	229350_x_at	AI335251	Poly (ADP-ribose) polymerase family, member 10
USP18	8.8065	0	219211_at		Ubiquitin specific protease 18
C17orf27	8.80546	8.7788e-25	230000_at	AI523817	Chromosome 17 open reading frame 27
TNFSF10	8.73122	0	202688_at		Ttumor necrosis factor (ligand) superfamily,member 10
LY6E	8.62276	6.72882e-16	202145_at		Lymphocyte antigen 6 complex, locus E
CEACAM1	8.52573	4.28329e-09	209498_at	X16354	Carcinoembryonic antigen-related cell adhesion molecule 1 (biliary glycoprotein)
SSH2	8.50846	8.0166e-08	1555425_x_at	AB072358	Slingshot homolog 2 (Drosophila)
APOBEC3F	8.49077	3.66019e-42	214995_s_at	BF508948	Apolipoprotein B mRNA editing enzyme, catalytic polypeptide-like 3F
PLSCR1	8.45726	0	202446_s_at	AI825926	Phospholipid scramblase 1
SAMD9	8.39544	4.39191e-06	219691_at		Sterile alpha motif domain containing 9
CXCL16	8.3633	4.80568e-06	223454_at	AF275260	Chemokine (C-X-C motif) ligand 16
STAT2	8.35204	0	225636_at	H98105	Signal transducer and activator of transcription 2, 113kDa
GBP4	8.33917	1.26742e-24	235574_at	AW392952	Guanylate binding protein 4
SP110	8.32416	2.39805e-11	208392_x_at		Interferon-induced protein 75, 52kD
PMAIP1	8.30311	3.02454e-08	204286_s_at		Phorbol-12-myristate-13-acetate-induced protein1
CHRND	8.23521	0.00124	207024_at		Nicotinic acetylcholine receptor deltapolypeptide precursor
C1S	8.22794	0.00194	208747_s_at	M18767	Complement component 1, s subcomponent
SAMHD1	8.21218	7.93158e-27	1559883_s_at	AF147427	SAM domain and HD domain 1
IL18BP	8.20669	0.00077	224283_x_at	AF215907	Interleukin 18 binding protein
KLF4	8.18519	0.00104	221841_s_at	BF514079	Kruppel-like factor 4 (gut)
226773_at	8.16804	2.0465e-29	226773_at	AW290940	MRNA (clone ICRFp507I1077)
TNFSF10	8.09843	4.75243e-28	202687_s_at	U57059	Tumor necrosis factor (ligand) superfamily, member 10
IL15RA	8.014	3.97996e-24	207375_s_at		Interleukin 15 receptor, alpha
APOL6	7.99598	0.00114	241869_at	AW026509	Apolipoprotein L, 6
CASP1	7.98532	0	211366_x_at	U13698	Caspase 1, apoptosis-related cysteine peptidase (interleukin 1, beta, convertase)
SP110	7.9704	0	209762_x_at	AF280094	SP110 nuclear body protein
237612_at	7.96197	3.40223e-06	237612_at	AI147392	Transcribed locus
AURKC	7.90441	0.00373	211107_s_at	AB017332	Aurora kinase C
NOD27	7.85982	0	226474_at	AA005023	nucleotide-binding oligomerization domains 27
TNFAIP3	7.81634	0.00734	202643_s_at	AI738896	Tumor necrosis factor, alpha-induced protein 3
SLAMF9	7.77201	0.00021	1553769_at	NM_033438.1	SLAM family member 9
CTSS	7.70707	1.56139e-12	232617_at	AK024855	Cathepsin S
ZNFX1	7.70409	6.63748e-36	225076_s_at	AA150460	KIAA1404 protein
SSH2	7.50157	2.64106e-08	1555423_at	AB072358	Slingshot homolog 2 (Drosophila)
SAMHD1	7.45974	1.19215e-10	204502_at		SAM domain and HD domain 1
SP110	7.45661	0	208012_x_at		Interferon-induced protein 41, 30kD
STAT2	7.42038	6.99232e-25	205170_at		Signal transducer and activator of transcription2, 113kD
KLK4	7.38529	0.00278	1555697_at	AF259970	Kallikrein 4 (prostase, enamel matrix, prostate)
WNT6	7.28364	5.18669e-13	71933_at	AI218134	Wingless-type MMTV integration site family, member 6
MOV10	7.27036	8.02653e-11	233917_s_at	AK023297	Mov10, Moloney leukemia virus 10, homolog (mouse)
HUS1B	7.21254	0.00095	1553661_a_at	NM_148959.1	Similar to HUS1 checkpoint homolog (S. pombe);HUS1 (S. pombe) checkpoint homolog
226725_at	7.13268	1.20237e-35	226725_at	AI435399	Transcribed locus
SLC25A28	7.12946	7.54659e-16	223192_at	AF267854	Solute carrier family 25, member 28
SIM2	7.08422	8.47301e-06	208157_at		Ssingle-minded (Drosophila) homolog 2 shortisoform
PNPT1	7.05848	0	225291_at	AI967971	Polyribonucleotide nucleotidyltransferase 1
FST	6.95263	2.47108e-11	204948_s_at		Follistatin isoform FST344 precursor
IRF1	6.94777	3.86546e-13	202531_at		Interferon regulatory factor 1
SLC25A28	6.89117	4.98596e-29	221432_s_at		Solute carrier family 25, member 28
PSMB10	6.86231	0	202659_at		Proteasome (prosome, macropain) subunit, betatype, 10
DLL1	6.81523	0.00206	224215_s_at	AF196571	Delta-like 1 (Drosophila)
PTGS2	6.78649	2.6597e-08	204748_at		Prostaglandin-endoperoxide synthase 2(prostaglandin GH synthase and cyclooxygenase)
IRF1	6.78131	6.11701e-18	238725_at	AW392551	Hypothetical protein LOC148206
PKD1	6.72735	0.00377	216949_s_at	L39891	Polycystic kidney disease-associated protein
STAT1	6.71097	0	200887_s_at		Signal transducer and activator of transcription 1, 91kD
FLJ14213	6.64433	0.00025	233119_at	AV732741	Protein observed with Rictor-2
KIAA1618	6.5918	1.65667e-09	241347_at	AA936632	ALK lymphoma oligomerization partner on chromosome 17
TNFSF10	6.57291	4.63908e-25	214329_x_at	AW474434	Tumor necrosis factor (ligand) superfamily, member 10
LGMN	6.49742	1.04946e-25	201212_at	D55696	Legumain
MAB21L2	6.47157	1.36376e-07	210302_s_at	AF262032	Mab-21-like 2 (C. elegans)
HNF4A	6.46688	0.00015	214851_at	X87870	Hepatocyte nuclear factor 4, alpha
IFIT5	6.39615	1.19489e-10	203596_s_at		Retinoic acid- and interferon-inducible protein(58kD)
APOL2	6.39549	1.84119e-25	221653_x_at	BC004395	Apolipoprotein L, 2
SP110	6.35493	1.33155e-14	209761_s_at	AA969194	SP110 nuclear body protein
HLA-C	6.34983	0	208812_x_at	BC004489	Major histocompatibility complex, class I, C
PML	6.34793	3.79035e-06	211012_s_at	BC000080	Promyelocytic leukemia
LOC400368	6.24213	2.64107e-26	1568592_at	BM976092	Hypothetical gene supported by BC031266
CCR5	6.2292	0.00805	206991_s_at		Chemokine (C-C motif) receptor 5
PSMB8	6.16603	0	209040_s_at	U17496	Proteasome (prosome, macropain) subunit, beta type, 8 (large multifunctional peptidase 7)
FLJ35390	6.15623	3.82877e-07	1569089_a_at	BC024303	hypothetical protein FLJ35390
TREX1	6.15246	4.39817e-30	34689_at	AJ243797	Three prime repair exonuclease 1
NCOA7	6.12156	5.28937e-13	225344_at	AL035689	Nuclear receptor coactivator 7
FLJ33534	6.02517	0.00039	1564233_at	AK090853	Hypothetical protein FLJ33534
ECGF1	5.98132	0.00404	204858_s_at		Endothelial cell growth factor 1(platelet-derived)
HLA-B	5.94259	0	209140_x_at	L42024	Major histocompatibility complex, class I, B
TAP2	5.88644	2.80204e-07	204770_at		ATP-binding cassette, sub-family B, member 3,isoform 1
OGFR	5.86127	3e-05	210443_x_at	AF172452	Opioid growth factor receptor
ULK4	5.8588	0.00285	215576_at	AU146809	Unc-51-like kinase 4 (C. elegans)
CX3CL1	5.8386	1.14001e-07	203687_at		Small inducible cytokine subfamily D(Cys-X3-Cys), member 1 (fractalkine, neurotactin)
OAS3	5.81709	0.00126	232666_at	R13458	2'-5'-oligoadenylate synthetase 3, 100kDa
PLSCR1	5.80203	3.02377e-39	202430_s_at		Phospholipid scramblase 1
SOD2	5.8018	5e-05	221477_s_at	BF575213	Superoxide dismutase 2, mitochondrial
HLA-F	5.80127	0	204806_x_at		Major histocompatibility complex, class I, F
PARP14	5.78773	5.61581e-12	235157_at	AW297731	Poly (ADP-ribose) polymerase family, member 14
IFIH1	5.76593	0.00101	1555464_at	BC046208	Interferon induced with helicase C domain 1
GBP3	5.74976	4.68884e-12	223434_at	AL136680	Guanylate binding protein 3
CNP	5.74407	0	208912_s_at	BC001362	2',3'-cyclic nucleotide 3' phosphodiesterase
AGXT	5.66387	0.00806	210326_at	D13368	Alanine-glyoxylate aminotransferase (oxalosis I; hyperoxaluria I; glycolicaciduria; serine-pyruvate aminotransferase)
231673_at	5.64522	3e-05	231673_at	AW273730	Transcribed locus
CX3CL1	5.62385	3.40025e-21	823_at	U84487	Chemokine (C-X3-C motif) ligand 1
SQRDL	5.58944	2.19795e-38	217995_at		CGI-44 protein; sulfide dehydrogenase like(yeast)
WARS	5.54736	6.34241e-22	200629_at		Tryptophanyl-tRNA synthetase
HIST2H2AA	5.53449	4.67091e-35	214290_s_at	AI313324	Histone 2, H2aa
N4BP1	5.53443	0.00859	204601_at		Nedd4 binding protein 1
SLFN5	5.52942	7.10799e-17	1557078_at	AK054668	Likely ortholog of mouse schlafen 5
HLA-B	5.51914	0	214459_x_at	M12679	Major histocompatibility complex, class I, C
HIST2H2AA	5.48228	1.54143e-44	218280_x_at		H2A histone family, member O
241617_x_at	5.48075	0.00018	241617_x_at	BE961949	IMAGE:3845872 3'
RPL15	5.46217	0.00076	1570536_at	AY037163	Ribosomal protein L15
UBE1L	5.45521	1.12104e-44	1294_at	L13852	Ubiquitin-activating enzyme E1-like
MOV10	5.44027	5.4972e-27	223849_s_at	BC002548	Mov10, Moloney leukemia virus 10, homolog (mouse)
MYD88	5.43126	1.24575e-42	209124_at	U70451	Myeloid differentiation primary response gene (88)
HLA-C	5.42442	0	211799_x_at	U62824	Major histocompatibility complex, class I, C
NYREN18	5.41654	3.35591e-15	222512_at	AF300717	NEDD8 ultimate buster-1
IL6	5.41583	0.00074	205207_at		Interleukin 6 (interferon, beta 2)
TNFAIP3	5.3954	0.00208	202644_s_at		Tumor necrosis factor, alpha-induced protein 3
HLA-F	5.3829	0	221875_x_at	AW514210	Hypothetical protein FLJ35429
ZNF313	5.37973	2.81212e-18	200867_at	AL031685	Zinc finger protein 313
TFAP2A	5.3739	0.00018	1557070_at	BU740857	Transcription factor AP-2 alpha (activating enhancer binding protein 2 alpha)
IBRDC3	5.35634	1.63991e-10	36564_at	W27419	IBR domain containing 3
TRIM14	5.3363	0.00056	210846_x_at	AF220130	Tripartite motif-containing 14
TRIM14	5.32357	7.49111e-11	203147_s_at	BE962483	Tripartite motif-containing 14
C17orf27	5.30353	0.00135	233880_at	AL161961	Chromosome 17 open reading frame 27
TAP2	5.21395	1.65201e-06	204769_s_at	M74447	Transporter 2, ATP-binding cassette, sub-family B (MDR/TAP)
PHF15	5.18471	0.00368	208202_s_at		PHD finger protein 15
TRIM38	5.1816	1.44396e-06	203568_s_at		Ring finger protein 15
ETV7	5.16507	6.75147e-08	221680_s_at	AF147782	Ets variant gene 7 (TEL2 oncogene)
HLA-B	5.16401	0	208729_x_at	D83043	Major histocompatibility complex, class I, B
SPP1	5.14895	0.00018	209875_s_at	M83248	Secreted phosphoprotein 1 (osteopontin, bone sialoprotein I, early T-lymphocyte activation 1)
LOC400740	5.13816	0.00108	235284_s_at	AW205774	Hypothetical gene supported by AK123662
HLA-B	5.13562	0	211911_x_at	L07950	Major histocompatibility complex, class I, B
PML	5.12082	3.71903e-21	209640_at	M79462	Promyelocytic leukemia
CTBP1	5.04712	0.00057	243180_at	AW452392	Hypothetical protein LOC285463
STAT1	5.03584	4.87662e-12	232375_at	AI539443	Signal transducer and activator of transcription 1, 91kDa
NMI	5.028	0	203964_at		N-myc and STAT interactor
ZNF313	5.01946	0	200868_s_at		Homo sapiens zinc finger protein 313
LBA1	5.01074	1.4398e-12	213261_at	AA035414	Lupus brain antigen 1
SLFN5	5.0092	8.00086e-09	1553055_a_at	NM_144975.1	Schlafen family member 5
WARS	5.00415	5.75254e-25	200628_s_at	M61715	Tryptophanyl-tRNA synthetase
TRIM25	5.0018	0	224806_at	BE563152	Tripartite motif-containing 25
BTN3A3	4.98824	9.18946e-15	204821_at		Butyrophilin, subfamily 3, member A3
EPSTI1	4.98424	0.00021	239979_at	BE645480	Epithelial stromal interaction 1 (breast)
TRIM22	4.98	6.14206e-33	213293_s_at	AA083478	Tripartite motif-containing 22
CCDC75	4.97797	0	213294_at	AV755522	Hypothetical protein FLJ38348
BIRC3	4.96676	0.00229	210538_s_at	U37546	Human IAP homolog C (MIHC) mRNA, complete cds.
AKAP7	4.92412	1e-05	205771_s_at	AL137063	AKAP7 gene for A kinase (PRKA) anchor protein 7
CTSS	4.91355	3.11688e-10	202901_x_at	BC002642	Cathepsin S
MGC13034	4.90531	0.00125	240114_s_at	AI927971	Transmembrane protein 174
HIST1H2AI	4.88449	5.39245e-08	214542_x_at		H2A histone family, member C
PML	4.84091	0.00029	211014_s_at	AF230410	Promyelocytic leukemia
SLC1A3	4.83826	0.00377	202800_at		Solute carrier family 1 (glial high affinityglutamate transporter), member 3
variable region of IgA	4.83801	4.34589e-06	217217_at	X95660	Isolate Black93 immunoglobulin heavy chain variable region (IGVH)
C3orf20	4.83592	0.0052	224273_at	AL136781	Chromosome 3 open reading frame 20
LAP3	4.82025	2.40599e-22	217933_s_at		Leucine aminopeptidase
HLA-C	4.81978	0	216526_x_at	AK024836	Major histocompatibility complex, class I, C
SYTL3	4.81395	1e-05	236864_at	AI990716	Synaptotagmin-like 3
ARHGEF12	4.81313	0.0001	233621_s_at	AL137456	Rho guanine nucleotide exchange factor (GEF) 12
CASP1	4.81005	0.00375	206011_at	AI719655	Caspase 1, apoptosis-related cysteine peptidase (interleukin 1, beta, convertase)
NCR3	4.8087	0.00334	210763_x_at	AF031137	Natural cytotoxicity triggering receptor 3
LEMD1	4.79382	0.00021	232105_at	AU148391	LEM domain containing 1
LOC387921	4.79036	3e-05	236122_at	H40696	similar to RIKEN cDNA 8030451K01
HLXB9	4.78946	0.00066	214614_at	AI738662	Homeo box HB9
BLOC1S3	4.78672	0.00322	228244_at	BF062383	Biogenesis of lysosome-related organelles complex-1, subunit 3
SLFN5	4.78323	7.87744e-22	243999_at	AW962850	Likely ortholog of mouse schlafen 5
C6orf54	4.76805	0.00476	207963_at		HGC6.1.1 protein
MLKL	4.73352	5.50556e-20	238025_at	AA706818	cDNA clone IMAGE:451804 3'
1556971_a_at	4.71356	0.00678	1556971_a_at	BC029589	cDNA clone IMAGE:5272053
MAOA	4.70849	0.00079	234534_at	AK000107	Monoamine oxidase A
DTNB	4.70457	0.00024	233521_at	AL157472	Dystrobrevin, beta
HIST1H2AJ	4.69794	1.84713e-09	208583_x_at		H2A histone family, member E
NCR3	4.6837	0.00882	211583_x_at	AF031136	Natural cytotoxicity triggering receptor 3
SOD2	4.67837	5.94312e-09	215223_s_at	W46388	Superoxide dismutase 2, mitochondrial
SP100	4.67793	6.16742e-07	210218_s_at	U36501	Nuclear antigen Sp100
ZNF313	4.67642	0	211678_s_at	AF090934	Homo sapiens clone HQ0518 PRO0518 mRNA, complete cds.
SLC24A4	4.66952	2.95176e-06	243969_at	W90718	Solute carrier family 24 (sodium/potassium/calcium exchanger), member 4
HHLA1	4.66146	0.00759	221162_at		HERV-H LTR-associating 1
FARP1	4.654	0.00343	1562425_at	AW006784	FERM, RhoGEF (ARHGEF) and pleckstrin domain protein 1 (chondrocyte-derived)
SP100	4.61963	1.00668e-24	202864_s_at		Nuclear antigen Sp100
CEACAM3	4.60908	0.00645	210789_x_at	L00692	Carcinoembryonic antigen-related cell adhesion molecule 3
APOL6	4.60065	0.00101	1557116_at	BM980001	Apolipoprotein L, 6
BTN3A2	4.59992	0.00026	212613_at	AI991252	Butyrophilin, subfamily 3, member A2
GABRE	4.59329	0.00243	204537_s_at		Gamma-aminobutyric acid (GABA) A receptor,epsilon, isoform 1 precursor
GRIN2C	4.59039	0.00011	217573_at	AW138468	Glutamate receptor, ionotropic, N-methyl D-aspartate 2C
HRH3	4.57597	0.00017	1555715_a_at	AF346903	Histamine receptor H3
ACACB	4.56121	0.0089	1552615_at	NM_001093.1	Acetyl-Coenzyme A carboxylase beta
APOL3	4.54562	1.04894e-16	221087_s_at		Apolipoprotein L, 3
HLA-J	4.54425	1.02559e-21	217436_x_at	M80469	Human MHC class I HLA-J gene, exons 1-8 and complete cds.
LOC168850	4.52119	0.00366	227097_at	AF218032	Hypothetical protein LOC168850
PHACTR4	4.51764	2.52914e-07	219235_s_at		Phosphatase and actin regulator 4
CCNL1	4.51313	0.00851	238276_at	BE504582	Cyclin L1
DCP1A	4.50009	1.85841e-07	218508_at		DCP1 decapping enzyme homolog A (S. cerevisiae)
PARP12	4.46297	0	218543_s_at		Poly (ADP-ribose) polymerase family, member 12
CD86	4.45069	0.00703	205686_s_at		CD86 antigen (CD28 antigen ligand 2, B7-2antigen)
JAK2	4.44677	0.00044	205842_s_at	AF001362	Janus kinase 2 (a protein tyrosine kinase)
RGS13	4.44482	0.00966	244887_at	AI419982	Regulator of G-protein signalling 13
241657_at	4.44123	0.00085	241657_at	AI791835	Transcribed locus
CEBPB	4.41971	2e-05	212501_at	AL564683	CCAAT/enhancer binding protein (C/EBP), beta
TRIM26	4.37636	3e-05	202702_at		Zinc finger protein 173
EDD1	4.35326	5.32878e-06	232264_at	AK022204	E3 ubiquitin protein ligase, HECT domain containing, 1
TRIM5	4.31736	0	210705_s_at	AF220028	Tripartite motif-containing pseudogene 1
RAB3C	4.30717	0.00588	241977_s_at	AI634523	RAB3C, member RAS oncogene family
RPS9	4.29499	0.00959	1557981_at	AK095055	Ribosomal protein S9
GPNMB	4.28886	0.00075	201141_at		Glycoprotein (transmembrane) nmb
SOCS1	4.28521	0.00174	210001_s_at	AB005043	Suppressor of cytokine signaling 1
GBP2	4.27689	4.97615e-10	202748_at		Guanylate binding protein 2,interferon-inducible
TMEM62	4.26511	9.64713e-08	218776_s_at		Transmembrane protein 62
YPEL2	4.25002	0.0006	229051_at	AW005748	Yippee-like 2 (Drosophila)
TFEC	4.24984	0.00064	206715_at		Transcription factor EC
240309_at	4.23386	0.00248	240309_at	AI024808	Transcribed locus
CACNA1I	4.23281	0.00224	221631_at	AB032946	Calcium channel, voltage-dependent, alpha 1I subunit
AUH	4.21682	0.0049	236839_at	AI791801	AU RNA binding protein/enoyl-Coenzyme A hydratase
HES4	4.21364	9e-05	227347_x_at		bHLH factor Hes4
PAX3	4.2076	4.91736e-07	207679_at		Paired box gene 3, isoform
C14orf34	4.20723	6e-05	1555786_s_at	BC008034.1	Chromosome 14 open reading frame 34
PI4K2B	4.20477	1.79607e-30	222631_at	AI862887	Phosphatidylinositol 4-kinase type 2 beta
MAP2	4.20407	0.00028	210015_s_at	U89330	Microtubule-associated protein 2
234510_at	4.20147	9e-05	234510_at	AL049357	MRNA; cDNA DKFZp566F133 (from clone DKFZp566F133)
TRAFD1	4.1982	2.6026e-13	35254_at	AB007447	TRAF-type zinc finger domain containing 1
PDGFRL	4.19481	2.98868e-12	205226_at		Platelet-derived growth factor receptor-like
GJC1	4.18741	0.00044	230025_at	BF508941	Gap junction protein, chi 1, 31.9kDa (connexin 31.9)
ZNF313	4.18692	0.00243	235984_at	AL036662	Zinc finger protein 313
RAB3GAP1	4.18403	6.29548e-07	212932_at	AK022494	RAB3 GTPase activating protein subunit 1 (catalytic)
FRMPD3	4.17251	0.00348	236688_at	AL133943	KIAA1817 protein
LRMP	4.15923	2e-05	35974_at	U10485	Lymphoid-restricted membrane protein
ABTB2	4.15469	4e-05	233628_at	AK025359	Ankyrin repeat and BTB (POZ) domain containing 2
IGFBP6	4.15126	0.00058	203851_at		Iinsulin-like growth factor binding protein 6
TXNIP	4.15117	5.5662e-09	201009_s_at	AI439556	Thioredoxin interacting protein
ICAM3	4.14721	0.00311	236567_at	BF514596	Intercellular adhesion molecule 3
BCORL1	4.14377	0.00682	233572_s_at	AK024395	Homo sapiens cDNA FLJ14333 fis, clone PLACE4000367.
LOC57802	4.12857	0.00069	1567319_at	AJ278917	Putative ATP-binding cassette protein
GSDMDC1	4.12029	1.30427e-08	218154_at		Hypothetical protein FLJ12150
VCAM1	4.11917	5.33812e-16	203868_s_at		Vascular cell adhesion molecule 1
LOC151438	4.11863	0.00921	1560679_at	AK055877	Hypothetical protein LOC151438
TRPM6	4.11804	0.00057	240389_at	BF447669	Transient receptor potential cation channel, subfamily M, member 6
LOC399786	4.11674	0.00591	1556754_at	BM666787	Hypothetical gene supported by AK091031
EIF2AK2	4.09819	0	204211_x_at		Protein kinase, interferon-inducible doublestranded RNA dependent
221148_at	4.07276	0.001	221148_at		Hypothetical protein PRO2289
LOC391020	4.05546	5.82842e-23	216565_x_at	AL121994	Interferon induced transmembrane protein pseudogene
OGFR	4.05118	0.00013	202841_x_at		Opioid growth factor receptor
CMTM4	4.04125	0.00024	1554677_s_at	AF479814	Chemokine-like factor superfamily 4
PHF11	4.03903	5.10729e-20	221816_s_at	BF055474	PHD finger protein 11
FOXN1	4.03635	0.00701	207683_at		Winged-helix nude
AFF3	4.03504	0.00059	205734_s_at	AI990465	AF4/FMR2 family, member 3
C3orf49	4.02782	0.00016	1553805_at	NM_138808.1	Chromosome 3 open reading frame 49
XRN1	4.01975	7.17003e-23	233632_s_at	AL117516	5'-3' exoribonuclease 1
PSME2	4.01633	0	201762_s_at		Proteasome (prosome, macropain) activatorsubunit 2
epsilon-FD	4.01231	0.00251	217469_at	X95746	Immunoglobulin epsilon chain
RGS20	4.00925	2.10246e-07	210138_at	AF074979	Regulator of G-protein signalling 20
BLZF1	4.00814	2.34574e-08	32088_at	U79751	Basic leucine zipper nuclear factor 1 (JEM-1)
DERL1	4.00343	0.00466	225488_at	AI967978	Der1-like domain family, member 1
BTN3A3	3.99702	4.27344e-06	38241_at	U90548	Butyrophilin, subfamily 3, member A3
1560528_at	3.98905	0.00076	1560528_at	BC036688	CDNA clone IMAGE:5260528
PML	3.97554	0.00014	211588_s_at	AF230401	Promyelocytic leukemia
STIM1	3.94579	0.00851	1570283_at	BC016014	Stromal interaction molecule 1
STIM1	3.93984	1.51294e-08	1570284_x_at	BC016014	Stromal interaction molecule 1
N4BP1	3.93884	1.43603e-20	32069_at	AB014515	Nedd4 binding protein 1
C15orf27	3.93568	0.00821	1552400_a_at	NM_152335.1	Hypothetical protein FLJ38190
HPSE	3.92806	4.63603e-07	219403_s_at		Heparanase
R9AP	3.92353	0.00021	1556199_a_at	BM671616	Regulator of G protein signaling 9-binding protein
TRIM38	3.90997	4.69352e-21	203567_s_at	AU157590	Tripartite motif-containing 38
230383_x_at	3.90332	3.50397e-15	230383_x_at	AA133285	Transcribed locus
IL17RB	3.89525	0.00718	224361_s_at	AF250309	Interleukin 17 receptor B
HLA-A	3.88352	0	215313_x_at	AA573862	Major histocompatibility complex, class I, A
ELF1	3.86234	1.31567e-12	212418_at	M82882	E74-like factor 1 (ets domain transcription factor)
RIPK2	3.86096	1.65039e-09	209545_s_at	AF064824	Receptor-interacting serine-threonine kinase 2
TNFRSF14	3.85223	0.00126	209354_at	BC002794	Tumor necrosis factor receptor superfamily, member 14 (herpesvirus entry mediator)
FLJ10213	3.85144	0.00135	231641_at	AV649275	Hypothetical protein FLJ10213
HAS2	3.84128	0.00597	206432_at		Hyaluronan synthase 2
DDX20	3.84066	0.00119	1557479_at	BC035160	DEAD (Asp-Glu-Ala-Asp) box polypeptide 20
TIPARP	3.83698	2.85678e-17	212665_at	AL556438	TCDD-inducible poly(ADP-ribose) polymerase
PARP9	3.83121	9.1093e-06	227807_at	AI738416	Poly (ADP-ribose) polymerase family, member 9
SERPINB13	3.82365	0.00096	211362_s_at	AF169949	UV-B repressed sequence, HUR 7
TMEM140	3.81149	2.22882e-09	218999_at		Transmembrane protein 140
IBRDC3	3.8054	0.0002	213038_at	AL031602	IBR domain containing 3
GOLPH2	3.80031	1.84749e-22	217771_at		Golgi membrane protein GP73
CD47	3.79732	1.13963e-23	211075_s_at	Z25521	CD47 antigen (Rh-related antigen, integrin-associated signal transducer)
DLL3	3.79607	0.00032	230568_x_at	AW341182	Delta-like 3 (Drosophila)
215594_at	3.77916	0.00812	215594_at	AU148611	AU148611 NT2RM4 Homo sapiens cDNA clone NT2RM4000607 3', mRNA sequence.
PANK2	3.74437	0.00278	235130_at	AV703394	Pantothenate kinase 2 (Hallervorden-Spatz syndrome)
C20orf152	3.72778	0.00012	1569466_at	BC030782	Chromosome 20 open reading frame 152
C20orf18	3.72667	7e-05	207713_s_at		HBV associated factor
BTN3A1	3.72155	0.00142	209770_at	U90552	Butyrophilin, subfamily 3, member A1
234273_at	3.71751	0.00758	234273_at	AL117488	MRNA; cDNA DKFZp434M031 (from clone DKFZp434M031)
SLC16A4	3.70726	4.14812e-08	205234_at		Solute carrier family 16 (monocarboxylic acidtransporters), member 4
DMRTC1	3.69865	0.00831	242292_at	H12084	DMRT-like family C1
RNF149	3.65491	5.57245e-10	225414_at	AL558987	Ring finger protein 149
C22orf24	3.65347	0.00582	207701_at		Chromosome 22 open reading frame 24
CEBPD	3.65041	7.74532e-07	203973_s_at		CCAAT enhancer binding protein (CEBP), delta
HPSE	3.64719	0.00095	222881_at	AF155510	Heparanase
FST	3.63262	0.00069	226847_at	BF438173	Follistatin
FBXL22	3.6193	0.00344	241350_at	AL533913	F-box and leucine-rich repeat protein 22
LOC389232	3.61925	0.00496	237758_at	AI425072	Hypothetical LOC389232
FLJ34594	3.61447	0.00061	1563612_at	AK091913	Hypothetical protein LOC642728
CTSB	3.60342	0.00483	243157_at	BF435124	Cathepsin B
SMA3	3.60088	0.00565	213089_at	AU158490	SMA3
PML	3.59617	3.45105e-06	206503_x_at		Promyelocytic leukemia
IGL@	3.59421	0.00435	230128_at	AK025231	Immunoglobulin lambda joining 3
NINJ1	3.58073	0.00138	203045_at		Ninjurin 1
LDB2	3.57459	0.00518	242360_at	BG548765	LIM domain binding 2
CD47	3.56344	2.96783e-24	213857_s_at	BG230614	CD47 antigen (Rh-related antigen, integrin-associated signal transducer)
IL17RB	3.54905	0.00858	219255_x_at		IL-17B receptor
ZYG11A	3.54103	0.00211	1557623_at	BC043176	Zyg-11 homolog A (C. elegans)
TSNARE1	3.53613	8e-05	231317_at	AI741779	T-SNARE domain containing 1
SLFN5	3.52871	2.95835e-16	238430_x_at	AI923675	Likely ortholog of mouse schlafen 5
FLJ39061	3.52387	0.00824	1564193_at	AK096380	Hypothetical protein FLJ39061
HLA-E	3.51843	1.82255e-18	200904_at	X56841	Major histocompatibility complex, class I, E
ABCC12	3.51557	0.00028	1552590_a_at	NM_145189.1	ATP-binding cassette, sub-family C, member 12isoform c-p1
TRIM38	3.50846	5e-05	203610_s_at	AI363270	Tripartite motif-containing 38
244308_at	3.50614	0.00354	244308_at	BF514096	Full length insert cDNA clone ZD73D05
LYSMD2	3.4912	3.58127e-25	226748_at	AI674731	LysM, putative peptidoglycan-binding, domain containing 2
SAT	3.48697	1.79152e-10	230333_at	BE326919	Spermidine/spermine N1-acetyltransferase
1570490_at	3.45886	0.00438	1570490_at	BC017990	Homo sapiens, clone IMAGE:4248504, mRNA
LOC388242	3.45143	3e-05	1569522_at	BC015443	LOC112869 pseudogene
1563075_s_at	3.43824	0.00379	1563075_s_at	AF143866	Homo sapiens clone IMAGE:110987 mRNA sequence.
MGC34725	3.43626	0.00924	1555509_a_at	BC031671	hypothetical protein MGC34725
ERBB2IP	3.43405	0.00257	232896_at	AK026757	Erbb2 interacting protein
YES1	3.423	0.00209	244362_at	AI916560	Similar to My016 protein
HIST2H4	3.41715	0.00495	230795_at	AI828075	Histone 2, H4
PANX1	3.41616	0.00017	204715_at		Pannexin 1
PRP2	3.41144	0.0017	1553559_at	NM_173490.1	Proline-rich protein PRP2
IFI16	3.40261	3.51218e-38	208965_s_at	BG256677	Interferon, gamma-inducible protein 16
CTNNBL1	3.40114	1.46942e-13	221021_s_at		Similar to Bos taurus P14 protein
KIAA0082	3.39411	2.30501e-10	212380_at	D43949	FtsJ methyltransferase domain containing 2
PML	3.38078	2e-05	211013_x_at	AF230411	Promyelocytic leukemia
GABRB3	3.37933	0.00631	229724_at	AI693153	Gamma-aminobutyric acid (GABA) A receptor, beta 3
CD47	3.37747	2.23723e-14	226016_at	AL118798	CD47 antigen (Rh-related antigen, integrin-associated signal transducer)
SLC44A1	3.35914	0.00266	228486_at	AW165999	Solute carrier family 44, member 1
MGC26733	3.35892	0.00115	1562371_s_at	AL834385	von Willebrand factor A domain containing 3B
AQP2	3.35744	0.0066	236630_at	AW015506	Aquaporin 2 (collecting duct)
IL17RE	3.3556	0.00274	236186_x_at	AW003256	Interleukin 17 receptor E
XRN1	3.34538	2.88136e-15	225814_at	BG534738	5'-3' exoribonuclease 1
ISGF3G	3.34193	2.20504e-20	203882_at		Interferon-stimulated transcription factor 3,gamma (48kD)
IFI16	3.33448	6.48969e-39	208966_x_at	AF208043	Interferon, gamma-inducible protein 16
C20orf18	3.33321	1.33413e-16	221827_at	BE788439	Chromosome 20 open reading frame 18
1556393_at	3.33023	0.00064	1556393_at	BE326219	Transcribed locus, weakly similar to XP_510104.1 PREDICTED: similar to hypothetical protein FLJ25224 [Pan troglodytes]
SP100	3.32875	0.00372	237426_at	AA286940	Nuclear antigen Sp100
ADAR	3.30807	0	201786_s_at		Adenosine deaminase, RNA-specific, isoformADAR-a
TXNIP	3.30507	5.68442e-06	201010_s_at		Upregulated by 1,25-dihydroxyvitamin D-3
DDX26	3.30202	0.00109	1557117_at	AW236954	CDNA clone IMAGE:4812643
FLJ36874	3.29649	0.00045	235234_at	AA359612	FLJ36874 protein
KLRD1	3.28671	0.00551	210606_x_at	U30610	Killer cell lectin-like receptor subfamily D, member 1
LOC202051	3.28371	0.00036	1558641_at	AK098740	Hypothetical protein LOC202051
ARHGAP8	3.27959	0.00667	232567_at	AK022305	Rho GTPase activating protein 8
ZNFN1A1	3.27796	0.00812	1565817_at	BF794111	Zinc finger protein, subfamily 1A, 1 (Ikaros)
LGALS8	3.24989	2.00403e-20	208934_s_at	AF342815	Lectin, galactoside-binding, soluble, 8 (galectin 8)
GAP43	3.24937	0.007	204471_at		Growth associated protein 43
APOBEC3F	3.24674	0.00919	214994_at	BF508948	Apolipoprotein B mRNA editing enzyme, catalytic polypeptide-like 3F
RASL11B	3.24471	0.00473	234102_at	AU144172	RAS-like, family 11, member B
MGC26356	3.22221	0.00572	1569468_at	BC028359	similar to zinc finger protein 595
GTPBP1	3.22171	0.0068	219357_at		HSPC018 protein
SPTLC2	3.21651	0.00102	203127_s_at	BC005123	Serine palmitoyltransferase, long chain base subunit 2
C3orf52	3.20747	0.0013	219474_at		Chromosome 3 open reading frame 52
IFI16	3.20169	5.31706e-34	206332_s_at		Interferon, gamma-inducible protein 16
LOC440110	3.20136	1e-05	243642_x_at	R43103	cDNA clone IMAGE:31682 3'
RGMB	3.19996	0.00139	227340_s_at	AL117590	RGM domain family, member B
BTN3A1	3.19818	0.00034	207485_x_at		Butyrophilin, subfamily 3, member A1
MASTL	3.19732	1.92341e-15	228468_at	BF108964	Microtubule associated serine/threonine kinase-like
GTF3C2	3.18282	0.00205	1556671_s_at	AK098715	General transcription factor IIIC, polypeptide 2, beta 110kDa
BCL2L13	3.17387	7.7577e-07	217955_at		MIL1 protein
CTTN	3.17124	2.44875e-08	214073_at	BG475299	Cortactin
RAB24	3.16642	1.26235e-07	225251_at	AK021761	RAB24, member RAS oncogene family
MUCDHL	3.16276	0.00547	1562946_at	BC007626	Homo sapiens, clone IMAGE:3503939, mRNA
TCEA3	3.16251	0.00482	241976_at	AA503373	Transcription elongation factor A (SII), 3
CASP10	3.1498	2.68219e-07	205467_at		Caspase 10, apoptosis-related cysteine protease
SYTL3	3.14397	0.00843	238423_at	AI674404	Synaptotagmin-like 3
BLZF1	3.13219	2.51122e-08	203840_at		Basic leucine zipper nuclear factor 1
LGALS8	3.12564	1.68877e-08	210732_s_at	AF342816	Lectin, galactoside-binding, soluble, 8 (galectin 8)
FLJ36874	3.12326	1.08999e-07	225468_at	AI761804	PAT1-like protein 1
243185_at	3.11856	0.00772	243185_at	AA804267	cDNA clone CS0DL010YP06 of B cells (Ramos cell line)
BRSK1	3.11203	0.00052	1552504_a_at	NM_032430.1	BR serine/threonine kinase 1
TRIM6-TRIM34	3.1081	1.03957e-10	221044_s_at		Tripartite motif-containing 6 and tripartite motif-containing 34
C12orf56	3.10576	0.00451	233149_at	AL137354	Hypothetical protein LOC115749
LOC283868	3.10381	0.00073	1564683_at	BC033227	hypothetical protein LOC283868
TLK2	3.10254	0.0025	1564306_at	AL832493	Tousled-like kinase 2
MAPK8IP2	3.08395	0.00168	208603_s_at		Mitogen-activated protein kinase 8 interacting protein 2
DNASE1	3.08075	0.00959	1560536_at	BC035759	Deoxyribonuclease I
MPPED1	3.06876	0.00694	1564721_at	BC015129	Metallophosphoesterase domain containing 1
FLJ36874	3.05712	1e-05	225466_at	BG291961	FLJ36874 protein
ANKFY1	3.0533	2.62519e-23	224900_at	AK025960	Ankyrin repeat and FYVE domain containing 1
HLA-A	3.04989	0	213932_x_at	AI923492	Major histocompatibility complex, class I, A
PRIC285	3.04613	0.0001	232517_s_at	AL121829	peroxisomal proliferator-activated receptor A interacting complex 285
232718_at	3.03678	0.00288	232718_at	BC003524	Homo sapiens, clone IMAGE:3607242
1570168_at	3.03608	0.00458	1570168_at	BC034800	CDNA clone IMAGE:4822964
IQCF3	3.03395	0.00775	236871_s_at	AW958766	IQ motif containing F3
OPTN	3.0321	5.65293e-10	202074_s_at		Tumor necrosis factor alpha-inducible cellularprotein containing leucine zipper domains
SP100	3.02852	3.26743e-22	202863_at		Nuclear antigen Sp100
SMCHD1	3.02434	0.00184	1558747_at	AA336502	Structural maintenance of chromosomes flexible hinge domain containing 1
IRF2	3.01251	2.79546e-06	203275_at		Interferon regulatory factor 2
SOD2	3.01135	6e-05	216841_s_at	X15132	Superoxide dismutase 2, mitochondrial
SMCHD1	2.9972	8.87892e-06	212569_at	AV699744	Structural maintenance of chromosomes flexible hinge domain containing 1
SPOCD1	2.99272	0.00558	235417_at	BF689253	SPOC domain containing 1
OPTN	2.98612	2.70574e-09	202073_at	AV757675	Optineurin
IL16	2.9831	0.00753	1555016_at	BC040272	Interleukin 16 (lymphocyte chemoattractant factor)
236940_at	2.9705	0.0041	236940_at	W60647	Transcribed locus, weakly similar to XP_497870.1 PREDICTED: similar to PPIA protein [Homo sapiens]
IFITM3	2.96637	5.17478e-33	212203_x_at	BF338947	Interferon induced transmembrane protein 3 (1-8U)
LGALS8	2.96093	7.74704e-13	208936_x_at	AF074000	Lectin, galactoside-binding, soluble, 8 (galectin 8)
OGFR	2.94873	0.00878	211513_s_at	AF172449	Opioid growth factor receptor
M-RIP	2.94095	0.00292	233414_at	AK021594	Myosin phosphatase-Rho interacting protein
SPATA13	2.92955	0.00016	225564_at	AW269397	Spermatogenesis associated 13
KLHL9	2.92871	0.00212	237123_x_at	R61304	Kelch-like 9 (Drosophila)
RIN2	2.92147	0.00325	238743_at	BG251692	Ras and Rab interactor 2
HLA-E	2.92125	0	200905_x_at		Major histocompatibility complex, class I, E
ALS2CR12	2.91174	0.00524	239458_at	AI057333	Amyotrophic lateral sclerosis 2 (juvenile) chromosome region, candidate 12
KIAA1199	2.91085	0.00943	239747_s_at	AA150401	Transmembrane protein 2-like
LOC253039	2.90955	0.00271	239958_at	AA648545	Hypothetical protein LOC253039
241296_at	2.89747	0.00115	241296_at	AI733642	Transcribed locus
B2M	2.87554	3.28022e-27	201891_s_at		Beta-2-microglobulin
MYO5B	2.87236	0.00788	1570141_at	BC032511.1	Similar to myosin Vb
ALAD	2.86703	0.00883	218489_s_at		Delta-aminolevulinic acid dehydratase
237083_at	2.85844	0.00615	237083_at	H46176	Similar to Rnpc2 protein
IFITM2	2.85219	0	201315_x_at		Interferon induced transmembrane protein 2(1-8D)
B3GNT2	2.85146	0.00356	219326_s_at		Beta-1,3-N-acetylglucosaminyltransferase
TRADD	2.84964	2.00661e-09	1729_at	L41690	TNFRSF1A-associated via death domain
CHDH	2.84043	0.00724	230484_at	AI741739	Choline dehydrogenase
TNFSF18	2.83958	2e-05	221371_at		Tumor necrosis factor (ligand) superfamily,member 18
COP1	2.83886	7.49184e-20	1552703_s_at	NM_052889.1	Caspase-1 dominant-negative inhibitor pseudo-ICE
F2RL2	2.83693	0.00395	230147_at	AI378647	Coagulation factor II (thrombin) receptor-like 2
ZC3H5	2.83471	0.00244	1562434_at	AL832312	Zinc finger CCCH-type containing 5
MSX1	2.83424	0.00082	205932_s_at		Msh homeo box homolog 1
ACPP	2.83173	0.00386	237030_at	AI659898	Acid phosphatase, prostate
BTN3A3	2.83161	5.20108e-24	204820_s_at		Butyrophilin, subfamily 3, member A3
240246_at	2.8279	0.00091	240246_at	AW294722	Transcribed locus
SQSTM1	2.82699	3.08114e-06	213112_s_at	N30649	Sequestosome 1
HEATR1	2.82303	3.39918e-06	208933_s_at	AI659005	HEAT repeat containing 1
236992_at	2.8205	0.00517	236992_at	BF591355	Transcribed locus
LRAP	2.81986	5.83396e-26	227462_at	BE889628	Leukocyte-derived arginine aminopeptidase
PVRL2	2.8183	6.40486e-11	203149_at		Poliovirus receptor-related 2 (herpesvirus entrymediator B)
CTSL2	2.80724	0.00844	210074_at	AF070448	Cathepsin L2
CABIN1	2.80394	0.0047	202624_s_at		calcineurin binding protein 1
FLJ39660	2.79727	0.00488	1553459_at	NM_173646.1	hypothetical protein FLJ39660
ACSL5	2.79344	0.00012	222592_s_at	AW173691	Acyl-CoA synthetase long-chain family member 5
FAIM2	2.77108	0.00543	203619_s_at		Lifeguard
ANKFY1	2.7636	8.71818e-06	219868_s_at		ANKHZN protein
PCGF5	2.7613	1.61607e-09	227935_s_at	AA522681	Polycomb group ring finger 5
CASP7	2.75949	5.38646e-11	207181_s_at		Caspase 7, apoptosis-related cysteine protease
MYCBP2	2.75821	1.21803e-06	201959_s_at	AA488899	MYC binding protein 2
TRAFD1	2.74993	0.00249	243196_s_at	BF223703	TRAF-type zinc finger domain containing 1
B3GNT2	2.74574	1.07615e-06	222870_s_at	AF288208	UDP-GlcNAc:betaGal beta-1,3-N-acetylglucosaminyltransferase 1
SAT	2.74507	4.24921e-16	213988_s_at	BE971383	Spermidine/spermine N1-acetyltransferase
RAD52	2.7392	0.00471	205647_at		RAD52 (S. cerevisiae) homolog
1568848_at	2.73773	0.00829	1568848_at	BC037891	CDNA clone IMAGE:5263608
NFKBIA	2.73613	6e-05	201502_s_at	AI078167	Nuclear factor of kappa light polypeptide gene enhancer in B-cells inhibitor, alpha
CEACAM1	2.73313	0.00153	211889_x_at	D12502	Carcinoembryonic antigen-related cell adhesion molecule 1 (biliary glycoprotein)
BIRC4BP	2.73087	0.00077	206133_at		XIAP associated factor-1
BTG3	2.73053	5.25819e-10	213134_x_at	AI765445	BTG family, member 3
USP15	2.7265	1.13531e-13	210681_s_at	AF153604	Ubiquitin specific peptidase 15
ZFYVE26	2.71956	7e-05	37943_at	AB002319	Zinc finger, FYVE domain containing 26
SAT	2.70576	3.0738e-40	203455_s_at		Spermidinespermine N1-acetyltransferase
PLSCR1	2.70295	0.00919	241916_at	AI984040	Phospholipid scramblase 1
216499_at	2.70236	0.00095	216499_at	AL137590	MRNA; cDNA DKFZp434K0610 (from clone DKFZp434K0610)
C8orf74	2.70112	0.00792	1569246_a_at	BC038534	Chromosome 8 open reading frame 74
HLA-G	2.70109	1.46074e-16	211529_x_at	M90684	HLA-G histocompatibility antigen, class I, G
BAG1	2.69999	1.60008e-11	202387_at		BCL2-associated athanogene
FLJ35740	2.69863	0.00431	1559313_at	BC024252	FLJ35740 protein
B2M	2.6959	1.90121e-24	216231_s_at	AW188940	Beta-2-microglobulin
NAPA	2.68962	2.54842e-12	208751_at	BC001165	N-ethylmaleimide-sensitive factor attachment protein, alpha
PXK	2.6849	0.00025	1552274_at	BC014479	PX domain containing serine/threonine kinase
PRKD2	2.68373	0.00039	209282_at	AF309082	Protein kinase D2
ADPRHL2	2.68149	2.67939e-21	223097_at	AF212236	ADP-ribosylhydrolase like 2
TNFRSF10A	2.67946	0.00093	231775_at	W65310	Tumor necrosis factor receptor superfamily, member 10a
SOD2	2.67163	0.00103	1566342_at	R34841	Transcribed locus
MTMR3	2.65376	0.00377	240271_at	AL038191	Myotubularin related protein 3
LOC122258	2.64674	0.00529	231405_at	AI219896	LOC122258
FGFR1	2.64433	2.82522e-07	215404_x_at	AK024388	Homo sapiens cDNA FLJ14326 fis, clone PLACE4000247.
MYCBP2	2.64206	7.23614e-07	201960_s_at		MYC binding protein 2
NUDCD1	2.6419	1.82178e-26	225439_at	AI802955	NudC domain containing 1
CD274	2.63901	4.88139e-11	227458_at	AI608902	CD274 antigen
MAP2	2.63661	5.71706e-08	225540_at	BF342661	Microtubule-associated protein 2
KRTHB2	2.62919	0.00271	233158_at	AI082251	Keratin, hair, basic, 2
CXCL2	2.62389	2.1542e-07	209774_x_at	M57731	Chemokine (C-X-C motif) ligand 2
RAB9A	2.62244	0.00068	221808_at		RAB9, member RAS oncogene family
RGMB	2.62076	2e-05	226989_at	BE855765	RGM domain family, member B
FLJ90231	2.61743	0.00713	1569886_a_at	BC040605	hypothetical protein FLJ90231
MAD2L1BP	2.61138	6.87236e-06	203094_at		Gene predicted from cDNA with a complete codingsequence
HEXDC	2.60467	0.00057	1555866_a_at	BM980844	Hexosaminidase (glycosyl hydrolase family 20, catalytic domain) containing
METTL1	2.60366	0.00089	204027_s_at		Methyltransferase-like protein 1, isoform a
PCGF5	2.60068	7.53935e-06	226326_at	AI798098	Polycomb group ring finger 5
HLA-G	2.59298	2.13769e-07	210514_x_at	AF226990	HLA-G histocompatibility antigen, class I, G
FMR1	2.58508	4.88533e-10	215245_x_at	AA830884	Fragile X mental retardation 1
ZBTB40	2.58394	0.00066	203958_s_at	AI557467	Zinc finger and BTB domain containing 40
SAT	2.57658	9.81808e-16	210592_s_at	M55580	Spermidine/spermine N1-acetyltransferase
ELF1	2.57158	7.69378e-09	212420_at	AL559590	E74-like factor 1 (ets domain transcription factor)
LRAP	2.57124	7.31253e-19	219759_at		leukocyte-derived arginine aminopeptidase
HMOX1	2.56494	1.92449e-19	203665_at		Heme oxygenase (decyclizing) 1
BAG1	2.5643	7.89178e-15	211475_s_at	AF116273	BCL2-associated athanogene
HLA-E	2.56371	1.10854e-28	217456_x_at	M31183	Major histocompatibility complex, class I, E
LOC440836	2.55443	0.00287	238327_at	AI962367	similar to MGC52679 protein
RICTOR	2.55314	1.10218e-11	226312_at	BF940270	rapamycin-insensitive companion of mTOR
SOAT1	2.54246	8.16131e-07	221561_at	L21934	Sterol O-acyltransferase (acyl-Coenzyme A: cholesterol acyltransferase) 1
TRADD	2.53955	5e-05	205641_s_at		TNFRSF1A-associated via death domain
FMR1	2.53523	1.46591e-06	203689_s_at	AI743037	Fragile X mental retardation 1
DOCK7	2.5324	0.00155	1562940_at	BC040835	CDNA clone IMAGE:5301683
MGC43122	2.53091	0.00979	1552979_at	NM_173513.1	Hypothetical protein MGC43122
PCGF5	2.52955	3.12368e-13	229194_at	AL045882	Polycomb group ring finger 5
H1F0	2.52735	0.00617	208886_at	BC000145	H1 histone family, member 0
NFKBIZ	2.52588	0.0059	223217_s_at	BE646573	Nuclear factor of kappa light polypeptide gene enhancer in B-cells inhibitor, zeta
PHF15	2.51912	4.49931e-10	212660_at	AI735639	PHD finger protein 15
GTPBP2	2.51546	0.00025	221050_s_at		GTP binding protein 2
RPS6KC1	2.51263	0.00379	218909_at		Ribosomal protein S6 kinase, 52kD, polypeptide1
HLA-G	2.50904	3.46495e-08	211528_x_at	M90685	HLA-G histocompatibility antigen, class I, G
LOC124446	2.50733	2.98014e-13	224981_at	AL520900	hypothetical protein BC017488
FLJ38663	2.50641	0.00609	223476_s_at	AW007238	hypothetical protein FLJ38663
ZFYVE26	2.50537	0.00466	213073_at	AB002319	Zinc finger, FYVE domain containing 26
HLA-F	2.49693	0.00751	221978_at	BE138825	Hypothetical protein FLJ35429
ZNF148	2.49346	0.00645	1559707_at	AL137447	Zinc finger protein 148 (pHZ-52)
PSME1	2.49074	6.8545e-22	200814_at		Proteasome (prosome, macropain) activatorsubunit 1
HSPA1A	2.48756	2.77734e-08	200800_s_at		Heat shock 70kD protein 1A
CCND3	2.48665	8.9811e-09	201700_at		Cyclin D3
PCAF	2.48643	4.54085e-06	203845_at	AV727449	P300/CBP-associated factor
NBN	2.47836	1.78735e-07	217299_s_at	AK001017	Nibrin
GRINA	2.47157	0.00091	212090_at	AL571424	Glutamate receptor, ionotropic, N-methyl D-asparate-associated protein 1 (glutamate binding)
ARMCX1	2.47055	3.37429e-08	218694_at		ALEX1 protein
1560548_at	2.46782	0.00571	1560548_at	BC036310	CDNA clone IMAGE:4825993
FLJ14803	2.46387	0.00216	222267_at	BE619220	hypothetical protein FLJ14803
HSPA1B	2.45587	0.00026	202581_at		Heat shock 70kD protein 1B
CASP4	2.45504	2.40167e-06	209310_s_at	U25804	Caspase 4, apoptosis-related cysteine peptidase
BTG3	2.45397	1.18958e-08	205548_s_at		BTG family, member 3
DCP1A	2.45154	2e-05	225443_at	AK025344	CDNA: FLJ21691 fis, clone COL09555
DUSP5	2.44944	0.00235	209457_at	U16996	Dual specificity phosphatase 5
CXorf38	2.44563	4.72794e-08	230532_at	BF001685	Chromosome X open reading frame 38
FYTTD1	2.44367	2.02431e-09	224642_at	BG291550	602385625F1 NIH_MGC_93 Homo sapiens cDNA clone IMAGE:4514574 5', mRNA sequence.
RILP	2.42756	0.002	227366_at	AI084782	Rab interacting lysosomal protein
239603_x_at	2.4245	0.00796	239603_x_at	AI082479	cDNA clone IMAGE:1610846
SQSTM1	2.42202	5.55162e-06	201471_s_at		Sequestosome 1
DNAJC1	2.41474	0.00145	218409_s_at		Hypothetical protein similar to mouse Dnajl1
CNTNAP1	2.41129	0.00098	219400_at		Neurexin 4
SLFN12	2.40055	0.00019	219885_at		Schlafen family member 12
GTF2B	2.39828	2e-05	208066_s_at		General transcription factor IIB
PYCARD	2.39479	0.00032	221666_s_at	BC004470	PYD and CARD domain containing
CAMK2D	2.39478	3.31075e-07	225019_at	BF797381	Calcium/calmodulin-dependent protein kinase (CaM kinase) II delta
DYNLT1	2.392	5.57044e-41	201999_s_at		t-complex-associated-testis-expressed 1-like 1
GCLM	2.37819	9.7052e-11	234986_at	AA630626	Glutamate-cysteine ligase, modifier subunit
NQO1	2.37573	5.28623e-12	201467_s_at	AI039874	NAD(P)H dehydrogenase, quinone 1
NCOA1	2.37537	0.00063	209107_x_at	U19179	Nuclear receptor coactivator 1
CHMP5	2.36581	6.51282e-08	218085_at		CGI-34 protein
RECQL5	2.36332	0.00779	34063_at	AB006533	RecQ protein-like 5
B4GALT5	2.36311	9.1406e-14	221484_at	BF691447	UDP-Gal:betaGlcNAc beta 1,4- galactosyltransferase, polypeptide 5
TXNIP	2.36284	0.00292	201008_s_at	AA812232	Thioredoxin interacting protein
FLJ20647	2.35447	6.97764e-10	218802_at		hypothetical protein FLJ20647
HAPLN3	2.35414	6e-05	227262_at	BE348293	Hyaluronan and proteoglycan link protein 3
AGRN	2.3489	0.0001	217419_x_at	AK021586	Agrin
SLC22A18	2.34885	0.0004	204981_at		Organic cation transporter-like 2
AXUD1	2.34397	0.00781	225557_at	AI091372	AXIN1 up-regulated 1
CYB5R4	2.34153	0.00722	219079_at		Flavohemoprotein b5+b5R
TAPBP	2.34069	2.72749e-11	208829_at	AF029750	TAP binding protein (tapasin)
ZNF200	2.33217	0.00458	214706_at	AU149447	Zinc finger protein 200
TINF2	2.33158	0.00845	220052_s_at		TERF1 (TRF1)-interacting nuclear factor 2
CNDP2	2.32443	2.20759e-11	217752_s_at		CNDP dipeptidase
ARPC4	2.3156	2e-05	217817_at	BE891920	Actin related protein 2/3 complex, subunit 4, 20kDa
RHBDF2	2.30817	2.94906e-08	219202_at		Rhomboid 5 homolog 2 (Drosophila)
CCNL1	2.30604	1.09214e-07	220046_s_at		Cyclin L ania-6a
HNRPD	2.30315	0.00895	213359_at	W74620	Heterogeneous nuclear ribonucleoprotein D (AU-rich element RNA binding protein 1, 37kDa)
SMARCA5	2.30191	3.79311e-20	202303_x_at		SWISNF related, matrix associated, actindependent regulator of chromatin, subfamily a, member 5
POLR1B	2.30139	0.00416	220113_x_at		Similar to DNA-directed RNA polymerase I (135kDa)
ANKIB1	2.30019	8.26839e-11	224687_at	AB037807	Ankyrin repeat and IBR domain containing 1
SPTLC2	2.29869	0.00727	216202_s_at	U15555	Serine palmitoyltransferase, long chain base subunit 2
GCLM	2.29716	6.96535e-14	203925_at		Glutamate-cysteine ligase regulatory protein
SPHK1	2.29627	2.83326e-09	219257_s_at		Sphingosine kinase 1
LOC440424	2.29124	6.98297e-06	230314_at	AW014557	Similar to hypothetical protein 628
RAB8B	2.27551	0.00017	219210_s_at		RAB-8b protein
GPBP1	2.27432	6.90488e-12	223705_s_at	BC000267	GC-rich promoter binding protein 1
DPH2	2.27015	0.00028	204514_at		Diphthamide biosynthesis-like protein 2
RHBDD3	2.2635	0.00286	204402_at		Chromosome 22 open reading frame 3
BAG1	2.2615	0.00101	229720_at	AA394039	BCL2-associated athanogene
DNPEP	2.25511	3.38495e-10	38703_at	AF005050	Aspartyl aminopeptidase
SMC4L1	2.24502	0.00408	215623_x_at	AK002200	SMC4 structural maintenance of chromosomes 4-like 1 (yeast)
NT5E	2.24344	1.37752e-22	203939_at		5 nucleotidase
CD164	2.24314	2.13553e-18	208654_s_at	BF669455	CD164 antigen, sialomucin
NAGK	2.24	2.38389e-41	218231_at		N-Acetylglucosamine kinase
CD164	2.23801	1.24827e-16	208653_s_at	AF263279	CD164 antigen, sialomucin
LIFR	2.23688	0.00677	225575_at	AI680541	Leukemia inhibitory factor receptor
LOC201895	2.23633	0.00168	224990_at	BE972723	hypothetical protein LOC201895
KIAA0226	2.23206	9e-05	212733_at	AI798908	Hypothetical protein LOC9711
CAMK2D	2.23076	0.00667	217569_x_at	AA017093	Calcium/calmodulin-dependent protein kinase (CaM kinase) II delta
ARL5B	2.22562	1.0942e-13	226345_at	AW270158	ADP-ribosylation factor-like 8
AMID	2.22479	0.00942	224461_s_at	BC006121	Apoptosis-inducing factor (AIF)-like mitochondrion-associated inducer of death
TXNDC	2.22363	2e-05	208097_s_at		Thioredoxin-related transmembrane protein
RABGAP1L	2.21008	0.00762	213982_s_at	BG107203	RAB GTPase activating protein 1-like
STOM	2.20629	1.35841e-20	201061_s_at	M81635	Homo sapiens erythrocyte membrane protein mRNA, complete cds.
PPIF	2.19792	0.00208	201489_at	BC005020	Peptidylprolyl isomerase F (cyclophilin F)
USP15	2.1967	0.00064	209475_at	AF106069	Ubiquitin specific peptidase 15
DNAJA1	2.19485	7.65422e-12	200881_s_at		Heat shock protein, DNAJ-like 2
CD55	2.192	9.36622e-06	201925_s_at		Decay accelerating factor for complement (CD55,Cromer blood group system)
HIST2H2BE	2.18743	0.00184	202708_s_at		H2B histone family, member Q
RAPGEF5	2.18737	5.74072e-06	204681_s_at		Guanine nucleotide exchange factor for Rap1;M-Ras-regulated GEF
C2orf31	2.18661	0.00056	221245_s_at		Wnt receptor
PVRL2	2.18602	0.00012	232079_s_at	BE867789	Poliovirus receptor-related 2 (herpesvirus entry mediator B)
B3GALT3	2.18049	0.0013	223374_s_at	AF154848	UDP-Gal:betaGlcNAc beta 1,3-galactosyltransferase, polypeptide 3
FNDC3A	2.17978	0.00259	215910_s_at	AL137000	Fibronectin type III domain containing 3
DHX36	2.17601	2e-05	223140_s_at	AF217190	DEAH (Asp-Glu-Ala-His) box polypeptide 36
PPM1K	2.17366	0.00238	244011_at	BF507342	Protein phosphatase 1K (PP2C domain containing)
SCARB2	2.17054	7.49403e-23	201646_at	AA885297	Scavenger receptor class B, member 2
B3GALT3	2.16847	0.00478	211379_x_at	AB050855	UDP-Gal:betaGlcNAc beta 1,3-galactosyltransferase, polypeptide 3
SPPL2A	2.16623	6.43502e-07	226353_at	AI674647	signal peptide peptidase-like 2A
SMARCA5	2.16597	5.31681e-12	213859_x_at	AI652586	SWI/SNF related, matrix associated, actin dependent regulator of chromatin, subfamily a, member 5
CSF1	2.15737	2.25993e-06	209716_at	M37435	Human macrophage-specific colony-stimulating factor (CSF-1) mRNA, complete cds.
PSEN1	2.15733	0.00016	207782_s_at		Presenilin 1 isoform I-374
HSPA1A	2.15574	1.00575e-08	200799_at		Heat shock 70kD protein 1A
FYTTD1	2.15464	3.7446e-23	224641_at	BF576005	Forty-two-three domain containing 1
PSMA2	2.14672	1.88507e-28	201317_s_at		Proteasome (prosome, macropain) subunit, alphatype, 2
ATP6V1B2	2.14609	2.98174e-08	201089_at		ATPase, H+ transporting, lysosomal (vacuolarproton pump), beta polypeptide, 5658kD, isoform 2
DNAJA1	2.14473	4.53386e-09	200880_at	AL534104	DnaJ (Hsp40) homolog, subfamily A, member 1
M6PR	2.14374	0.00106	200901_s_at		Cation-dependent mannose-6-phosphate receptorprecursor
USP28	2.13965	0.0022	1552678_a_at	NM_020886.1	Ubiquitin specific protease 28
C1GALT1	2.13647	0.00105	219439_at		core1UDP-galactose:N-acetylgalactosamine-alpha-R beta1,3-galactosyltransferase
AKR1C1	2.13622	0.00614	204151_x_at		Aldo-keto reductase family 1, member C1(dihydrodiol dehydrogenase 1; 20-alpha(3-alpha)-hydroxysteroid dehydrogenase)
RIPK1	2.13589	1e-05	226551_at	AI743085	Receptor (TNFRSF)-interacting serine-threonine kinase 1
CASP2	2.1312	0.00012	226036_x_at	BE139156	Caspase 2, apoptosis-related cysteine peptidase
NAPA	2.1306	9.25581e-17	206491_s_at		N-ethylmaleimide-sensitive factor attachment protein, alpha (NAPA),
PLA2G4A	2.13029	0.00926	210145_at	M68874	Phospholipase A2, group IVA (cytosolic, calcium-dependent)
LOC440892	2.12617	0.00341	235536_at	AI640483	Similar to RIKEN cDNA E030024N20 gene
NFE2L3	2.12327	2.81714e-08	204702_s_at		Nuclear factor (erythroid-derived 2)-like 3
PSMA3	2.12312	1.92323e-18	201532_at		Proteasome (prosome, macropain) subunit, alphatype, 3
PARP4	2.12033	1.27929e-14	202239_at		Poly(ADP-ribosyl)transferase-like 1
AGTRAP	2.11864	8e-05	225059_at	BE875567	Angiotensin II receptor-associated protein
PHACTR4	2.11675	1.21326e-11	226823_at	AW450293	Phosphatase and actin regulator 4
SMCHD1	2.11664	0.00044	212577_at	AA868754	Structural maintenance of chromosomes flexible hinge domain containing 1
C14orf149	2.11226	0.00012	227699_at	BF511003	Chromosome 14 open reading frame 149
ANKIB1	2.10047	3.94462e-08	224682_at	AA253488	Ankyrin repeat and IBR domain containing 1
MESDC1	2.09999	1e-05	223264_at	BC001373	Mesoderm development candidate 1
SMG1	2.0989	1.33485e-15	224842_at	AK025794	PI-3-kinase-related kinase SMG-1
TMEM123	2.09863	2.8862e-09	211967_at	BG538627	Pro-oncosis receptor inducing membrane injury gene
VLDLR	2.09703	0.00061	209822_s_at	L22431	Very low density lipoprotein receptor
GCLM	2.09399	0.00137	236140_at	AI753488	Glutamate-cysteine ligase, modifier subunit
DKFZP686A10121	2.09347	5.87074e-07	234311_s_at	AC006153	hypothetical protein
FOSL1	2.08907	0.00848	204420_at	BG251266	FOS-like antigen 1
HIAT1	2.08728	6.3535e-06	225222_at	AI243268	Hippocampus abundant transcript 1
TACSTD2	2.08495	1e-05	202286_s_at	J04152	Human gastrointestinal tumor-associated antigen GA733-1 protein gene, complete cds, clone 05516.
CD55	2.08484	3e-05	201926_s_at	BC001288	Decay accelerating factor for complement (CD55, Cromer blood group system)
CCNL1	2.08481	0.00562	1555411_a_at	AF367476	Cyclin L1
BAZ1A	2.07641	7.6672e-11	217985_s_at	AA102574	Bromodomain adjacent to zinc finger domain, 1A
DNAPTP6	2.0745	2.38488e-06	222154_s_at	AK002064	DNA polymerase-transactivated protein 6
SDAD1	2.07412	0.00375	218607_s_at		SDA1 domain containing 1
FKBP1B	2.07267	0.00845	206857_s_at		FK506-binding protein 1B (12.6 kD)
PTX3	2.07076	2.76015e-07	206157_at		Pentaxin-related gene, rapidly induced by IL-1beta
LGALS8	2.06975	0.00167	208935_s_at	L78132	Human prostate carcinoma tumor antigen (pcta-1) mRNA, complete cds.
PLAGL1	2.06283	3.0697e-12	209318_x_at	BG547855	Pleiomorphic adenoma gene-like 1
GIMAP2	2.05985	1.97097e-06	232024_at	AI431931	GTPase, IMAP family member 2
CALCOCO2	2.05788	0.00046	210817_s_at	BC004130	Nuclear domain 10 protein
NOL1	2.0564	0.00031	214427_at		Nucleolar protein 1 (120kD)
ISOC2	2.05541	5e-05	218893_at		Isochorismatase domain containing 2
ZCCHC2	2.05503	0.00553	219062_s_at		Zinc finger, CCHC domain containing 2
IL8	2.05291	0.00081	202859_x_at		Interleukin 8
CPEB2	2.0527	8e-05	226939_at	AI202327	Cytoplasmic polyadenylation element binding protein 2
LACTB	2.05265	0.00254	1552486_s_at	NM_171846.1	Lactamase, beta isoform b
NDUFA9	2.05049	0.00138	208969_at	AF050641	NADH dehydrogenase (ubiquinone) 1 alpha subcomplex, 9, 39kDa
C3orf31	2.05044	5e-05	234697_x_at	AL136788	Homo sapiens genomic DNA; cDNA DKFZp434E0519 (from clone DKFZp434E0519).
RICTOR	2.0484	3.92595e-07	228248_at	W49629	Rapamycin-insensitive companion of mTOR
B4GALT5	2.04622	1.60246e-10	221485_at	AL035683	UDP-Gal:betaGlcNAc beta 1,4-galactosyltransferase polypeptide 5
PVRL2	2.04444	2e-05	225418_at	AI520949	Poliovirus receptor-related 2 (herpesvirus entry mediator B)
NEDD1	2.03822	0.0015	234984_at	AA236927	Neural precursor cell expressed, developmentally down-regulated 1
RRAGC	2.03727	0.00026	222514_at	AK023373	Ras-related GTP binding C
NBN	2.03508	1.93989e-13	202907_s_at		Nibrin
RAB7L1	2.0333	3.9209e-06	218699_at	BG338251	RAB7, member RAS oncogene family-like 1
CD164	2.03293	2.67646e-32	208405_s_at		CD164 antigen, sialomucin
NRBP1	2.03038	7.85885e-06	217765_at		Nuclear receptor binding protein
COQ10B	2.02919	0.00012	219397_at		Coenzyme Q10 homolog B (S. cerevisiae)
LOC115110	2.02523	0.00793	232190_x_at	AI393958	Hypothetical protein LOC115110
POLK	2.01986	0.00965	223260_s_at	AB027564	Polymerase (DNA directed) kappa
MDK	2.01968	2e-05	209035_at	M69148	Midkine (neurite growth-promoting factor 2)
LOC340061	2.01802	0.00198	224929_at	AA100891	Transmembrane protein 173
RPS10	2.01786	0.00043	214001_x_at	AW302047	Ribosomal protein S10
MOG	2.01267	0.0004	214650_x_at	AL050328	Myelin/oligodendrocyte glycoprotein
KBTBD2	2.00952	3e-05	212447_at	AF161402	Kelch repeat and BTB (POZ) domain containing 2
CBR4	2.0089	0.00237	232347_x_at	AK021441	Carbonic reductase 4
SSB	2.00684	2.95186e-08	201139_s_at		Autoantigen La
NFATC2IP	2.00575	0.00463	212809_at	AA152202	Nuclear factor of activated T-cells, cytoplasmic, calcineurin-dependent 2 interacting protein
TMEM9B	2.00533	6.99877e-09	218065_s_at		TMEM9 domain family, member B
TWISTNB	-2.00044	0.0089	226784_at	AA121481	TWIST neighbor
DBN1	-2.00079	7.53814e-06	202806_at		Drebrin 1
C2orf17	-2.00104	0.00701	221983_at	AL040896	Chromosome 2 open reading frame 17
SLC25A36	-2.00117	0.00146	201918_at	AI927944	Solute carrier family 25, member 36
NNT	-2.00156	0.00066	202784_s_at		Nicotinamide nucleotide transhydrogenase
SLC39A9	-2.00242	0.00905	217859_s_at		Solute carrier family 39 (zinc transporter), member 9
NCOR1	-2.00289	0.0011	200857_s_at		Nuclear receptor co-repressor 1
DREV1	-2.00306	0.00058	222447_at	BC000195	DORA reverse strand protein 1
DEPDC2	-2.00475	0.00179	228692_at	N63377	DEP domain containing 2
EGLN1	-2.00584	0.0052	221497_x_at	BC005369	Egl nine homolog 1 (C. elegans)
LGTN	-2.00795	0.00458	218253_s_at		Ligatin
SPTBN1	-2.00941	0.00375	226342_at	AW593244	Spectrin, beta, non-erythrocytic 1
C14orf130	-2.01218	0.00029	218108_at		Ubiquitin protein ligase E3 component n-recognin 7 (putative) 1, 2
TNKS	-2.0131	0.00016	202561_at	AF070613	Tankyrase, TRF1-interacting ankyrin-related ADP-ribose polymerase
LTBP2	-2.0134	0.00011	204682_at		Latent transforming growth factor beta bindingprotein 2
RPL31	-2.01365	0.00555	200962_at	AI348010	Ribosomal protein L31
CDCA7L	-2.01373	3.97237e-06	225081_s_at	AK022955	Cell division cycle associated 7-like
SPFH2	-2.01559	0.00053	221543_s_at	AL442077	Homo sapiens mRNA; cDNA DKFZp667H242 (from clone DKFZp667H242).
EML3	-2.01586	0.00682	212969_x_at	BE222618	Echinoderm microtubule associated protein like 3
DEPDC1	-2.01613	0.00078	222958_s_at	AK000490	DEP domain containing 1
PRNPIP	-2.01632	0.00551	208973_at	BC001072	Prion protein interacting protein
227682_at	-2.01639	0.00206	227682_at	BE645154	Transcribed locus
TTLL5	-2.01667	0.00367	214672_at	AB023215	Homo sapiens mRNA for KIAA0998 protein, partial cds.
ATXN2	-2.01683	0.00163	202622_s_at		Ataxin 2
PKP4	-2.017	0.00647	201928_at	AA194254	Plakophilin 4
PRKACB	-2.0187	1.23086e-13	202741_at	AA130247	Protein kinase, cAMP-dependent, catalytic, beta
ATF6	-2.01886	6e-05	226941_at	BF439325	Activating transcription factor 6
ANP32A	-2.01983	0.00372	201051_at	BE560202	Acidic (leucine-rich) nuclear phosphoprotein 32 family, member A
FN1	-2.01988	0.00886	214701_s_at	AJ276395	Fibronectin 1
LOC440345	-2.02068	0.00531	231989_s_at	AC003007	hypothetical protein LOC440345
ARHGEF10	-2.02202	0.00905	216620_s_at	AF009205	Rho guanine nucleotide exchange factor (GEF) 10
C5orf24	-2.02389	0.00522	224875_at	BG492488	Hypothetical protein FLJ37562
DAAM1	-2.02466	0.00143	216060_s_at	AK021890	Dishevelled associated activator of morphogenesis 1
MYO1B	-2.02619	0.00023	212364_at	BF432550	Myosin IB
PPP6C	-2.02661	0.0096	225429_at	BF437011	Protein phosphatase 6, catalytic subunit
RPL13A	-2.02752	6.72374e-19	200715_x_at	BC000514	Ribosomal protein L13a
LMNB1	-2.02796	0.00243	203276_at		Lamin B1
CEP78	-2.02888	0.00595	228774_at	AW268594	Chromosome 9 open reading frame 81
RNGTT	-2.02932	0.00712	204207_s_at	AB012142	RNA guanylyltransferase and 5'-phosphatase
TIA1	-2.02978	0.00771	201449_at	AL567227	AL567227 Homo sapiens FETAL BRAIN Homo sapiens cDNA clone CS0DF027YA11 3-PRIME, mRNA sequence.
ST6GALNAC2	-2.03005	1.18586e-08	224601_at	BE891646	CDNA FLJ41999 fis, clone SPLEN2029683
TMEM41B	-2.03013	3.29729e-10	212623_at	AU153138	Transmembrane protein 41B
BZW2	-2.03033	3.80995e-09	217809_at		HSPC028 protein
ZNF326	-2.03147	0.00057	227680_at	AI057121	Zinc finger protein 326
CCNB1	-2.03202	0.0016	228729_at	N90191	Cyclin B1
ITSN1	-2.03524	0.00247	209297_at	AF114488	Intersectin 1 (SH3 domain protein)
LOC389203	-2.0364	0.00344	225014_at	BF508958	hypothetical gene supported by BC032431
MYL6B	-2.03713	2e-05	204173_at		Myosin, light polypeptide 1, alkali; skeletal,fast
CCDC99	-2.03885	2e-05	221685_s_at	AF269167	Hypothetical protein FLJ20364
SEC14L1	-2.03963	1.86256e-07	202084_s_at		SEC14 (S. cerevisiae)-like 1
FBLIM1	-2.04195	1.27011e-10	225258_at	AL133035	Filamin binding LIM protein 1
HDGFRP3	-2.04288	0.00533	228266_s_at	BE703418	hepatoma-derived growth factor, related protein 3
LOC283508	-2.04302	0.0045	227415_at	BF109303	hypothetical protein LOC283508
AP1S1	-2.04424	0.00046	205196_s_at		Adaptor-related protein complex 1, sigma 1subunit
1569368_at	-2.04481	0.00631	1569368_at	BC014481	actin, gamma pseudogene
SH3BP4	-2.04792	1.80699e-11	222258_s_at	AF015043	SH3-domain binding protein 4
TPR	-2.04991	0.00293	1557227_s_at	AW235355	Translocated promoter region (to activated MET oncogene)
SERP1	-2.05009	1.29012e-10	200969_at	BG107676	stress-associated endoplasmic reticulum protein 1
KIAA1333	-2.05191	0.00085	223256_at	AW007694	G2/M-phase specific E3 ubiquitin ligase
CSNK1G3	-2.05214	0.00124	220768_s_at		Casein kinase 1, gamma 3
L3MBTL3	-2.05384	0.00726	229393_at	AA088346	L(3)mbt-like 3 (Drosophila)
PRKDC	-2.05423	7.01808e-07	208694_at	U47077	Protein kinase, DNA-activated, catalytic polypeptide
CRYZL1	-2.05599	0.0008	226151_x_at	AK001293	Crystallin, zeta (quinone reductase)-like 1
ABHD5	-2.05616	0.00056	218739_at		abhydrolase domain containing 5
MICAL2	-2.05706	0.00045	212472_at	BE965029	Microtubule associated monoxygenase, calponin and LIM domain containing 2
KCTD15	-2.05879	0.00165	222664_at	AI808448	Potassium channel tetramerisation domain containing 15
INPP5A	-2.06041	0.00091	203006_at		Inositol polyphosphate-5-phosphatase, 40kD
AKT3	-2.06243	0.00574	212609_s_at	U79271	Serologically defined colon cancer antigen 8
C9orf46	-2.06315	0.00025	218992_at		Uncharacterized hematopoietic stemprogenitorcells protein MDS030
RNGTT	-2.0633	0.00368	204208_at		RNA guanylyltransferase and 5-phosphatase
KIAA1462	-2.06533	0.00829	213316_at	AL050154	Hypothetical protein LOC57608
RRM1	-2.0654	4e-05	201476_s_at	AI692974	Transport protein, putative
TXNRD2	-2.06674	0.00065	211177_s_at	AB019695	Thioredoxin reductase 2
TBC1D2B	-2.06674	0.00212	212796_s_at	BF195608	TBC1 domain family, member 2B
CYB5R3	-2.06706	0.00377	1554574_a_at	AF361370	Cytochrome b5 reductase 3
RAB22A	-2.06772	0.00658	213405_at	N95443	RAB22A, member RAS oncogene family
SRPK1	-2.0686	0.00137	202199_s_at	AW082913	SFRS protein kinase 1
CASP6	-2.06905	0.00023	209790_s_at	BC000305	Caspase 6, apoptosis-related cysteine peptidase
RPL4	-2.06929	2.79931e-32	211710_x_at	BC005817	Mitogen-activated protein kinase kinase kinase 13
ARHGAP24	-2.07057	0.00055	230803_s_at	AI761947	Rho GTPase activating protein 24
LMNB2	-2.07336	0.00927	216952_s_at	M94363	Human lamin B2 (LAMB2) gene and ppv1 gene sequence.
LOC133993	-2.07436	0.0032	227288_at	BE645776	Hypothetical LOC133993
ASRGL1	-2.0748	0.00292	218857_s_at		Asparaginase like 1
RNASEH2A	-2.07647	0.00024	203022_at		Ribonuclease HI, large subunit
DAPK3	-2.0771	0.00381	203891_s_at		Death-associated protein kinase 3
BNIP3L	-2.07787	1.07809e-07	221478_at	AL132665	BCL2/adenovirus E1B 19kDa interacting protein 3-like
ZKSCAN1	-2.08078	4e-05	214670_at	AA653300	Zinc finger with KRAB and SCAN domains 1
STS-1	-2.0813	0.00742	238587_at	AI927919	Cbl-interacting protein Sts-1
BAT4	-2.08189	0.00986	225472_at	AF129756	HLA-B associated transcript 4
CHEK1	-2.08391	0.00226	205393_s_at		CHK1 (checkpoint, S.pombe) homolog
C11orf54	-2.08607	0.00159	223268_at	BF109592	PTD012 protein
NES	-2.08744	1e-05	218678_at		Nestin
TOP2A	-2.08849	4e-05	201291_s_at	AU159942	Topoisomerase (DNA) II alpha 170kDa
MGAT5	-2.08884	1.068e-08	212098_at	AL134724	Hypothetical protein LOC151162
GNG12	-2.09021	1.48398e-08	222834_s_at	N32508	Guanine nucleotide binding protein (G protein), gamma 12
CHP	-2.09042	3.43339e-06	214665_s_at	AK000095	calcium binding protein P22
ITGAV	-2.09049	0.00042	232797_at	AU144005	Integrin, alpha V (vitronectin receptor, alpha polypeptide, antigen CD51)
ALS2CR2	-2.09085	0.00727	223266_at	AB038950	Amyotrophic lateral sclerosis 2 (juvenile) chromosome region, candidate 2
ARPC1A	-2.09227	4.95675e-14	200950_at		Actin related protein 23 complex, subunit 1A(41 kD)
TXNDC13	-2.09276	0.00496	201580_s_at	AL544094	Thioredoxin domain containing 13
RBM25	-2.09297	0.00125	1557081_at	AA580691	RNA binding motif protein 25
DHRS7	-2.09305	0.00419	210788_s_at	AF126782	Dehydrogenase/reductase (SDR family) member 7
DNAJC16	-2.09478	0.00072	212908_at	AK022530	DnaJ (Hsp40) homolog, subfamily C, member 16
NUDT3	-2.09552	0.00159	229803_s_at	AI347000	Nudix (nucleoside diphosphate linked moiety X)-type motif 3
SP1	-2.09586	0.00835	224754_at	BG431266	Sp1 transcription factor
MGC3032	-2.09641	0.00051	218641_at		hypothetical protein MGC3032
SSSCA1	-2.09741	0.00384	203114_at		Sjogrens syndromescleroderma autoantigen 1
KIAA0090	-2.09877	0.00183	1556186_s_at	AW026427	Hypothetical protein LOC23065
IFT80	-2.09904	0.00178	226098_at	AB037795	WD repeat domain 56
SERBP1	-2.09909	0.00494	227369_at	AW771919	SERPINE1 mRNA binding protein 1
C1orf198	-2.09926	1e-05	223063_at	BC004870	Hypothetical protein FLJ14525
1558397_at	-2.09967	1.6958e-06	1558397_at	BF976693	602243610F1 NIH_MGC_48 Homo sapiens cDNA clone IMAGE:4334546 5', mRNA sequence.
XLKD1	-2.101	0.00815	219059_s_at	AL574194	Extracellular link domain containing 1
ARHGAP29	-2.10191	3e-05	1558280_s_at	AK092668	Rho GTPase activating protein 29
TPM1	-2.10327	1.59261e-13	210986_s_at	Z24727	Tropomyosin 1 (alpha)
NPHP3	-2.10351	0.00181	235410_at	BG034966	BC048124
TIGA1	-2.10367	0.00018	225698_at	BF314746	TIGA1
228191_at	-2.10456	0.00305	228191_at	AA206016	zq54d02.s1 Stratagene neuroepithelium (#937231) Homo sapiens cDNA clone IMAGE:645411 3', mRNA sequence.
CETN2	-2.10457	1.48469e-07	209194_at	BC005334	Centrin, EF-hand protein, 2
GRLF1	-2.10549	1.37592e-06	229394_s_at	AI275597	Glucocorticoid receptor DNA binding factor 1
KIAA1018	-2.10621	0.00574	203678_at		Myotubularin related protein 15
NCOR2	-2.10643	0.00148	207760_s_at		Nuclear receptor co-repressor 2
MLXIP	-2.10676	0.0001	225157_at	AW245631	Mlx interactor
DICER1	-2.11133	0.00331	212888_at	BG109746	Dicer1, Dcr-1 homolog (Drosophila)
SLC18A2	-2.11228	0.00043	230416_at	AI709335	Solute carrier family 18 (vesicular monoamine), member 2
DPYSL3	-2.1132	5.58732e-10	201431_s_at		Dihydropyrimidinase-like 3
MICAL2	-2.11347	0.00017	212473_s_at	BE965029	}Microtubule associated monoxygenase, calponin and LIM domain containing 2
TAF15	-2.11421	0.00597	202840_at		TATA box binding protein (TBP)-associatedfactor, RNA polymerase II, N, 68kD (RNA-binding protein56)
PMS2L1	-2.11489	7e-05	214526_x_at		Postmeiotic segregation increased 2-like 8
LOC441104	-2.1166	0.00774	213930_at	N51708	Hypothetical gene supported by AB002449
CREBL2	-2.11915	3.7287e-06	201989_s_at	AL529409	CAMP responsive element binding protein-like 2
NRP1	-2.11959	3e-05	210510_s_at	AF145712	Neuropilin 1
ELF2	-2.11986	0.00283	203822_s_at		New Ets-related factor
PRKCA	-2.12105	4.86924e-06	225225_at	BF791544	CDNA clone IMAGE:5302006
226203_at	-2.12201	0.00768	226203_at	AA868896	CDNA clone IMAGE:5299888
ZAK	-2.12226	0.00021	225665_at	AI129320	sterile alpha motif and leucine zipper containing kinase AZK
GIPC2	-2.12395	0.00023	219970_at		GIPC PDZ domain containing family, member 2
CLCN3	-2.12542	0.0093	201733_at	AA902971	Chloride channel 3
EIF2S3	-2.12601	9e-05	205321_at		Eukaryotic translation initiation factor 2,subunit 3 (gamma, 52kD)
PABPC4	-2.12637	2.72924e-14	201064_s_at		Poly(A)-binding protein, cytoplasmic 4(inducible form)
HSMPP8	-2.12821	0.00527	227026_at	AI016714	M-phase phosphoprotein, mpp8
C12orf47	-2.12868	9e-05	64432_at	W05463	Apoptosis-related protein PNAS-1
ASAHL	-2.12927	0.00508	227135_at	AI436803	N-acylsphingosine amidohydrolase (acid ceramidase)-like
PLD1	-2.12944	0.00206	215723_s_at	AJ276230	Phospholipase D1, phophatidylcholine-specific
ZDHHC3	-2.12975	0.00229	218078_s_at		DHHC1 protein
KIF1B	-2.13044	0.00071	209234_at	BF939474	Kinesin family member 1B
LTA4H	-2.13066	1.46918e-08	208771_s_at	J02959	Leukotriene A4 hydrolase
ZNF532	-2.13371	0.00221	225021_at	AA861416	Zinc finger protein 532
FLOT2	-2.13461	0.00565	211299_s_at	BC003683	Flotillin 2
TMEM39B	-2.13491	0.00742	218770_s_at		Transmembrane protein 39B
WHSC1	-2.13513	0.00639	209054_s_at	AF083389	Wolf-Hirschhorn syndrome candidate 1
KIAA1143	-2.13616	6.91134e-07	226816_s_at	AI745170	KIAA1143
SRI	-2.13757	7e-05	208920_at	AV752215	Sorcin
ASL	-2.13764	0.0001	204608_at		Argininosuccinate lyase
MYCBP	-2.1379	0.00145	203359_s_at	AL525412	C-myc binding protein
DNAJA5	-2.13857	0.00547	235032_at	BG112118	DnaJ homology subfamily A member 5
C6orf108	-2.13882	0.00284	204238_s_at		Putative c-Myc-responsive
DCHS1	-2.13916	0.00079	222101_s_at	BF222893	Dachsous 1 (Drosophila)
MDFIC	-2.13962	0.00056	211675_s_at	AF054589	MyoD family inhibitor domain containing
PLEKHA1	-2.13997	0.00157	219024_at		Pleckstrin homology domain-containing, family A(phosphoinositide binding specific) member 1
PPP2R5C	-2.14102	4.31039e-07	213305_s_at	L42375	Protein phosphatase 2, regulatory subunit B (B56), gamma isoform
RUTBC3	-2.14116	0.00214	215519_x_at	AI081779	RUN and TBC1 domain containing 3
LOC400843	-2.14275	0.0098	225860_at	BG469257	Hypothetical LOC400843
MIB1	-2.14369	5.707e-07	224720_at	AW243097	Mindbomb homolog 1 (Drosophila)
DICER1	-2.14385	0.00199	213229_at	BF590131	Dicer1, Dcr-1 homolog (Drosophila)
JAG1	-2.14557	0.0045	231183_s_at	AI457817	Jagged 1 (Alagille syndrome)
CPD	-2.1465	0.00642	201943_s_at		Carboxypeptidase D precursor
SORBS2	-2.14864	1.11629e-17	225728_at	AI659533	Sorbin and SH3 domain containing 2
C20orf100	-2.14909	0.00253	228737_at	AA211909	Chromosome 20 open reading frame 100
RANBP5	-2.15152	0.0095	211952_at	AF339834	RAN binding protein 5
LOC401500	-2.15194	0.00579	222618_at	AI611315	Hypothetical gene supported by AL512690
ALG6	-2.15511	0.00773	219649_at		Dolichyl-P-Glc:Man9GlcNAc2-PP-dolichylglucosyltransferase
RAB15	-2.15513	0.00671	59697_at	AA582932	RAB15, member RAS onocogene family
RCC1	-2.15573	0.00031	206499_s_at		Chromosome condensation 1
RBM14	-2.15591	0.00166	204178_s_at		RNA binding motif protein 14
MAN1A2	-2.15633	0.00015	217922_at	AL157902	Mannosidase alpha class 1A member
SIPA1L2	-2.16002	0.0014	225056_at	AB037810	Signal-induced proliferation-associated 1 like 2
QARS	-2.16014	3.237e-20	217846_at		Glutaminyl-tRNA synthetase
LSM4	-2.16162	2.39544e-07	202736_s_at	AA112507	LSM4 homolog, U6 small nuclear RNA associated (S. cerevisiae)
ADCY9	-2.1658	0.00286	204497_at	AB011092	Adenylate cyclase 9
PIGCP1	-2.17016	0.00982	216593_s_at	AB000359	Homo sapiens PIGCP1 pseudogene.
PTPLB	-2.17043	1.15586e-07	212640_at	AV712602	Protein tyrosine phosphatase-like (proline instead of catalytic arginine), member b
PPP3CA	-2.1706	9.2114e-10	229606_at	AI827550	Protein phosphatase 3 (formerly 2B), catalytic subunit, alpha isoform (calcineurin A alpha)
ANKRD25	-2.17085	1e-05	218418_s_at		DKFZP434N161 protein
KIF3C	-2.17201	0.00083	203390_s_at		Kinesin family member 3C
RAI17	-2.17232	0.00179	212124_at	AF070622	Retinoic acid induced 17
NFIC	-2.1734	0.00185	226377_at	AI093722	Transcribed locus
FLJ11806	-2.17349	0.0008	213063_at	BF970253	nuclear protein UKp68
TCHP	-2.17373	0.00469	223455_at	BG493862	Trichoplein
SMCY	-2.17442	0.00066	1560587_s_at	AI718223	Peroxiredoxin 5
KIAA1671	-2.17462	0.0007	225525_at	AB051458	KIAA1671 protein
BCAT1	-2.17468	1.81542e-08	225285_at	AK025615	Branched chain aminotransferase 1, cytosolic
PPP3CB	-2.17475	9.17026e-07	209817_at	M29550	Protein phosphatase 3 (formerly 2B), catalytic subunit, beta isoform (calcineurin A beta)
226671_at	-2.17547	0.0004	226671_at	AI150000	CDNA clone IMAGE:4797120
OXCT1	-2.17789	3.22232e-08	202780_at		3-oxoacid CoA transferase precursor
POSTN	-2.17946	6.50437e-07	1555778_a_at	AY140646	Periostin, osteoblast specific factor
CDC6	-2.18087	0.00664	203967_at	U77949	CDC6 cell division cycle 6 homolog (S. cerevisiae)
SNRPN	-2.18103	3e-05	206042_x_at		SNRPN upstream reading frame protein
CALM1	-2.18293	0.00016	213710_s_at	AL523275	Calmodulin 1 (phosphorylase kinase, delta)
HMGA2	-2.18548	0.00011	208025_s_at		High-mobility group (nonhistone chromosomal)protein isoform I-C
LOC388397	-2.18602	0.00466	224686_x_at	AA045233	Hypothetical LOC388397
LOC92689	-2.18617	2.22e-06	213455_at	W87466	Hypothetical protein BC001096
MKI67	-2.18765	0.00045	212021_s_at	AU132185	Antigen identified by monoclonal antibody Ki-67
HRB2	-2.1879	0.00045	203202_at	AI950314	HIV-1 rev binding protein 2
DDHD2	-2.1905	0.00223	212690_at	AB018268	DDHD domain containing 2
PTK9	-2.19179	0.0092	214008_at	N25562	PTK9 protein tyrosine kinase 9
KLHDC5	-2.19233	0.00742	225732_at	AU146850	Kelch domain containing 5
UBL3	-2.19274	0.00336	201535_at		Ubiquitin-like 3
EML4	-2.19308	1e-05	220386_s_at		Hypothetical protein
C17orf58	-2.19385	0.00876	226901_at	AI214996	Hypothetical protein LOC284018
DCPS	-2.19396	0.00024	218774_at		Decapping enzyme, scavenger
CRIPT	-2.19408	0.00116	227942_s_at	BF591360	Postsynaptic protein CRIPT
39702	-2.19457	0.00242	230071_at	AI333326	Septin 11
HIPK1	-2.19567	0.00988	212291_at	AI393355	Homeodomain interacting protein kinase 1
CLIC3	-2.19698	0.0089	219529_at		Chloride intracellular channel 3
CCNDBP1	-2.19762	2e-05	223084_s_at	AF246144	Cyclin D-type binding-protein 1
C1orf85	-2.19792	0.00244	1558692_at	AW090182	Chromosome 1 open reading frame 85
RGL2	-2.19981	0.00018	209110_s_at	AL050259	Ral guanine nucleotide dissociation stimulator-like 2
ZAK	-2.19997	2e-05	223519_at	AW069181	sterile alpha motif and leucine zipper containing kinase AZK
GALNT10	-2.20085	0.0026	212256_at	BE906572	Hypothetical protein FLJ38109
ZWILCH	-2.20433	3.37982e-07	218349_s_at		Zwilch, kinetochore associated, homolog (Drosophila)
PKIA	-2.20595	1.58508e-08	204612_at		Protein kinase, cAMP-dependent, catalytic,inhibitor alpha
KCTD12	-2.20731	6e-05	212188_at	AA551075	Potassium channel tetramerisation domain containing 12
HECTD1	-2.20766	0.00525	241955_at	BE243270	HECT domain containing 1
FUSIP1	-2.20789	0.00604	225348_at	AI954700	FUS interacting protein (serine/arginine-rich) 1
MAOA	-2.2091	0.00218	204388_s_at		Monoamine oxidase A
SLC7A6	-2.20962	0.00123	203579_s_at	AI660619	Solute carrier family 7, member 6
AKT3	-2.21059	0.00957	219393_s_at		v-akt murine thymoma viral oncogene homolog 3(protein kinase B, gamma)
LOC388114	-2.21072	0.00457	231431_s_at	AI125670	Hypothetical LOC388114
SOX4	-2.21107	0.00197	201417_at	AL136179	Sex determining region Y
RPL7AP10	-2.21227	0.0013	234875_at	AJ224082	rpL7a pseudogene, clone 3a.
CYTL1	-2.21298	0.00518	219837_s_at		Cytokine-like protein C17 /FL=gb:AF193766.1 gb:NM_018659.1
LOC23117	-2.21492	0.0099	235060_at	AL047052	KIAA0220-like protein
RAB27A	-2.21502	0.00249	235766_x_at	AA743462	RAB27A, member RAS oncogene family
UEV3	-2.21515	2e-05	1554397_s_at	BC011011	Ubiquitin-conjugating enzyme E2-like
PKIA	-2.21579	0.00662	226864_at	BF245954	Protein kinase (cAMP-dependent, catalytic) inhibitor alpha
MEST	-2.21624	3.8153e-07	202016_at		Mesoderm specific transcript (mouse) homolog
MCEE	-2.21963	0.00185	226238_at	AI934339	Methylmalonyl CoA epimerase
FLJ33167	-2.22065	0.00252	227157_at	AV758242	hypothetical protein FLJ33167
C21orf56	-2.22081	0.0007	223360_at	AL136871	Chromosome 21 open reading frame 56
HNRPC	-2.22234	0.0025	227110_at	AA126793	Heterogeneous nuclear ribonucleoprotein C (C1/C2)
FLJ20232	-2.2226	0.00036	221516_s_at	BC002587	hypothetical protein FLJ20232
SLC26A2	-2.22264	2.09756e-06	224959_at	AI718385	Solute carrier family 26 (sulfate transporter), member 2
CDC42BPA	-2.22367	0.00211	203794_at		CDC42 binding protein kinase alpha (DMPK-like)
TLOC1	-2.22472	0.00119	1552790_a_at	NM_153039.1	Translocation protein 1
BCAT1	-2.22565	3.74028e-07	226517_at	AL390172	Branched chain aminotransferase 1, cytosolic
GMCL1	-2.22618	0.00484	218458_at		Germ cell-less homolog 1 (Drosophila)
MARCH VII	-2.22622	0.00259	221824_s_at	AA770170	Membrane-associated ring finger (C3HC4) 8
PDE4B	-2.22686	0.00048	211302_s_at	L20966	Phosphodiesterase 4B, cAMP-specific (phosphodiesterase E4 dunce homolog, Drosophila)
MAML3	-2.22793	0.00015	242794_at	AI569476	Mastermind-like 3 (Drosophila)
CCDC34	-2.22884	0.00066	226287_at	AI458313	NY-REN-41 antigen
APBB2	-2.22938	0.00133	212970_at	AI694303	Amyloid beta (A4) precursor protein-binding, family B, member 2 (Fe65-like)
RABL5	-2.22972	1.16896e-07	222742_s_at	AW026449	RAB, member RAS oncogene family-like 5
PRKAR2A	-2.23048	7.63818e-07	225000_at	BF246131	601854085F1 NIH_MGC_57 Homo sapiens cDNA clone IMAGE:4073973 5', mRNA sequence.
THOP1	-2.2309	0.0046	203235_at		Thimet oligopeptidase 1
PPP5C	-2.2334	0.00567	201979_s_at		Protein phosphatase 5, catalytic subunit
TXNDC13	-2.23629	1.36012e-06	201581_at	BF572868	Thioredoxin domain containing 13
FBXO21	-2.23704	8.10668e-11	212229_s_at	AK001699	F-box protein 21
KIAA1217	-2.23715	3e-05	224603_at	AL519192	Likely orthologue of Mus musculus enhancer trap locus 4
TMED4	-2.23799	0.0072	1558487_a_at	AK074557	Transmembrane emp24 protein transport domain containing 4
OPN3	-2.23887	0.0024	219032_x_at		Opsin 3 (encephalopsin)
CREBL2	-2.23908	0.0017	201990_s_at		cAMP responsive element binding protein-like 2
KIAA0564	-2.23932	0.00455	212946_at	AK025432	KIAA0564 protein
NEK4	-2.23946	0.00067	228077_at	AK026666	Hypothetical protein MGC3207
EIF4G2	-2.24015	0.0013	217607_x_at	AA733172	Eukaryotic translation initiation factor 4 gamma, 2
F2RL1	-2.24282	0.00018	213506_at	BE965369	Coagulation factor II (thrombin) receptor-like 1
CCDC50	-2.24445	7.56255e-06	235051_at	BF696931	cDNA clone IMAGE:4286422 5'
TPM1	-2.24461	0.0013	210987_x_at	M19267	Tropomyosin
BMP4	-2.24476	0.00358	211518_s_at	D30751	Bone morphogenetic protein 4
ALDH7A1	-2.24486	0.00034	208950_s_at	BC002515	Aldehyde dehydrogenase 7 family, member A1
PLD1	-2.24499	2.95877e-07	177_at	U38545	Phospholipase D1, phophatidylcholine-specific
RCC1	-2.24546	0.00309	215747_s_at	X06130	Regulator of chromosome condensation 1
CDK6	-2.24579	0.00668	224847_at	AW051349	Cyclin-dependent kinase 6
SLC39A10	-2.24617	1.33693e-06	225295_at	AB033091	Solute carrier family 39 (zinc transporter), member 10
TP53AP1	-2.24742	0.00041	210241_s_at	AB007458	TP53 activated protein 1
BAT3	-2.24745	2e-05	213318_s_at	BG028844	HLA-B associated transcript 3
GMCL1	-2.24761	0.00028	239355_at	BF675979	Germ cell-less homolog 1 (Drosophila)
NFIB	-2.24773	0.00203	213032_at	AI186739	Nuclear factor I/B
CLDN5	-2.24778	0.00041	204482_at		Transmembrane protein claudin 5
NUDT21	-2.24909	0.00113	213461_at	AI800983	Nudix (nucleoside diphosphate linked moiety X)-type motif 21
SACS	-2.25105	6.86846e-08	213262_at	AI932370	Spastic ataxia of Charlevoix-Saguenay (sacsin)
NEURL	-2.25235	0.00038	224817_at	W93554	Neuralized-like (Drosophila)
MACF1	-2.2528	0.0007	215222_x_at	AK023406	Glycine-rich protein (GRP3S)
225935_at	-2.25297	0.00734	225935_at	AI350995	CDNA clone IMAGE:4769453
MTR	-2.25299	0.00972	226969_at	AV706396	5-methyltetrahydrofolate-homocysteine methyltransferase
PIGP	-2.25364	2.97169e-06	221689_s_at	AB035745	Down syndrome critical region gene 5
EXOSC6	-2.25379	0.00561	227696_at	AI701408	cDNA clone IMAGE:2342533 3'
DGKZ	-2.2548	3e-05	207556_s_at		Diacylglycerol kinase, zeta (104kD)
RGS5	-2.25809	0.00724	209071_s_at	AF159570	Regulator of G-protein signalling 5
ARMCX4	-2.25812	0.0003	227444_at	AW519141	Armadillo repeat containing, X-linked 4
PPP2R4	-2.25896	0.00126	206452_x_at		Protein phosphatase 2A
GNAQ	-2.2596	0.00571	224863_at	BF477658	Guanine nucleotide binding protein (G protein), q polypeptide
G3BP	-2.2603	5.4646e-07	225007_at	AV705516	Ras-GTPase-activating protein SH3-domain-binding protein
238733_at	-2.26196	0.00547	238733_at	AI422414	Transcribed locus
H19	-2.26455	8e-05	224997_x_at	AL575306	H19, imprinted maternally expressed untranslated mRNA
TWIST1	-2.26567	0.00019	213943_at	X99268	Twist homolog 1 (acrocephalosyndactyly 3; Saethre-Chotzen syndrome) (Drosophila)
GOLGA1	-2.2658	0.0021	203383_s_at	BG111661	Golgi autoantigen, golgin subfamily a, 1
NUCKS1	-2.26589	0.00011	224582_s_at	H09085	Nuclear casein kinase and cyclin-dependent kinase substrate 1
ADAMTS6	-2.26746	0.00135	237411_at	N71063	ADAM metallopeptidase with thrombospondin type 1 motif, 6
CCDC68	-2.26837	0.00166	220180_at		CTCL tumor antigen se57-1
DLG7	-2.26893	0.00019	203764_at		Discs large homolog 7
E2F7	-2.2692	5.49626e-06	228033_at	AI341146	E2F transcription factor 7
ZNF521	-2.26929	0.00412	226676_at	AK021452	Zinc finger protein 521
PRKCA	-2.26996	0.00044	213093_at	AI471375	Protein kinase C, alpha
PRPF31	-2.27055	6e-05	202407_s_at	BF342707	PRP31 pre-mRNA processing factor 31 homolog (yeast)
PLDN	-2.27098	0.00211	222826_at	BC004819	Similar to LINE-1 reverse transcriptase homolog
TUBB	-2.27244	6.24489e-08	209026_x_at	AF141349	Tubulin, beta polypeptide
NIP30	-2.27293	0.00545	217896_s_at		NEFA-interacting nuclear protein NIP30
NHSL1	-2.27321	0.00993	231034_s_at	AI871589	NHS-like 1
P4HA3	-2.27352	0.00876	228703_at	AW665086	Procollagen-proline, 2-oxoglutarate 4-dioxygenase (proline 4-hydroxylase), alpha polypeptide III
LAPTM4B	-2.27572	0.00112	1554679_a_at	AF317417	Lysosomal associated protein transmembrane 4 beta
MACF1	-2.27576	5.41322e-09	214894_x_at	AK023285	Glycine-rich protein (GRP3S)
STEAP3	-2.27745	0.00621	218424_s_at		STEAP family member 3
TROAP	-2.27758	0.00168	1568596_a_at	AI199355	Trophinin associated protein (tastin)
FLJ14311	-2.27964	0.00245	225530_at	BE396735	Hypothetical gene FLJ14311
CBR4	-2.28102	0.00044	213626_at	AL049442	Carbonic reductase 4
JARID2	-2.28129	0.00343	203298_s_at		Jumonji
LOC285074	-2.28148	0.0053	230588_s_at	AA906142	Hypothetical protein LOC285074
SLC16A3	-2.28178	0.00027	202855_s_at	AL513917	Solute carrier family 16 (monocarboxylic acid transporters), member 3
PRKACB	-2.28182	4.28176e-09	202742_s_at		Protein kinase, cAMP-dependent, catalytic, beta
YIF1B	-2.2825	0.00035	1554553_s_at	BC014974	Yip1 interacting factor homolog B (S. cerevisiae)
C18orf55	-2.28524	2e-05	223180_s_at	BC000892	Chromosome 18 open reading frame 55
PHF21A	-2.28534	0.00357	203278_s_at		PHD finger protein 21A
MCC	-2.28567	1.06649e-06	226225_at	BE967311	Mutated in colorectal cancers
CPSF1	-2.2863	0.00316	33132_at	U37012	Cleavage and polyadenylation specific factor 1, 160kDa
PROSC	-2.28697	0.00044	214545_s_at		Proline synthetase co-transcribed (bacterial homolog)
C2orf3	-2.28732	0.00095	216305_s_at	AC005034	Homo sapiens BAC clone RP11-342K6 from 2, complete sequence.
NARG1L	-2.28931	0.00707	219378_at		NMDA receptor regulated 1-like
STAU2	-2.29025	0.00286	204226_at		Staufen homolog 2 /FL=gb:NM_014393.1
RDX	-2.29082	0.00196	204969_s_at		Radixin
TPCN1	-2.29105	0.00147	217914_at		Two-pore channel 1, homolog
HOOK3	-2.29214	0.00217	236192_at	BF447112	Hypothetical protein MGC45438
RIG	-2.29224	0.00052	221127_s_at		Regulated in glioma
235919_at	-2.29548	0.00946	235919_at	AA227879	Transcribed locus
ZFP260	-2.29642	0.00305	1558700_s_at	BC042676	zinc finger protein 260
TSPAN31	-2.29715	0.00133	203226_s_at	AL514076	Tetraspanin 31
RPL35A	-2.29737	0.00039	238026_at	AI458020	Ribosomal protein L35a
TM6SF1	-2.29788	0.00877	1558103_a_at	AK055438	Transmembrane 6 superfamily member 1
C6orf173	-2.29873	0.00026	226936_at	BG492359	Chromosome 6 open reading frame 173
DUSP22	-2.29994	0.00453	218845_at		Mitogen-activated protein kinase phosphatase x
EEF2K	-2.30347	1e-05	225545_at	BF001312	Eukaryotic elongation factor-2 kinase
CDCA3	-2.30372	0.00124	223307_at	BC002551	Cell division cycle associated 3
WRB	-2.30444	1.79925e-06	202749_at		Tryptophan rich basic protein
R3HCC1	-2.30463	1e-05	35156_at	AL050297	R3H domain and coiled-coil containing 1
CRTAP	-2.30773	2e-05	201380_at		Cartilage associated protein
ALG9	-2.30809	0.00875	219374_s_at		asparagine-linked glycosylation 9, alpha-1,2-mannosyltransferase homolog (S. cerevisiae)
C12orf24	-2.31055	0.00021	204521_at		Protein predicted by clone 23733
RBBP9	-2.31428	0.00296	226696_at	AI761595	Retinoblastoma binding protein 9
HEMK1	-2.3146	0.00809	52159_at	W93807	HemK methyltransferase family member 1
CHES1	-2.31619	0.00686	218031_s_at		Checkpoint suppressor 1
PIP5K2B	-2.32048	0.00202	201080_at	BF338509	Phosphatidylinositol-4-phosphate 5-kinase, type II, beta
BAT3	-2.32051	3.64575e-06	210208_x_at	BC003133	HLA-B associated transcript 3
PTPN11	-2.32055	3e-05	209896_s_at	AF119855	Homo sapiens PRO1847 mRNA, complete cds.
AACS	-2.32109	0.00262	218434_s_at		Acetoacetyl-CoA synthetase
PLEKHG1	-2.32188	0.0085	226122_at	AL035086	Pleckstrin homology domain containing, family G (with RhoGef domain) member 1
GRPEL2	-2.32637	0.00864	238427_at	C15005	GrpE-like 2, mitochondrial (E. coli)
CDKN3	-2.32677	0.00014	209714_s_at	AF213033	Cyclin-dependent kinase inhibitor 3 (CDK2-associated dual specificity phosphatase)
MTCH2	-2.32699	0.00203	222403_at	AV756532	Mitochondrial carrier homolog 2 (C. elegans)
APOLD1	-2.32797	0.00546	221031_s_at		Apolipoprotein L domain containing 1
USP4	-2.32832	0.00935	202681_at	AI346043	Ubiquitin specific peptidase 4 (proto-oncogene)
MID1	-2.32889	0.00062	203636_at	BE967532	Midline 1 (Opitz/BBB syndrome)
HMGB3	-2.32915	0.00472	203744_at		High-mobility group (nonhistone chromosomal)protein 4
GLT8D3	-2.33379	0.00206	226868_at	BF977231	Glycosyltransferase 8 domain containing 3
MGC5242	-2.33382	1.8174e-06	220949_s_at		hypothetical protein MGC5242
FMNL3	-2.3344	0.00472	238823_at	AA481044	Formin-like 3
CAB39	-2.3354	0.00545	224311_s_at	AF151824	Calcium binding protein 39
PTGFRN	-2.33625	0.00739	224950_at	BF476250	Prostaglandin F2 receptor negative regulator
LOC441155	-2.33664	0.00671	205787_x_at	AI803216	similar to Zinc finger CCCH-type domain containing protein 11A
EPB41L5	-2.33769	1e-05	225855_at	AB046768	Erythrocyte membrane protein band 4.1 like 5
IRS1	-2.34038	0.00451	204686_at		Insulin receptor substrate 1
TSN	-2.34257	0.00113	201513_at	AI659180	Translin
CENPF	-2.34266	0.00667	207828_s_at		Centromere protein F (350400kD, mitosin)
XPR1	-2.34294	3.82981e-06	222581_at	AF089744	Xenotropic and polytropic retrovirus receptor
HELZ	-2.34318	0.00015	225910_at	BF514723	Helicase with zinc finger
NAP1L5	-2.3434	0.00486	228063_s_at	AW025330	Nucleosome assembly protein 1-like 5
ATP2C1	-2.34411	0.00404	209935_at	AF225981	ATPase, Ca++ transporting, type 2C, member 1
C6orf69	-2.3445	0.00132	223176_at		Unknown (protein for MGC:5564)
SLC35B4	-2.34709	0.00133	225881_at	AL513639	Solute carrier family 35, member B4
KLHL7	-2.34821	0.00456	223250_at	AL136597	Kelch-like 7 (Drosophila)
COL5A1	-2.34862	0.00506	203325_s_at	AI130969	Collagen, type V, alpha 1
NDFIP1	-2.34961	0.00156	222423_at	H05010	Nedd4 family interacting protein 1
NDE1	-2.34991	3.31675e-07	227249_at	AI857685	NudE nuclear distribution gene E homolog 1 (A. nidulans)
RPL17	-2.35096	1.88803e-08	227639_at	AI275605	Phosphatidylinositol glycan, class K
CDCA3	-2.35212	0.00509	221436_s_at		Cell division cycle associated 3
C12orf4	-2.35304	0.00014	222613_at	AA195410	Chromosome 12 open reading frame 4
UNC5B	-2.35378	7e-05	226899_at	AK022859	Unc-5 homolog B (C. elegans)
G3BP2	-2.35404	4e-05	206383_s_at		Ras-GTPase activating protein SH3 domain-binding protein 2
ATP2B4	-2.35418	3e-05	212136_at	AW517686	ATPase, Ca++ transporting, plasma membrane 4
JARID1B	-2.35427	0.00817	201549_x_at		Jumonji, AT rich interactive domain 1B
SOX18	-2.35569	0.00407	219568_x_at		SRY (sex determining region Y)-box 18
NEK2	-2.35733	0.00171	204641_at		NIMA (never in mitosis gene a)-related kinase 2
MACF1	-2.35741	4e-05	207358_x_at		Actin binding protein; macrophin (microfilamentand actin filament cross-linker protein)
WDR51B	-2.35869	0.00404	226283_at	BF131947	WD repeat domain 51B
LOC221955	-2.35974	0.00076	225832_s_at	BE795104	KCCR13L
ZBTB8	-2.36015	0.00036	235142_at	AW006067	Zinc finger and BTB domain containing 8
AUH	-2.36202	0.00159	205052_at		AU RNA-binding proteinenoyl-Coenzyme Ahydratase precursor
CDC20	-2.36413	0.00015	202870_s_at		Cell division cycle 20
PXMP4	-2.36853	1e-05	219428_s_at	BF057649	Peroxisomal membrane protein 4, 24kDa
FARSLA	-2.3695	2.27237e-07	216602_s_at	AD000092	Phenylalanyl-tRNA synthetase, alpha subunit
PIH2	-2.3699	0.00525	234420_at	AF232217	Pregnancy-induced hypertension syndrome-related protein (PIH2)
DKFZp761P0423	-2.37046	0.00037	235085_at	BF739767	Hypothetical protein DKFZp761P0423
HIP2	-2.37289	4e-05	225179_at	AA161140	Huntingtin interacting protein 2
RAPH1	-2.37292	5.43239e-13	225189_s_at	AA194149	Ras association (RalGDS/AF-6) and pleckstrin homology domains 1
LOC440309	-2.37319	0.00725	226830_x_at	BG339245	hypothetical LOC440309
LOC149832	-2.37359	2.50005e-07	228456_s_at	AU151357	hypothetical protein LOC149832
KPNA1	-2.37478	0.00069	202056_at	AW051311	Karyopherin alpha 1 (importin alpha 5)
JUB	-2.37729	8.32157e-06	1553764_a_at	NM_032876.1	Jub, ajuba homolog (Xenopus laevis)
C16orf60	-2.37837	5e-05	219555_s_at		Uncharacterized bone marrow protein BM039
ERCC2	-2.38063	0.00517	213468_at	AI918117	Excision repair cross-complementing rodent repair deficiency, complementation group 2 (xeroderma pigmentosum D)
RAB2	-2.38106	0.00268	208732_at	AI743756	RAB2, member RAS oncogene family
LOC285550	-2.3819	0.00047	227466_at	BF108695	Hypothetical protein LOC285550
PRKAB1	-2.38253	0.00183	201835_s_at		Protein kinase, AMP-activated, beta 1non-catalytic subunit
ENSA	-2.3832	0.0053	228851_s_at	AV726322	Endosulfine alpha
C1orf57	-2.38394	0.00182	226813_at	AA883980	Chromosome 1 open reading frame 57
IMPACT	-2.3867	2e-05	218637_at		Impact homolog (mouse)
TNIK	-2.38701	4e-05	211828_s_at	AF172268	TRAF2 and NCK interacting kinase
EML1	-2.38899	0.00034	204797_s_at		Echinoderm microtubule-associated protein-like
CNTNAP3	-2.39034	1e-05	223796_at	AF333769	Contactin associated protein-like 3
TFRC	-2.39429	0.00902	237215_s_at	N76327	Transferrin receptor (p90, CD71)
FN1	-2.39506	0.00902	235629_at	AI333596	Fibronectin 1
RP13-360B22.2	-2.39599	0.00231	220486_x_at		Hypothetical protein FLJ22679
C18orf54	-2.39748	0.00031	229442_at	BF059556	Chromosome 18 open reading frame 54
BTBD15	-2.39823	0.0047	226148_at	AU144305	BTB (POZ) domain containing 15
KIAA0232	-2.39827	0.00131	212441_at	D86985	KIAA0232 gene product
TMTC4	-2.39849	0.0011	1554102_a_at	BC018707	Hypothetical protein FLJ14624
235696_at	-2.39989	0.00221	235696_at	AI862542	CDNA FLJ14210 fis, clone NT2RP3003403
KIAA1429	-2.40167	1.32123e-07	223110_at	BC003701	KIAA1429
C14orf147	-2.40299	0.00884	213508_at	AA142942	Chromosome 14 open reading frame 147
NRP2	-2.40367	0.00134	222877_at	AK024680	Neuropilin 2
LOC619208	-2.4056	0.00049	225812_at	N36759	Hypothetical protein LOC619208
NMB	-2.40864	0.00587	205204_at		Neuromedin B
FRG1	-2.40887	0.0001	235535_x_at	AI369073	cDNA clone IMAGE:1992548 3'
IMPDH2	-2.4093	2.04696e-13	201892_s_at		IMP (inosine monophosphate) dehydrogenase 2
TBC1D16	-2.41072	0.00701	222116_s_at	AL157485	TBC1 domain family, member 16
EPAS1	-2.41165	0.0006	200879_s_at		Endothelial PAS domain protein 1
PLXNB2	-2.41221	0.0005	208890_s_at	BC004542	Plexin B2
RPL15	-2.41348	1.26794e-30	221476_s_at	AF279903	Ribosomal protein L15
CDR2	-2.4136	0.00745	209501_at	AL582414	Cerebellar degeneration-related protein 2, 62kDa
PCYT2	-2.41389	0.00907	209577_at	BC000351	Phosphate cytidylyltransferase 2, ethanolamine
MAP1B	-2.41493	0.00825	214577_at	BG164365	Microtubule-associated protein 1B
SPSB3	-2.41574	0.00187	46256_at	AA522670	SplA/ryanodine receptor domain and SOCS box containing 3
CNOT1	-2.41873	0.00752	200861_at		CCR4-NOT transcription complex, subunit 1
GPSM1	-2.4193	0.00058	226043_at	AI242661	G-protein signalling modulator 1 (AGS3-like, C. elegans)
ABI2	-2.41977	0.00353	225098_at	BF245400	Abl interactor 2
DPYSL3	-2.42032	1.29936e-06	201430_s_at	W72516	Dihydropyrimidinase-like 3
C9orf41	-2.42069	0.00178	228324_at	BF031819	Chromosome 9 open reading frame 41
UBE2D2	-2.42199	0.00081	201344_at	BF196642	Ubiquitin-conjugating enzyme E2D 2 (UBC4/5 homolog, yeast)
RECK	-2.42395	0.00035	205407_at		RECK protein precursor
C9orf119	-2.42551	5e-05	226027_at	BG541668	Chromosome 9 open reading frame 119
FH	-2.42642	0.00233	203032_s_at	AI363836	Fumarate hydratase
FILIP1	-2.42663	0.00743	1570515_a_at	BC029425	Filamin A interacting protein 1
NUP155	-2.4277	0.00328	206550_s_at		Nucleoporin 155kD
CLCN3	-2.42771	1.00877e-13	201735_s_at		Chloride channel 3
TMEM80	-2.42818	0.00923	221951_at	AI739035	Transmembrane protein 80
C11orf48	-2.42877	0.0049	229099_at	AW051379	Hypothetical protein MGC2477
PKP4	-2.42879	0.00048	201929_s_at		Plakophilin 4
FKBP14	-2.42932	0.00155	230728_at	BF516305	FK506 binding protein 14, 22 kDa
CNOT7	-2.42957	0.00014	1552344_s_at	NM_054026.1	CCR4-NOT transcription complex, subunit 7,isoform 2
DUSP7	-2.42985	0.00068	213848_at	AI655015	Dual specificity phosphatase 7
PGEA1	-2.43064	0.00291	203450_at		PKD2 interactor, Golgi and endoplasmic reticulum-associated 1
EXOSC2	-2.43133	0.00365	209527_at	BC000747	Exosome component 2
RASA3	-2.43146	0.00076	225562_at	AI684746	RAS p21 protein activator 3
WDR54	-2.43244	0.00012	225898_at	AK023015	WD repeat domain 54
PPP1CB	-2.43515	9.5745e-06	201408_at	W67887	Protein phosphatase 1, catalytic subunit, beta isoform
RARA	-2.43609	0.00465	203749_s_at	AI806984	Retinoic acid receptor, alpha
C10orf9	-2.43693	3e-05	224652_at	AV701987	Chromosome 10 open reading frame 9
NMT2	-2.43711	3e-05	205005_s_at	AW293531	N-myristoyltransferase 2
PPP3CA	-2.43762	0.00028	202457_s_at	AA911231	Protein phosphatase 3 (formerly 2B), catalytic subunit, alpha isoform (calcineurin A alpha)
ATP2A2	-2.43775	4.02642e-08	212361_s_at	AW190070	ATPase, Ca++ transporting, cardiac muscle, slow twitch 2
ITGA6	-2.43806	8.15825e-06	215177_s_at	AV733308	Integrin, alpha 6
228315_at	-2.43961	5.47672e-12	228315_at	AI632728	CDNA FLJ31683 fis, clone NT2RI2005353
BTBD7	-2.4405	0.00026	224945_at	AI935657	BTB (POZ) domain containing 7
RGS4	-2.4406	0.00083	204337_at	AL514445	Regulator of G-protein signalling 4
C18orf10	-2.44181	0.00666	213616_at	BF063896	Chromosome 18 open reading frame 10
230135_at	-2.44196	2e-05	230135_at	AI822137	Homo sapiens, clone IMAGE:4690669, mRNA
RPL37	-2.44625	0.00056	224763_at	BF724210	Ribosomal protein L37
MYST1	-2.44958	0.00083	228710_at	BE905157	MYST histone acetyltransferase 1
VKORC1L1	-2.45133	0.00511	224881_at	AV724827	Vitamin K epoxide reductase complex, subunit 1-like 1
ASCIZ	-2.45249	5e-05	201855_s_at		ATM/ATR-Substrate Chk2-Interacting Zn2+-finger protein
ANTXR1	-2.45452	7.54143e-10	224694_at	AF279145	Anthrax toxin receptor 1
C4orf18	-2.45562	5.49753e-06	219872_at		Chromosome 4 open reading frame 18
TSPAN6	-2.45806	2.01061e-09	209108_at	AF053453	Tetraspanin 6
PAXIP1	-2.4601	0.00112	212825_at	AI357401	PAX interacting (with transcription-activation domain) protein 1
TCFL5	-2.46096	6e-05	204849_at		Transcription factor-like 5 (basichelix-loop-helix)
NEXN	-2.46098	0.00439	1552309_a_at	NM_144573.1	Likely ortholog of rat F-actin binding proteinnexilin
ALDH1A3	-2.46148	2.9392e-08	203180_at		Aldehyde dehydrogenase 1A3
MGC12966	-2.46171	0.00017	224452_s_at	BC006110	Hypothetical protein LOC84792
KCTD10	-2.46192	0.00027	226518_at	AW073741	Potassium channel tetramerisation domain containing 10
C12orf48	-2.46218	0.00833	220060_s_at		Hypothetical protein FLJ20641
236798_at	-2.46407	0.00731	236798_at	AW268719	Full-length cDNA clone CS0DH004YM21 of T cells (Jurkat cell line)
MRPL30	-2.46616	7e-05	223996_s_at	AF151083	Mitochondrial ribosomal protein L30
RHOBTB3	-2.46682	3e-05	216048_s_at	AK023621	Rho-related BTB domain containing 3
MTAP	-2.46706	0.00704	231984_at	BE958291	Methylthioadenosine phosphorylase
SLC35A3	-2.46943	0.00365	209865_at	BC005136	Solute carrier family 35 (UDP-N-acetylglucosamine (UDP-GlcNAc) transporter), member A3
ZFYVE1	-2.47185	0.00824	223388_s_at	AF251025	Zinc finger, FYVE domain containing 1
PSMA3	-2.47326	0.0014	225724_at	AW136120	Proteasome (prosome, macropain) subunit, alpha type, 3
BRE	-2.47352	0.00109	212645_x_at	AL566299	Brain and reproductive organ-expressed (TNFRSF1A modulator)
MAP3K15	-2.47608	0.00473	200979_at	BF739979	Mitogen-activated protein kinase kinase kinase 15
EEF2K	-2.47846	0.00699	225546_at	W68180	Eukaryotic elongation factor-2 kinase
IQGAP3	-2.48259	0.0023	229538_s_at	AW271106	IQ motif containing GTPase activating protein 3
ELK3	-2.48305	0.0001	206127_at		ELK3, ETS-domain protein (SRF accessory protein 2)
KIRREL	-2.48973	8e-05	225303_at	AI049973	Kin of IRRE like (Drosophila)
ALKBH7	-2.48974	0.00043	223318_s_at	BC004393	Spermatogenesis associated 11
PARN	-2.49026	0.00924	203905_at		Poly(A)-specific ribonuclease (deadenylationnuclease)
ICMT	-2.49449	5e-05	201611_s_at		Isoprenylcysteine carboxyl methyltransferase
CTBP2	-2.49473	0.00424	201219_at	AW269836	C-terminal binding protein 2
USP53	-2.49506	0.00163	230083_at	AW188464	Ubiquitin specific peptidase 53
KRTAP4-7	-2.49591	5e-05	225332_at	BF674064	CDNA clone IMAGE:5302006
RNASEH1	-2.49646	0.00098	218496_at	BG534527	Ribonuclease H1
IBRDC2	-2.49658	0.00181	235549_at	AL575512	IBR domain containing 2
NOX4	-2.49685	0.00199	219773_at		NADPH oxidase 4
H2AFV	-2.49871	4e-05	202487_s_at		Purine-rich element binding protein B
FLJ20628	-2.49934	0.00014	221229_s_at		Hypothetical protein FLJ20628
DVL1	-2.49942	0.00117	203230_at	AF006011	Dishevelled, dsh homolog 1 (Drosophila)
FYN	-2.50055	0.00427	212486_s_at	N20923	FYN oncogene related to SRC, FGR, YES
DOCK2	-2.50182	0.00043	235236_at	AI991459	Dedicator of cytokinesis 2
MTERFD3	-2.50429	0.00968	225341_at	BF697312	MTERF domain containing 3
GPSM2	-2.50446	1.00774e-07	213628_at	AA883493	G-protein signalling modulator 2 (AGS3-like, C. elegans)
PRO1268	-2.50487	0.00457	229586_at	AW300405	PRO1268 protein
TSPYL4	-2.50595	8.02131e-08	212928_at	AL050331	Testis specific protein, Y-linked like
MED12	-2.50638	0.00132	211342_x_at		Mediator complex subunit 12
CSNK1A1	-2.5071	0.00331	240221_at	AV704610	Casein kinase 1, alpha 1
KLF2	-2.50734	2e-05	219371_s_at		Kruppel-like factor
TBL1XR1	-2.50834	1.17679e-15	223013_at	AF267864	Transducin (beta)-like 1X-linked receptor 1
DEPDC1	-2.50962	0.00011	220295_x_at		DEP domain containing 1
COL13A1	-2.50975	1.42889e-06	211343_s_at	M33653	Collagen, type XIII, alpha 1
UBE1DC1	-2.51133	6.20831e-06	218289_s_at		Ubiquitin-activating enzyme E1 domain-containing protein 1
PCDHB5	-2.51137	0.00952	223629_at	BC001186	Protocadherin beta 5
NAB1	-2.51186	2e-05	209272_at	AF045451	NGFI-A binding protein 1 (EGR1 binding protein 1)
ZFP62	-2.51383	4e-05	227796_at	AW157773	Zinc finger protein 62 homolog
CREBL2	-2.51468	0.0066	201988_s_at	BF438056	CAMP responsive element binding protein-like 2
TAF1	-2.51712	0.00785	227205_at	AW575233	TAF1 RNA polymerase II, TATA box binding protein (TBP)-associated factor, 250kDa
PAEP	-2.51728	0.00214	227518_at	AW051365	Solute carrier family 35, member E1
C12orf49	-2.52188	2.31802e-07	234983_at	BE893995	Transcribed locus, moderately similar to XP_512541.1 PREDICTED: similar to hypothetical protein [Pan troglodytes]
TM9SF3	-2.52218	3.22555e-07	224755_at	BE621524	SM-11044 binding protein
JARID1B	-2.52273	0.00945	211202_s_at	AF087481	Jumonji, AT rich interactive domain 1B (RBP2-like)
MBNL1	-2.52323	0.00023	1555594_a_at	AF401998	Muscleblind-like (Drosophila)
CCL14	-2.52483	0.00787	205392_s_at		Small inducible cytokine subfamily A (Cys-Cys),member 14
SYT11	-2.52609	8e-05	209198_s_at	BC004291	Synaptotagmin XI
MXD4	-2.52765	0.0003	210778_s_at	BC002713	MAX dimerization protein 4
FLJ30596	-2.52787	0.00017	228594_at	H94910	Hypothetical protein FLJ30596
C5orf24	-2.53069	0.00761	1553107_s_at	BF436799	Hypothetical protein FLJ37562
ROR1	-2.53077	0.00376	205805_s_at		Receptor tyrosine kinase-like orphan receptor 1
FNBP1	-2.53088	7e-05	212288_at	AB011126	Formin binding protein 1
C18orf37	-2.53175	0.00975	1559716_at	AK095502	Homo sapiens cDNA FLJ38183 fis, clone FCBBF1000155.
MORC4	-2.532	0.00351	219038_at		MORC family CW-type zinc finger 4
LEPR	-2.53201	4e-05	227095_at	AU151151	Leptin receptor
DOC1	-2.53211	0.00793	1554966_a_at	AF329092	Downregulated in ovarian cancer 1
CAT	-2.5324	0.00104	211922_s_at	AY028632	Catalase
RFC3	-2.53613	0.0044	204128_s_at		Replication factor C (activator 1) 3 (38kD)
SEMA3C	-2.54144	0.00046	203789_s_at		Sema domain, immunoglobulin domain (Ig), shortbasic domain, secreted, (semaphorin) 3C
MUT	-2.54152	0.00133	202959_at	AI433712	Methylmalonyl Coenzyme A mutase
RSBN1	-2.54272	0.00492	213694_at	AW027347	Round spermatid basic protein 1
EVI5	-2.54439	0.00038	209717_at	AF008915	Ecotropic viral integration site 5
TDP1	-2.54582	3.87473e-06	219715_s_at		Tyrosyl-DNA phosphodiesterase 1
PHLDA1	-2.5483	0.00291	218000_s_at		Pleckstrin homology-like domain, family A,member 1
TAF9B	-2.5483	0.00072	221618_s_at	AF220509	TAF9-like RNA polymerase II, TATA box binding protein (TBP)-associated factor, 31kDa
KIAA1815	-2.54851	0.00018	222603_at	AL136980	Endoplasmic reticulum metallopeptidase 1
LOC388114	-2.5505	0.0001	225567_at	BE207755	Hypothetical LOC388114
LMCD1	-2.55085	0.005	218574_s_at		LIM and cysteine-rich domains 1
ALDH6A1	-2.55204	0.00301	221589_s_at	AW612403	Aldehyde dehydrogenase 6 family, member A1
39699	-2.55322	1.07446e-08	208999_at	D86957	Septin 8
HDLBP	-2.55439	0.00156	225012_at	BE378479	High density lipoprotein binding protein (vigilin)
BTF3L4	-2.55647	0.00017	225976_at	AL568049	Basic transcription factor 3-like 4
ZNF561	-2.55681	0.00044	230205_at	BF437602	Zinc finger protein 561
TMEM42	-2.55717	0.00056	226361_at	BF056095	Transmembrane protein 42
CXCR4	-2.55751	0.00886	217028_at	AJ224869	Homo sapiens CXCR4 gene encoding receptor CXCR4.
HSDL2	-2.5582	0.00258	209512_at	BC004331	Hydroxysteroid dehydrogenase like 2
PPP2R5E	-2.5592	0.00113	228070_at	AI417519	Protein phosphatase 2, regulatory subunit B (B56), epsilon isoform
Pfs2	-2.56559	0.00408	221521_s_at	BC003186	DNA replication complex GINS protein PSF2
PRO0149	-2.56726	0.00046	225197_at	W58461	PRO0149 protein
HMG20B	-2.56759	0.0001	210719_s_at	BC002552	High-mobility group 20B
FLJ21945	-2.56813	0.00796	219120_at		hypothetical protein FLJ21945
KIAA0776	-2.57067	0.00094	212634_at	AW298092	KIAA0776
POLDIP2	-2.57538	8.28477e-07	222425_s_at	AW151250	Polymerase (DNA-directed), delta interacting protein 2
RNF12	-2.57753	0.0093	242121_at	AW973232	CDNA FLJ33139 fis, clone UTERU1000109
TBL1X	-2.57806	0.00561	213400_s_at	AV753028	Transducin (beta)-like 1X-linked
PREPL	-2.57846	3.98816e-07	212215_at	AB007896	Prolyl endopeptidase-like
227221_at	-2.57849	0.00743	227221_at	N36085	CDNA FLJ31683 fis, clone NT2RI2005353
234954_at	-2.5786	0.00942	234954_at	AL035604	clone RP1-38C16 on chromosome 6q22.33-24.1
C12orf52	-2.58034	0.00942	44065_at	AI937468	Hypothetical protein FLJ14827
RAB2	-2.58067	0.00719	221960_s_at	AI189609	RAB2, member RAS oncogene family
OIP5	-2.58228	0.0037	213599_at	BE045993	Opa interacting protein 5
BRD3	-2.58382	0.0011	203825_at		Bromodomain-containing protein 3
CTNNB1	-2.58421	0.00025	1554411_at	AB062292	Catenin (cadherin-associated protein), beta 1, 88kDa
PFAS	-2.5847	0.00041	213302_at	AL044326	Phosphoribosylformylglycinamidine synthase (FGAR amidotransferase)
EXOC5	-2.58535	1.53701e-06	218748_s_at		gb:NM_006544.1 /DB_XREF=gi:5730036 /GEN=SEC10L1 /FEA=FLmRNA /CNT=67 /TID=Hs.279947.0 /TIER=FL /STK=0 /UG=Hs.279947 /LL=10640 /DEF=Homo sapiens SEC10 (S. cerevisiae)-like 1 (SEC10L1), mRNA. /PROD=SEC10 (S. cerevisiae)-like 1 /FL=gb:U85946.1 gb:NM_006544.1
KIAA1797	-2.5854	0.00029	218503_at		Hypothetical protein FLJ20375
GCS1	-2.58578	0.004	210627_s_at	BC002804	Glucosidase I
GPR161	-2.58659	0.00215	230369_at	AI743151	G protein-coupled receptor 161
FAM76B	-2.58663	0.00287	1553749_at	NM_144664.1	Family with sequence similarity 76, member B
PDGFC	-2.58882	0.00334	218718_at		Platelet derived growth factor C
FLJ39531	-2.58909	0.00177	1562367_at	AK096850	FLJ39531 protein
ARSD	-2.59012	0.00795	223696_at		Similar to CGI-30 protein
TMCC3	-2.5918	0.00227	235146_at	N51717	Transmembrane and coiled-coil domain family 3
LTBP2	-2.59348	7e-05	223690_at	AF113211	Latent transforming growth factor beta binding protein 2
BIRC5	-2.59511	0.00019	202095_s_at		Baculoviral IAP repeat-containing protein 5
KIAA1794	-2.59577	0.00191	213008_at	BG403615	Hypothetical protein FLJ10719
DPH5	-2.59589	0.00046	224060_s_at	AF157319	DPH5 homolog (S. cerevisiae)
BTD	-2.59603	0.00168	214117_s_at	AI767414	Biotinidase
PTPN2	-2.59627	0.00041	227224_at	AW003297	Ral GEF with PH domain and SH3 binding motif 2
SMEK2	-2.59705	2.11217e-06	226230_at	AA541716	KIAA1387 protein
NUDT5	-2.59707	0.0007	222824_at	AW237290	Nudix (nucleoside diphosphate linked moiety X)-type motif 5
ABHD2	-2.60068	0.00087	63825_at	AI557319	Abhydrolase domain containing 2
49111_at	-2.6011	0.00238	49111_at	N80935	Transcribed locus
MCTP1	-2.60191	0.00048	235740_at	BG250585	Multiple C2-domains with two transmembrane regions 1
NUDT16	-2.60222	0.00206	228341_at	AI809108	Nudix (nucleoside diphosphate linked moiety X)-type motif 16
THOC5	-2.60289	5.14433e-07	209418_s_at	BC003615	Chromosome 22 open reading frame 19
DHTKD1	-2.60292	0.00188	227094_at	AI934407	Dehydrogenase E1 and transketolase domain containing 1
THEM4	-2.60326	0.00113	1553118_at	NM_053055.1	Thioesterase superfamily member 4
DAAM1	-2.60371	0.00099	1555989_at	AA890373	Dishevelled associated activator of morphogenesis 1
C20orf108	-2.60634	0.00569	224693_at	AI133137	Chromosome 20 open reading frame 108
MCM4	-2.60952	0.00196	212142_at	AI936566	MCM4 minichromosome maintenance deficient 4 (S. cerevisiae)
UBXD8	-2.6123	0.00945	212106_at	BF116183	Expressed in T-cells and eosinophils in atopic dermatitis
ZFYVE21	-2.61305	0.00011	219929_s_at		Zinc finger, FYVE domain containing 21
ALAD	-2.61318	0.00263	218487_at	BC000977	Aminolevulinate, delta-, dehydratase
C18orf55	-2.61383	0.00764	223181_at	BC000892	Chromosome 18 open reading frame 55
ZNF638	-2.61887	0.00042	1554249_a_at	BC024000	Zinc finger protein 638
GABBR2	-2.62009	0.00017	209990_s_at	AF056085	G protein-coupled receptor 51
C2orf30	-2.62051	0.00746	235117_at	AI191897	Chromosome 2 open reading frame 30
NOL9	-2.62155	0.00068	1554082_a_at	BC009257	Nucleolar protein 9
FSHPRH1	-2.62158	0.00468	214804_at	BF793446	FSH primary response (LRPR1 homolog, rat) 1
RAB33B	-2.62183	0.00058	221014_s_at		RAB33B, member RAS oncogene family
DKFZp762E1312	-2.62331	0.00202	218726_at		Hypothetical protein DKFZp762E1312
CARHSP1	-2.62624	1.24328e-07	218384_at		Calcium-regulated heat-stable protein (24kD)
R3HCC1	-2.62806	0.00502	212866_at	AI081543	R3H domain and coiled-coil containing 1
MLXIP	-2.62867	0.0016	202519_at		MondoA protein
KIAA1324L	-2.6289	0.00147	235301_at	AI797353	KIAA1324-like
FTSJ1	-2.62939	0.00253	205324_s_at		FtsJ homolog 1 (E. coli)
RPL31	-2.63364	2e-05	221593_s_at	BC001663	Ribosomal protein L31
LOH11CR2A	-2.6354	0.00035	210102_at	BC001234	Loss of heterozygosity, 11, chromosomal region 2, gene A
DCBLD2	-2.63766	0.00038	230175_s_at	AA805633	Discoidin, CUB and LCCL domain containing 2
FLRT2	-2.64558	0.0004	240259_at	AI188161	Fibronectin leucine rich transmembrane protein 2
ENOSF1	-2.64618	0.00044	204143_s_at		Enolase superfamily member 1
PIK3CB	-2.65084	2.98063e-08	212688_at	BC003393	Phosphoinositide-3-kinase, catalytic, beta polypeptide
C21orf6	-2.65088	0.00049	218377_s_at		Chromosome 21 open reading frame 6 (C21ORF6)
235203_at	-2.65469	0.00111	235203_at	AA398756	Homo sapiens, clone IMAGE:3866695, mRNA
TBL1XR1	-2.65707	5e-05	222634_s_at	AF314544	Transducin (beta)-like 1X-linked receptor 1
ATXN10	-2.6578	0.00419	208832_at	AW241832	Ataxin 10
DDAH2	-2.65989	0.00272	202262_x_at		Dimethylarginine dimethylaminohydrolase 2
239376_at	-2.6622	0.00424	239376_at	AA489041	CDNA clone IMAGE:4333081
PPP3CA	-2.66433	0.00339	236545_at	AA532718	Protein phosphatase 3 (formerly 2B), catalytic subunit, alpha isoform (calcineurin A alpha)
TNS3	-2.66462	0.00836	217853_at		Tensin 3
GALNT11	-2.665	0.00072	219013_at		UDP-N-acetyl-alpha-D-galactosamine:polypeptide N-acetylgalactosaminyltransferase 11 (GalNAc-T11)
GPR124	-2.66535	0.00969	221814_at	BF511315	G protein-coupled receptor 124
THUMPD3	-2.66572	0.00115	225730_s_at	AI921788	THUMP domain containing 3
ABCC10	-2.66606	0.00046	213485_s_at	AK000002	ATP-binding cassette, sub-family C (CFTR/MRP), member 10
FAM101B	-2.66667	4e-05	226876_at	AI961778	Hypothetical protein MGC45871
SLC26A2	-2.66822	0.00057	224963_at	AK025078	Solute carrier family 26 (sulfate transporter), member 2
UGCGL1	-2.66823	5.66055e-08	231968_at	AK025416	Homo sapiens, clone IMAGE:6198912, mRNA
CARD10	-2.66869	0.0008	210026_s_at	AY028896	Caspase recruitment domain family, member 10
HAGH	-2.67235	5e-05	205012_s_at		Hydroxyacyl glutathione hydrolase
GPR124	-2.67309	0.00395	65718_at	AI655903	G protein-coupled receptor 124
CD24	-2.6737	2.97144e-06	228843_at	AI824171	CDNA FLJ43087 fis, clone BRTHA3019105
MRPS16	-2.67522	0.00342	222499_at	BE964789	601658442R1 NIH_MGC_69 Homo sapiens cDNA clone IMAGE:3885659 3', mRNA sequence.
LRRC8A	-2.67529	2e-05	233487_s_at	AK024649	Leucine rich repeat containing 8 family, member A
YKT6	-2.67653	0.00019	217785_s_at		SNARE protein Ykt6
ANP32A	-2.67983	0.00027	201038_s_at	T67821	Acidic (leucine-rich) nuclear phosphoprotein 32 family, member A
OBP2B	-2.68162	0.00866	234722_x_at	AJ251027	Odorant binding protein 2B
HKR1	-2.68331	0.0056	227603_at	N95430	GLI-Kruppel family member HKR1
ARL5A	-2.68547	3.21871e-08	226617_at	AW291264	ADP-ribosylation factor-like 5
C1orf115	-2.68553	6.92642e-09	218546_at		Chromosome 1 open reading frame 115
ASPM	-2.68617	0.00035	219918_s_at		Asp (abnormal spindle) homolog, microcephaly associated (Drosophila)
USP31	-2.68665	0.00022	226035_at	AA102581	Ubiquitin specific peptidase 31
EIF4B	-2.68719	1.00938e-18	211938_at	BF247371	Hypothetical protein PRO1843
ZDHHC21	-2.68722	0.00272	241946_at	BF184089	Zinc finger, DHHC-type containing 21
CD24	-2.68926	0.00629	209771_x_at	AA761181	CD24 antigen (small cell lung carcinoma cluster 4 antigen)
MAOA	-2.69284	3.23695e-06	204389_at		Monoamine oxidase A
KIAA1704	-2.69401	0.00102	229891_x_at	AI630799	KIAA1704
FLJ20701	-2.69569	0.00804	219093_at		hypothetical protein FLJ20701
ETV6	-2.69658	3e-05	235056_at	AV722693	Ets variant gene 6 (TEL oncogene)
CPD	-2.69779	0.00015	201942_s_at	D85390	Carboxypeptidase D
MSI2	-2.70408	0.00704	225237_s_at	BF435123	Musashi homolog 2 (Drosophila)
KIAA0367	-2.70545	0.00067	212805_at	AB002365	KIAA0367
THEM4	-2.7069	0.00179	229253_at	AI184512	Thioesterase superfamily member 4
YY1	-2.70946	1.06215e-06	224711_at	AI670903	YY1 transcription factor
PPARAL	-2.71008	0.0006	227077_at	BF432238	Peroxisome proliferative activated receptor, alpha-like
FAM29A	-2.71063	2.69917e-06	222685_at	AB046794	Family with sequence similarity 29, member A
BTG2	-2.71534	0.00329	201235_s_at	BG339064	BTG family, member 2
SMARCA4	-2.71889	0.00026	213720_s_at	AI831675	SWI/SNF related, matrix associated, actin dependent regulator of chromatin, subfamily a, member 4
TLE1	-2.7217	0.00413	203222_s_at		Transducin-like enhancer of split 1
BIVM	-2.7218	9.527e-06	222761_at	AI862694	Basic, immunoglobulin-like variable motif containing
LOC63929	-2.72213	9.87244e-08	226501_at	BE966628	hypothetical protein LOC63929
CDCA8	-2.72376	0.00306	221520_s_at	BC001651	Cell division cycle associated 8
RGC32	-2.72497	2.22107e-06	218723_s_at		response gene to complement 32
CNTNAP3B	-2.72907	0.0093	244065_at	AW016751	Transcribed locus
CD93	-2.72928	0.00021	202877_s_at	W72082	Complement component 1, q subcomponent, receptor 1
TNS1	-2.72946	0.00209	221748_s_at	AL046979	Tensin 1
FLJ20422	-2.73038	0.00131	43977_at	AI660497	hypothetical protein FLJ20422
GIPC2	-2.73049	0.00034	236548_at	AL044570	GIPC PDZ domain containing family, member 2
TMEM76	-2.73332	0.00936	218017_s_at		Transmembrane protein 76
TMEM57	-2.73473	0.00011	222673_x_at	AI582192	Similar to hypothetical protein MGC17347
CBX5	-2.73574	1e-05	212126_at	BG391282	Chromobox homolog 5 (HP1 alpha homolog, Drosophila)
MAPKAP1	-2.73641	2e-05	217808_s_at		Mitogen-activated protein kinase associated protein 1
RFC2	-2.73672	0.00727	203696_s_at		Replication factor C (activator 1) 2 (40kD)
JAM3	-2.73673	2e-05	231721_at	AF356518	Junctional adhesion molecule 3
TTK	-2.74152	7e-05	204822_at		TTK protein kinase
ISG20L2	-2.7426	0.00033	212766_s_at	AW294587	Interferon stimulated exonuclease gene 20kDa-like 2
RPL22	-2.74338	6.05827e-15	221726_at	BE250348	Ribosomal protein L22
DGUOK	-2.74444	0.00068	203816_at		Deoxyguanosine kinase
TCF4	-2.74652	0.0059	228837_at	BE857360	Transcription factor 4
GPSM2	-2.74749	0.0021	205240_at		G-protein signaling modulator 2 (AGS3-like, C. elegans)
SMTN	-2.74898	0.00049	207390_s_at		Smoothelin
JAG1	-2.75061	0.00849	232406_at	AU151465	Jagged 1 (Alagille syndrome)
CEBPZ	-2.75219	0.00197	231819_at	BG505096	CCAAT/enhancer binding protein zeta
LOC339745	-2.75219	2.10626e-06	225658_at	BF034206	hypothetical protein LOC339745
HADHSC	-2.75528	0.00487	211569_s_at	AF001903	L-3-hydroxyacyl-Coenzyme A dehydrogenase, short chain
SLC3A1	-2.75601	3.93555e-08	212217_at	AU154782	Prolyl endopeptidase-like
VAPB	-2.75611	0.00175	225923_at	AW291083	VAMP (vesicle-associated membrane protein)-associated protein B and C
MCART1	-2.75725	4.46162e-08	227665_at	BE968576	Mitochondrial carrier triple repeat 1
CECR1	-2.75735	8e-05	219505_at		Cat eye syndrome critical region protein 1
RALGDS	-2.76177	2e-05	209050_s_at	AI421559	Ral guanine nucleotide dissociation stimulator
PCBD2	-2.76227	0.0052	1554894_a_at	AF499009	6-pyruvoyl-tetrahydropterin synthase/dimerization cofactor of hepatocyte nuclear factor 1 alpha (TCF1) 2
217107_at	-2.76387	9e-05	217107_at	AL035603	Hypothetical LOC442257
POMGNT1	-2.76789	0.00212	233638_s_at	AK026430	Protein O-linked mannose beta1,2-N-acetylglucosaminyltransferase
DEPDC1	-2.76804	1e-05	232278_s_at	AJ278112	DEP domain containing 1
UBE4B	-2.76856	2e-05	210685_s_at	AB028839	Ubiquitination factor E4B (UFD2 homolog, yeast)
MGAT4A	-2.76932	0.00114	225409_at	AA115117	Mannosyl (alpha-1,3-)-glycoprotein beta-1,4-N-acetylglucosaminyltransferase, isoenzyme A
H2AFY	-2.774	5e-05	214500_at	AF044286	H2A histone family, member Y
PIGL	-2.77496	0.00858	226611_s_at	AA722878	Proline rich 6
SEL1L	-2.77558	3.73699e-07	202064_s_at	AF052059	Sel-1 suppressor of lin-12-like (C. elegans)
HMG20B	-2.77709	4e-05	209113_s_at	AF288679	High-mobility group 20B
C12orf10	-2.78278	9e-05	218220_at		Chromosome 12 open reading frame 10
COBLL1	-2.78893	0.00652	229598_at	AA150107	COBL-like 1
TRIB2	-2.78988	0.00441	202478_at		Tribbles homolog 2 (Drosophila)
PHLDA1	-2.79106	3e-05	217999_s_at		Pleckstrin homology-like domain, family A,member 1
KIF11	-2.79119	5e-05	204444_at		Kinesin-like 1
SCD	-2.79164	0.00531	223839_s_at	AF132203	Stearoyl-CoA desaturase (delta-9-desaturase)
GPR4	-2.79498	0.00494	206236_at		G protein-coupled receptor 4
MKI67	-2.7966	0.00303	212022_s_at	BF001806	Antigen identified by monoclonal antibody Ki-67
ZNF271	-2.79772	0.00048	211009_s_at	AF159567	Zinc finger protein 271
METTL7A	-2.79823	9e-05	207761_s_at		DKFZP586A0522 protein
NAV1	-2.79927	0.00619	224773_at	N57538	Neuron navigator 1
HMMR	-2.80231	2.08009e-06	209709_s_at	U29343	Hyaluronan-mediated motility receptor (RHAMM)
MCM3APAS	-2.80514	0.00727	220459_at		Hypothetical protein FLJ10508
PHCA	-2.80755	6e-05	227776_at	BF589251	Transcribed locus
ZXDB	-2.81064	3.3459e-07	228005_at	BE677308	Zinc finger, X-linked, duplicated B
C8orf57	-2.81146	0.00924	223614_at	AL136588	Hypothetical protein DKFZp761D112
AP1S2	-2.81208	0.00638	230413_s_at	AA480858	Adaptor-related protein complex 1, sigma 2 subunit
RBM4B	-2.81278	0.00542	235511_at	BE144058	RNA binding motif protein 30
PTMS	-2.81813	0.00351	218045_x_at		Parathymosin
ASPM	-2.82003	0.00085	232238_at	AK001380	Asp (abnormal spindle)-like, microcephaly associated (Drosophila)
FAHD2A	-2.82096	0.00022	222056_s_at	AA723370	Hypothetical protein LOC285014
B4GALT6	-2.82177	0.00234	235333_at	BG503479	UDP-Gal:betaGlcNAc beta 1,4- galactosyltransferase, polypeptide 6
C9orf58	-2.82187	0.00243	223075_s_at	AL136566	Chromosome 9 open reading frame 58
KIAA1704	-2.82188	0.00011	223606_x_at	AF245045	KIAA1704
MAPKAP1	-2.82291	0.00042	222426_at	BG499947	Mitogen-activated protein kinase associated protein 1
WASF3	-2.82343	4.38641e-07	204042_at	AB020707	WAS protein family, member 3
DACH1	-2.82891	0.0033	205471_s_at	AW772082	Dachshund homolog 1 (Drosophila)
C10orf104	-2.82919	6e-05	229145_at	AA541762	ni87d10.s1 NCI_CGAP_Pr21 Homo sapiens cDNA clone IMAGE:983827 3', mRNA sequence.
C22orf18	-2.82946	0.002	218741_at		Centromere protein M
C21orf33	-2.83225	2e-05	210667_s_at	D86062	Chromosome 21 open reading frame 33
ABLIM1	-2.83296	0.0007	200965_s_at		Actin-binding LIM protein 1
KIAA0100	-2.83345	0.0012	201728_s_at	AA904674	KIAA0100 gene product
TRIP12	-2.83369	0.00035	226993_at	AA973551	Thyroid hormone receptor interactor 12
SPTBN1	-2.83604	1.52683e-06	200671_s_at	N92501	Spectrin, beta, non-erythrocytic 1
PARVG	-2.83786	0.00078	242842_at	BF435734	Parvin, gamma
ANP32A	-2.83987	1.39663e-06	201043_s_at		Putative human HLA class II associated proteinI
ENOSF1	-2.8429	0.00164	204142_at		Enolase superfamily member 1
MSRB3	-2.84428	2.47959e-08	225782_at	AW027333	Hypothetical LOC400047
MTUS1	-2.84655	0.00232	212095_s_at	BE552421	Mitochondrial tumor suppressor 1
FAT	-2.84858	1e-05	201579_at		FAT tumor suppressor precursor
CMTM3	-2.84892	0.00767	1555705_a_at	AY166714	Chemokine-like factor superfamily 3
D2HGDH	-2.85287	0.00137	1570338_at	BC019875	Hypothetical protein MGC25181
KIAA2002	-2.85292	0.0013	225913_at	AK025943	KIAA2002 protein
BAT2D1	-2.85302	0.00055	230618_s_at	BF110903	BAT2 domain containing 1
PRO0149	-2.85391	2.48875e-11	225199_at	AA526970	PRO0149 protein
ZNF91	-2.85515	0.00592	206059_at		Zinc finger protein 91 (HPF7, HTF10)
PRR11	-2.85517	1.49092e-10	228273_at	BG165011	Hypothetical protein FLJ11029
EIF4EBP2	-2.85618	4e-05	224645_at	BG106477	Eukaryotic translation initiation factor 4E binding protein 2
ITGB5	-2.85668	0.00074	201124_at	AL048423	Integrin, beta 5
ZNRF1	-2.8569	0.00172	225959_s_at	BF432625	Zinc and ring finger 1
NFIA	-2.85765	0.00019	224976_at	R37335	Nuclear factor I/A
FLJ22028	-2.8604	0.00049	219802_at		hypothetical protein FLJ22028
CBX5	-2.86083	0.00042	231862_at	AK023520	Chromobox homolog 5 (HP1 alpha homolog, Drosophila)
CERKL	-2.86523	0.00351	213416_at	BG532690	Ceramide kinase-like
BCAT2	-2.86685	6e-05	203576_at		Branched chain aminotransferase 2,mitochondrial
SFXN1	-2.871	0.00031	230069_at	BF593817	Sideroflexin 1
NDUFA5	-2.87558	0.00357	238601_at	AI798207	Phosphorylase kinase, beta
PEG10	-2.88049	0.00124	212094_at	AL582836	Paternally expressed 10
CSNK1E	-2.88068	0.00953	226858_at	T51255	yb03g03.s1 Stratagene placenta (#937225) Homo sapiens cDNA clone IMAGE:70132 3', mRNA sequence.
SORBS2	-2.8821	1.02268e-07	204288_s_at		ArgAbl-interacting protein 2, isoform 2
RPL28	-2.88258	0.00215	213223_at	AK025866	Ribosomal protein L28
C10orf38	-2.88416	2.25274e-15	212771_at	AU150943	Chromosome 10 open reading frame 38
SAR1B	-2.88492	0.00519	223512_at	BE856242	SAR1a gene homolog 2 (S. cerevisiae)
ITGA4	-2.8855	0.00805	205884_at		Integrin alpha 4 precursor
HOMER3	-2.88597	0.00104	215489_x_at	AI871287	Homer homolog 3 (Drosophila)
MMAB	-2.88627	0.00053	225826_at	AV702487	Methylmalonic aciduria (cobalamin deficiency) cblB type
DKK2	-2.88627	0.00282	224199_at	AB033941	Homo sapiens mRNA for dickkopf-2 variant, complete cds.
ITGA4	-2.88698	0.00725	205885_s_at	L12002	Integrin, alpha 4 (antigen CD49D, alpha 4 subunit of VLA-4 receptor)
RECK	-2.88905	0.00828	1558115_at	BC032240	Reversion-inducing-cysteine-rich protein with kazal motifs
KLHL5	-2.88946	0.00046	227565_at	BE501881	kelch-like 5 (Drosophila)
ABCC4	-2.89204	3e-05	203196_at	AI948503	ATP-binding cassette, sub-family C (CFTR/MRP), member 4
MLSTD2	-2.89219	2.78642e-07	224865_at	N63551	Male sterility domain containing 2
MIB1	-2.89254	0.00018	224722_at	BE048628	Mindbomb homolog 1 (Drosophila)
LAMA4	-2.89575	0.00212	1556935_at	AF085839	Laminin, alpha 4
C16orf44	-2.89903	0.00044	227319_at	AI693862	Chromosome 16 open reading frame 44
CDK6	-2.90612	0.00173	224851_at	AW274756	Cyclin-dependent kinase 6
227051_at	-2.90615	1.96429e-08	227051_at	AU157716	Homo sapiens, clone IMAGE:4393354, mRNA
KDELR3	-2.90651	0.00062	207265_s_at		KDEL receptor 3, isoform b
SPHAR	-2.90802	4.88398e-06	206272_at		S-phase response (cyclin-related)
MCM7	-2.91021	9e-05	210983_s_at	AF279900	MCM7 minichromosome maintenance deficient 7 (S. cerevisiae)
HNRPDL	-2.91467	0.002	209068_at	D89678	Heterogeneous nuclear ribonucleoprotein D-like
KIF23	-2.91511	1e-05	204709_s_at		Kinesin-like 5
TCTA	-2.91705	0.00966	203054_s_at		T-cell leukemia translocation altered gene
ARHGAP19	-2.9187	0.00075	37577_at	U79256	Rho GTPase activating protein 19
H19	-2.91998	3e-05	224646_x_at	BF569051	H19, imprinted maternally expressed untranslated mRNA
RANBP2	-2.92088	0.00218	226922_at	BF215302	RAN binding protein 2
JAM3	-2.92134	0.00043	231720_s_at	AF356518	Junctional adhesion molecule 3
SKP2	-2.92293	0.00342	203626_s_at		S-phase kinase-associated protein 2 (p45)
PFTK1	-2.92316	0.00247	204604_at		PFTAIRE protein kinase 1
ARL16	-2.92609	2e-05	234972_at	BE746724	ADP-ribosylation factor-like 16
SOX4	-2.92715	1.98941e-06	201418_s_at		SRY (sex determining region Y)-box 4
ENC1	-2.93344	0.00038	201340_s_at	AF010314	Ectodermal-neural cortex (with BTB-like domain)
ATRN	-2.93806	0.00379	211852_s_at	AF106861	Attractin
CDC2L6	-2.93829	0.00555	212897_at	AI738802	Cell division cycle 2-like 6 (CDK8-like)
228049_x_at	-2.93994	6.14085e-07	228049_x_at	AA523172	Transcribed locus
PLEC1	-2.94497	0.00426	201373_at		Plectin 1, intermediate filament bindingprotein, 500kD
LOC126917	-2.94596	0.00057	225615_at	AK024480	Hypothetical protein LOC126917
R3HDM2	-2.94682	0.00236	203831_at		R3H domain containing 2
CRLS1	-2.94854	0.00011	225324_at	AL035461	Cardiolipin synthase 1.
ACTR2	-2.9496	2.27231e-13	1558015_s_at	BU175810	ARP2 actin-related protein 2 homolog (yeast)
LSM11	-2.95314	0.00122	226826_at	AU152993	LSM11, U7 small nuclear RNA associated
DDX5	-2.95699	0.00013	225886_at	AA156797	RNA-binding protein 45 (RBP45), putative
PS1TP4	-2.95797	1.66974e-07	226381_at	AW450329	HBV preS1-transactivated protein 4
ARNTL	-2.95925	0.00046	210971_s_at	AB000815	Aryl hydrocarbon receptor nuclear translocator-like
DLG1	-2.96023	0.00854	202516_s_at		Discs, large (Drosophila) homolog 1
PLAU	-2.96155	0.00068	205479_s_at		Plasminogen activator, urokinase
SLC18A2	-2.96479	0.00458	213549_at	AI890972	Solute carrier family 18 (vesicular monoamine), member 2
ChGn	-2.96676	0.00209	219049_at		Chondroitin beta1,4 N-acetylgalactosaminyltransferase
GNB5	-2.96783	0.00787	204000_at		Guanine nucleotide binding protein (G protein), beta 5
CHST1	-2.97254	0.00044	205567_at		Carbohydrate (chondroitin 6keratan)sulfotransferase 1
EPOR	-2.97721	0.00633	37986_at	M60459	Erythropoietin receptor
ABCD3	-2.97833	3e-05	1554878_a_at	BC009712	ATP-binding cassette, sub-family D (ALD), member 3
SLC1A1	-2.97993	0.00404	213664_at	AW235061	Solute carrier family 1 (neuronal/epithelial high affinity glutamate transporter, system Xag), member 1
CAMSAP1	-2.98011	3e-05	212711_at	AA019977	Calmodulin regulated spectrin-associated protein 1
UQCRB	-2.98063	2.36546e-07	209065_at	BC005230	Ubiquinol-cytochrome c reductase binding protein
39509	-2.98135	0.00032	210075_at	AF151074	Membrane-associated ring finger (C3HC4) 2
FGD4	-2.98359	8e-05	227948_at	AI949549	FYVE, RhoGEF and PH domain containing 4
PXMP2	-2.98431	0.00945	219076_s_at		22kDa peroxisomal membrane protein-like
RFC5	-2.98655	0.00301	203209_at	BC001866	Replication factor C (activator 1) 5, 36.5kDa
KLHL20	-2.9901	0.00025	210634_at	BC005253	Kelch-like 20 (Drosophila)
TROAP	-2.99055	0.00765	204649_at		Trophinin associated protein (tastin)
TRAPPC2	-2.99296	1e-05	219351_at		Spondyloepiphyseal dysplasia, late
C21orf86	-2.99412	1.72444e-09	226995_at	AV705934	Chromosome 21 open reading frame 86
PEX5	-2.99448	0.00021	203244_at		Peroxisome receptor 1
RGS5	-2.99962	0.00546	209070_s_at	AI183997	Regulator of G-protein signalling 5
TPM1	-3.00132	0.00822	206117_at		Tropomyosin 1 (alpha)
PRND	-3.00212	0.00059	222106_at	AL133396	Prion protein 2 (dublet)
FLJ90757	-3.00479	0.0055	1566558_x_at	AK096609	Hypothetical protein LOC440465
C16orf30	-3.00497	9.14132e-11	219315_s_at		Transmembrane protein 204
SEMA3C	-3.00753	9e-05	203788_s_at	AI962897	Sema domain, immunoglobulin domain (Ig), short basic domain, secreted, (semaphorin) 3C
EIF2C2	-3.00839	0.00172	213310_at	AI613483	Eukaryotic translation initiation factor 2C, 2
COL5A1	-3.0084	0.00213	212489_at	AI983428	Collagen, type V, alpha 1
PRKAR2A	-3.01529	0.00443	213052_at	BF246917	Protein kinase, cAMP-dependent, regulatory, type II, alpha
CD109	-3.02011	0.00664	239719_at	BF978262	CD109 antigen (Gov platelet alloantigens)
KLHL24	-3.021	0.00049	226158_at	AL120021	Kelch-like 24 (Drosophila)
TMEM19	-3.02171	0.00251	226860_at	AW572609	Transmembrane protein 19
SULT1E1	-3.02322	0.00468	222940_at	U55764	Sulfotransferase family 1E, estrogen-preferring, member 1
PQLC1	-3.02889	0.00674	218208_at		PQ loop repeat containing 1
SUPT16H	-3.02943	4.76552e-08	233827_s_at	AK024072	Suppressor of Ty 16 homolog (S. cerevisiae)
DUSP18	-3.03052	0.00739	227098_at	BC004110	Dual specificity phosphatase 18
PDCD6	-3.03153	0.00613	229283_at	AA960804	Programmed cell death 6
WIG1	-3.03647	0.00305	219628_at		p53 target zinc finger protein
LOC400027	-3.04106	0.00021	226413_at	AA044705	hypothetical gene supported by BC047417
LBH	-3.04344	0.00975	221011_s_at		hypothetical protein DKFZp566J091
C19orf6	-3.04393	0.00698	212574_x_at	AC004528	Homo sapiens chromosome 19, cosmid R32184, complete sequence.
BMP2K	-3.04446	0.0004	37170_at	AB015331	BMP2 inducible kinase
TMCO3	-3.04621	2e-05	220240_s_at		Transmembrane and coiled-coil domains 3
PLD1	-3.04718	0.00061	226636_at	AI378587	Phospholipase D1, phophatidylcholine-specific
COL12A1	-3.04862	0.00805	225664_at	AA788946	Collagen, type XII, alpha 1
NR5A2	-3.05236	0.00487	208337_s_at		Nuclear receptor subfamily 5, group A, member 2
HS2ST1	-3.05304	1e-05	203284_s_at	AW151887	Heparan sulfate 2-O-sulfotransferase 1
SPAG5	-3.05431	2e-05	203145_at		Mitotic spindle coiled-coil related protein
UBE2G1	-3.05675	3.0323e-08	226005_at	BG170762	Ubiquitin-conjugating enzyme E2G 1 (UBC7 homolog, yeast)
ALDH6A1	-3.05684	5.7439e-06	221588_x_at	AI640855	Aldehyde dehydrogenase 6 family, member A1
PHLDA1	-3.05949	1.74535e-06	225842_at	AK026181	CDNA clone IMAGE:5531727
LRRC37A	-3.05985	0.00089	221740_x_at	AI140364	Leucine rich repeat containing 37A
KDELR3	-3.0616	3.72874e-06	204017_at		KDEL receptor 3, isoform a
HIVEP1	-3.06434	0.00133	1560485_at	BC028111	Human immunodeficiency virus type I enhancer binding protein 1
GLTP	-3.06564	0.00011	219267_at		Glycolipid transfer protein
OPN3	-3.06707	0.00125	224392_s_at	AF303588	Opsin 3 (encephalopsin, panopsin)
CPT2	-3.06721	0.00555	204263_s_at	M58581	Carnitine palmitoyltransferase II
STK38L	-3.07196	0.00483	212565_at	BE302191	Serine/threonine kinase 38 like
JMJD2B	-3.07246	4e-05	212492_s_at	AW237172	Jumonji domain containing 2B
PDLIM5	-3.07841	3.12769e-11	211681_s_at	AF116705	Homo sapiens PRO2489 mRNA, complete cds.
ELMOD2	-3.08002	4e-05	226502_at	BG477315	ELMO domain containing 2
C14orf78	-3.08212	0.00182	212992_at	AI935123	Chromosome 14 open reading frame 78
C15orf17	-3.08595	0.00063	224804_s_at	AU152410	Chromosome 15 open reading frame 17
DDX11	-3.08807	0.00698	208159_x_at		DEADH (Asp-Glu-Ala-AspHis) box polypeptide 11
CEP63	-3.08883	0.00396	219242_at		Centrosomal protein 63kDa
MPHOSPH9	-3.08926	0.00958	215731_s_at	X98258	M-phase phosphoprotein 9
CASP9	-3.09026	0.00733	203984_s_at	U60521	Caspase 9, apoptosis-related cysteine peptidase
DAPK1	-3.0915	0.00807	211214_s_at		Death-associated protein kinase 1
DHFR	-3.10045	0.00218	202534_x_at		Dihydrofolate reductase
WBSCR16	-3.10139	0.00243	1554410_a_at	BC040695	Williams-Beuren syndrome chromosome region 16
SCMH1	-3.10252	0.00056	221216_s_at		Sex comb on midleg homolog 1
FTS	-3.10445	0.00016	218373_at		Fused toes (mouse) homolog
1558250_s_at	-3.10644	0.00198	1558250_s_at	AI538880	MRNA; cDNA DKFZp686E16168 (from clone DKFZp686E16168)
IFNAR1	-3.10879	0.00423	225669_at	AA133989	Interferon (alpha, beta and omega) receptor 1
TSPAN16	-3.11213	7e-05	225001_at	AI744658	Tetraspanin 16
CYB561	-3.11392	0.00011	209163_at	AL514271	Cytochrome b-561
LIMS3	-3.11392	2.22228e-06	229095_s_at	AI797263	LIM and senescent cell antigen-like domains 3
BCL2L1	-3.11503	0.00039	206665_s_at		BCL2-like 1
PRO0149	-3.11706	0.00011	228373_at	AA133962	PRO0149 protein
KIF20A	-3.11743	5.51539e-07	218755_at		RAB6 interacting, kinesin-like (rabkinesin6)
BCR	-3.12015	8e-05	217223_s_at	U07000	Human breakpoint cluster region (BCR) gene, complete cds.
ZAK	-3.12124	0.00015	225662_at	H28667	Sterile alpha motif and leucine zipper containing kinase AZK
CCDC92	-3.12176	2.10835e-07	218175_at		Coiled-coil domain containing 92
FZD4	-3.12243	0.00052	229441_at	AI569872	Frizzled homolog 4 (Drosophila)
AKR7A3	-3.12298	0.00184	206469_x_at		Aldo-keto reductase family 7, member A3
GBA2	-3.123	0.00461	224627_at	AB046825	Glucosidase, beta (bile acid) 2
NPEPPS	-3.12731	0.00733	214101_s_at	BG153399	Aminopeptidase puromycin sensitive
IPP	-3.12787	0.00562	1554740_a_at	BC032544	Intracisternal A particle-promoted polypeptide
FBXO11	-3.12992	0.00027	203255_at		Vitiligo-associated protein VIT-1
MAGEH1	-3.13581	0.00711	218573_at		APR-1 protein
SEPT IX	-3.1428	0.00069	207425_s_at		Septin 9
KCTD15	-3.14633	2e-05	222668_at	W73820	Potassium channel tetramerisation domain containing 15
LOC286144	-3.14841	0.00534	225603_s_at	BE962119	hypothetical protein LOC286144
USP7	-3.14857	1.71049e-14	201498_at	AI160440	Ubiquitin specific peptidase 7 (herpes virus-associated)
CCDC50	-3.14977	1.31039e-06	226713_at	AI247881	Chromosome 3 open reading frame 6
FOXM1	-3.15109	0.00033	202580_x_at		forkhead box M1
STS-1	-3.1519	7e-05	238462_at	AI418293	Cbl-interacting protein Sts-1
TRAK1	-3.15751	0.00076	202080_s_at		Trafficking protein, kinesin binding 1
CXorf36	-3.15954	0.00844	241381_at	W35132	Chromosome X open reading frame 36
AURKB	-3.16091	4e-05	209464_at	AB011446	Aurora kinase B
TULP4	-3.16129	4.85509e-06	218184_at		Tubby super-family protein
NF2	-3.16216	1.20297e-07	218915_at		Neurofibromin 2 (merlin)
ARHGEF7	-3.16404	3.499e-07	235412_at	AI040887	Rho guanine nucleotide exchange factor (GEF) 7
CBL	-3.16842	0.00457	225234_at	AV710415	Cas-Br-M (murine) ecotropic retroviral transforming sequence
PTPRF	-3.16898	0.0035	200637_s_at	AI762627	Protein tyrosine phosphatase, receptor type, F
PDE6D	-3.17044	0.00043	204091_at		Phosphodiesterase 6D, cGMP-specific, rod, delta
SLC25A15	-3.17557	4e-05	218653_at		Solute carrier family 25 (mitochondrial carrier; ornithine transporter) member 15 (SLC25A15)
FLJ21839	-3.17635	0.00422	218480_at		Hypothetical protein FLJ21839
KIF9	-3.17684	7.32543e-06	231319_x_at	AI657069	Kinesin family member 9
SAPS3	-3.17883	0.0052	236515_at	AI055865	SAPS domain family, member 3
DCAMKL1	-3.18503	0.00641	229800_at	AI129626	Doublecortin and CaM kinase-like 1
MAP2K2	-3.18888	0.00249	213490_s_at	AI762811	Mitogen-activated protein kinase kinase 2
GM2A	-3.19089	0.00401	209727_at	M76477	GM2 ganglioside activator
MTSS1	-3.1914	0.00146	203037_s_at		Metastasis suppressor 1
CYP4X1	-3.19322	0.00431	227702_at	AA557324	Cytochrome P450, family 4, subfamily X, polypeptide 1
DOCK5	-3.19477	0.00071	230263_s_at	BF447954	Dedicator of cytokinesis 5
TAF12	-3.19756	7.02249e-07	209463_s_at	D50544	TAF12 RNA polymerase II, TATA box binding protein (TBP)-associated factor, 20kDa
227356_at	-3.19815	0.00081	227356_at	BG499974	CDNA FLJ26015 fis, clone MPC03596
CXADR	-3.19875	0.00092	226374_at	BG260087	Full-length cDNA clone CS0DF012YG01 of Fetal brain of Homo sapiens (human)
SSPO	-3.19975	0.00363	226808_at	AW771007	hn50b04.x1 NCI_CGAP_Co17 Homo sapiens cDNA clone IMAGE:3027055 3' similar to contains MER29.t3 MER29 repetitive element ; mRNA sequence.
DKFZP434B0335	-3.20006	6.82631e-11	227580_s_at	BE616972	DKFZP434B0335 protein
CNIH	-3.20881	4.87988e-09	225553_at	AL042817	CDNA FLJ12874 fis, clone NT2RP2003769
THBS2	-3.20885	0.00633	203083_at		Thrombospondin 2
PGM2L1	-3.2105	0.00678	238417_at	BE138757	Phosphoglucomutase 2-like 1
KIAA1815	-3.21087	0.00281	218342_s_at		Hypothetical protein FLJ23309
PLEKHM1	-3.21355	0.00038	216200_at	AK025379	Pleckstrin homology domain containing, family M (with RUN domain) member 1
SH3YL1	-3.21406	6e-05	204019_s_at		SH3 domain containing, Ysc84-like 1 (S. cerevisiae)
CDC42EP3	-3.22973	3e-05	209286_at	AI754416	CDC42 effector protein (Rho GTPase binding) 3
SLC25A29	-3.23024	0.00862	225305_at	AI826268	Solute carrier family 25, member 29
PGM3	-3.23202	0.00012	221788_at	AV727934	Phosphoglucomutase 3
CGNL1	-3.23385	0.00312	225817_at	AB051536	Cingulin-like 1
SF3A1	-3.2356	0.00386	1568796_at	BC018040	Splicing factor 3a, subunit 1, 120kDa
NAT11	-3.23611	0.00944	222369_at	AW971254	Hypothetical protein FLJ13848
ELMO1	-3.23714	0.0077	204513_s_at		Engulfment and cell motility 1
BRAP	-3.24278	0.00292	41512_at	AL042733	BRCA1 associated protein
RALGDS	-3.24395	0.00296	209051_s_at	AF295773	Ral guanine nucleotide dissociation stimulator
RUNX1T1	-3.24429	0.00824	205529_s_at		Core-binding factor, runt domain, alpha subunit2; translocated to, 1; cyclin D-related
CTNNBIP1	-3.25118	6e-05	203081_at		Beta-catenin-interacting protein ICAT
WHSC1	-3.25433	1e-05	209053_s_at	BE793789	Wolf-Hirschhorn syndrome candidate 1
FANCD2	-3.25652	0.00604	242560_at	AA579890	Fanconi anemia, complementation group D2
WDR43	-3.25805	0.00311	241543_at	BF433495	WD repeat domain 43
EIF4B	-3.2594	4.46134e-38	211937_at		Eukaryotic translation initiation factor 4B
DDC	-3.26275	0.00677	1564459_at	AK057400	Dopa decarboxylase (aromatic L-amino acid decarboxylase)
ANKRD50	-3.26425	2.31456e-09	225735_at	AL110131	KIAA1223 protein
SPTBN1	-3.26805	4e-05	226765_at	AA971514	Spectrin, beta, non-erythrocytic 1
CCDC25	-3.26926	0.00101	218125_s_at		Coiled-coil domain containing 25
SRP46	-3.27718	0.0003	228760_at	AV725947	Splicing factor, arginine/serine-rich, 46kD
ATG7	-3.27773	3.37492e-06	224025_s_at	BC000091	ATG7 autophagy related 7 homolog (S. cerevisiae)
228971_at	-3.28027	1.73486e-06	228971_at	AI357655	Solute carrier family 25 (mitochondrial carrier; phosphate carrier), member 3
RWDD4A	-3.28604	6.07533e-06	225574_at	BE613081	RWD domain containing 4A
MAOA	-3.28619	3e-05	212741_at	AA923354	Monoamine oxidase A
CAPN5	-3.28835	0.00861	205166_at		Calpain 5
PSRC1	-3.28938	9e-05	201896_s_at		Proline/serine-rich coiled-coil 1NM_001826.1 gb:AF274941.1 gb:AF279897.1
LOC130074	-3.29139	4.67991e-11	212017_at	BF677404	hypothetical protein LOC130074
C11orf49	-3.29247	0.00424	220713_at		Hypothetical protein FLJ12345
CCHCR1	-3.29395	0.00424	37424_at	AB029343	Homo sapiens HCR (a-helix coiled-coil rod homologue) gene, complete cds.
TSGA14	-3.29503	0.00737	225485_at	AJ278890	Testis specific, 14
TPP2	-3.29878	0.00133	1569857_s_at	BC024905	Tripeptidyl peptidase II
IMPAD1	-3.30062	1.29482e-06	224743_at	BF674724	Inositol monophosphatase domain containing 1
FLJ13391	-3.30583	0.00067	227828_s_at	AV700753	hypothetical protein FLJ13391
LOC90624	-3.3098	3e-05	228841_at	AW299250	hypothetical protein LOC90624
SOX17	-3.31293	3e-05	230943_at	AI821669	SRY (sex determining region Y)-box 17
MYH10	-3.31351	1e-05	212372_at	AK026977	Myosin, heavy polypeptide 10, non-muscle
B3GALT2	-3.31733	0.00382	210121_at	AF288390	UDP-Gal:betaGlcNAc beta 1,3-galactosyltransferase, polypeptide 2
LXN	-3.31983	5.27343e-11	218729_at		Latexin protein
SLC13A2	-3.32256	0.00582	239805_at	AW136060	solute carrier family 13 (sodium-dependent dicarboxylate transporter), member 2
Gcom1	-3.32584	0.00503	228568_at	AI926697	GRINL1A combined protein
RGS5	-3.32722	0.00987	218353_at		Regulator of G-protein signaling 5
CALM1	-3.33191	2e-05	213688_at	N25325	Calmodulin 1 (phosphorylase kinase, delta)
NECAP2	-3.33487	0.00925	230123_at	AI608836	NECAP endocytosis associated 2
CD200	-3.34176	0.00027	209583_s_at	AF063591	CD200 antigen
CCNG2	-3.34289	0.0002	211559_s_at	L49506	Cyclin G2
UACA	-3.34696	6.266e-12	223279_s_at	AF322916	Uveal autoantigen with coiled-coil domains and ankyrin repeats
SKP2	-3.3537	9.70938e-07	203625_x_at	BG105365	S-phase kinase-associated protein 2 (p45)
KLHL13	-3.35667	0.0079	227875_at	AB037730	Homo sapiens mRNA for KIAA1309 protein, partial cds.
UXS1	-3.36422	0.00155	1561236_at	BC035177	UDP-glucuronate decarboxylase 1
DIXDC1	-3.36592	0.00255	214724_at	AF070621	DIX domain containing 1
PTHB1	-3.36791	0.00338	216239_at	U87408	parathyroid hormone-responsive B1
226550_at	-3.36929	0.00024	226550_at	AI672159	Homo sapiens, Similar to LOC169932, clone IMAGE:4499203, mRNA
CDCA1	-3.3747	3.99318e-06	223381_at	AF326731	Cell division cycle associated 1
IGF1R	-3.37638	0.00126	203628_at	H05812	yl77f04.s1 Soares infant brain 1NIB Homo sapiens cDNA clone IMAGE:44149 3', mRNA sequence.
RAB40B	-3.37664	0.00094	204547_at		RAB40B, member RAS oncogene family
CENPE	-3.37873	0.00239	205046_at		Centromere protein E
EIF2C2	-3.38004	0.00074	229841_at	BF223464	Eukaryotic translation initiation factor 2C, 2
FLJ13576	-3.38007	3.02296e-06	234726_s_at	AK025482	hypothetical protein FLJ13576
EIF4EBP2	-3.38167	2.08089e-11	224653_at	U88989	Eukaryotic translation initiation factor 4E binding protein 2
MTCP1	-3.38336	0.00054	210212_x_at	BC002600	Mature T-cell proliferation 1
SOS2	-3.38681	0.00064	217644_s_at	AI276593	Son of sevenless homolog 2 (Drosophila)
PAEP	-3.38936	0.00016	229410_at	AI659219	Solute carrier family 35, member E1
SSR1	-3.39042	0.00019	226712_at	BF206389	CDNA: FLJ22100 fis, clone HEP17127
GLIS2	-3.3916	0.00284	223378_at	AA705182	GLIS family zinc finger 2
ANGPTL1	-3.39201	0.00044	227533_at	AA732944	Angiopoietin-like 1
TAF9B	-3.3942	2.667e-10	226037_s_at	AL049589	RNA polymerase II TATA box binding protein (TBP)-associated factor 31kDa
1556959_at	-3.39648	0.00642	1556959_at	AK057223	hCG2007354
TSPAN31	-3.39709	0.00014	203227_s_at		Sarcoma amplified sequence
F2RL1	-3.39808	0.00038	206429_at		Coagulation factor II (thrombin) receptor-like 1precursor
LOC339804	-3.40081	2.67986e-07	1568658_at	BU069195	Hypothetical gene supported by AK075484; BC014578
PREX1	-3.40443	5e-05	224925_at	AL445192	Phosphatidylinositol 3,4,5-trisphosphate-dependent RAC exchanger 1
232060_at	-3.40775	0.00126	232060_at	AK000776	Full-length cDNA clone CS0DD009YB17 of Neuroblastoma Cot 50-normalized of Homo sapiens (human)
FGF2	-3.40863	0.00688	230329_s_at	AI580268	Fibroblast growth factor 2 (basic)
DNAJA5	-3.4177	0.00489	230893_at	AI223870	DnaJ homology subfamily A member 5
PTPLB	-3.41836	6e-05	227741_at	AI813654	Protein tyrosine phosphatase-like (proline instead of catalytic arginine), member b
ABCA8	-3.42156	3e-05	204719_at		ATP-binding cassette, sub-family A member 8
OPN3	-3.42176	3e-05	226350_at	AU155565	Opsin 3 (encephalopsin, panopsin)
APXL	-3.42281	0.00153	204967_at		Apical protein, Xenopus laevis-like
ABHD7	-3.42728	0.00406	239579_at	AI807532	Abhydrolase domain containing 7
ST7	-3.42837	7e-05	207871_s_at		Suppression of tumorigenicity 7, isoform a
CSPG2	-3.43109	0.00938	221731_x_at	BF218922	Chondroitin sulfate proteoglycan 2 (versican)
FLJ14834	-3.43553	0.00316	227058_at	AW084730	hypothetical protein FLJ14834
EIF2C2	-3.43635	0.00083	225569_at	AI813489	Eukaryotic translation initiation factor 2C, 2
BIVM	-3.43762	0.00065	229589_x_at	AW274311	Basic, immunoglobulin-like variable motif containing
FLJ43339	-3.44424	0.00303	227272_at	BE673226	FLJ43339 protein
PDLIM3	-3.44919	3e-05	209621_s_at	AF002280	PDZ and LIM domain 3
UACA	-3.45057	0.00697	238868_at	AW264269	Uveal autoantigen with coiled-coil domains and ankyrin repeats
CYBRD1	-3.45446	0.00215	217889_s_at		Cytochrome b reductase 1
C14orf151	-3.4546	5.75945e-08	224469_s_at	BC006173	Chromosome 14 open reading frame 151
NAV1	-3.46413	2.1984e-06	224772_at	AB032977	Neuron navigator 1
KLF7	-3.46959	0.00045	204334_at	AA488672	Kruppel-like factor 7 (ubiquitous)
1569746_s_at	-3.47079	0.00373	1569746_s_at	BC036500	CDNA clone IMAGE:30343195
MBNL2	-3.472	0.00464	205017_s_at	AI088145	Muscleblind-like 2 (Drosophila)
IBRDC2	-3.47684	0.00062	239012_at	R83905	IBR domain containing 2
TTC3	-3.48458	1.4595e-09	208073_x_at		Tetratricopeptide repeat domain 3
BIRC5	-3.4846	2.8217e-07	210334_x_at	AB028869	Effector cell peptidase receptor 1
FUT6	-3.48889	0.00532	210399_x_at	U27336	Fucosyltransferase 6 (alpha (1,3) fucosyltransferase)
KIAA0460	-3.49433	0.0007	226527_at	AI569785	KIAA0460
MAP3K12	-3.49912	0.00082	213264_at	AW025150	Mitogen-activated protein kinase kinase kinase 12
H2AFV	-3.50014	1.69217e-10	227085_at	AI823792	H2A histone family, member V
C3orf23	-3.50924	0.00071	241666_at	BG493222	Chromosome 3 open reading frame 23
CD99L2	-3.5159	0.00105	233825_s_at	AU158444	CD99 antigen-like 2
ACOX1	-3.51885	0.00131	227962_at	BF435852	Acyl-Coenzyme A oxidase 1, palmitoyl
C7orf19	-3.52345	7e-05	231406_at	AW205664	Chromosome 7 open reading frame 19
PCDH9	-3.5262	1.47028e-10	219737_s_at	AI524125	Protocadherin 9
FASTK	-3.53237	0.00045	210975_x_at	BC000377	Fas-activated serine/threonine kinase
KLF12	-3.53329	2e-05	227261_at	AA020010	Kruppel-like factor 12
FAM38B	-3.53533	0.00802	222908_at	AW269818	Family with sequence similarity 38, member B
237435_at	-3.53606	0.00036	237435_at	AI093492	Transcribed locus
PGAM5	-3.53619	0.00119	1555943_at	CA307621	Bcl-XL-binding protein v68
PGM2L1	-3.54289	7.24912e-07	229256_at	AV724329	Phosphoglucomutase 2-like 1
WHSC1	-3.54913	0.00679	209052_s_at	BF111870	Wolf-Hirschhorn syndrome candidate 1
CBX5	-3.55261	1.17176e-08	226085_at	AA181060	Chromobox homolog 5 (HP1 alpha homolog, Drosophila)
DRCTNNB1A	-3.55589	0.00104	244115_at	AA608855	down-regulated by Ctnnb1, a
OSAP	-3.55627	6.59672e-07	223734_at	AF329088	ovary-specific acidic protein
PTP4A2	-3.56242	1.68759e-29	208617_s_at	AF208850	Protein tyrosine phosphatase type IVA, member 2
VDAC3	-3.56307	0.00361	208844_at		Voltage-dependent anion channel 3
KIAA0280	-3.58083	0.00222	36612_at	D87470	KIAA0280 protein
NRGN	-3.58266	0.00747	204081_at		Neurogranin
TRAK2	-3.59347	1.8041e-06	202124_s_at	AV705253	Amyotrophic lateral sclerosis 2 (juvenile) chromosome region, candidate 3
EEF1A1	-3.59569	9.22127e-09	227708_at	AW469790	CDNA clone MGC:61837 IMAGE:4809394
EPOR	-3.5989	0.00389	215054_at	H16758	Erythropoietin receptor
PTPN4	-3.59996	1e-05	205171_at		Protein tyrosine phosphatase, non-receptor type4 (megakaryocyte)
PHLDA1	-3.60195	0.00011	217998_at		Pleckstrin homology-like domain, family A, member 1
KCNAB1	-3.60463	0.00202	210078_s_at	L39833	Potassium voltage-gated channel, shaker-related subfamily, beta member 1
SCARA3	-3.60967	0.00676	219416_at		Scavenger receptor class A, member 3
MYO5C	-3.62318	2e-05	218966_at		Myosin 5C
LANCL2	-3.63591	0.00018	222561_at	AJ278245	LanC lantibiotic synthetase component C-like 2 (bacterial)
AGPS	-3.63666	5.28483e-08	225108_at	BF111719	Alkylglycerone phosphate synthase
RPS29	-3.63932	0.00035	238824_at	BF844863	CDNA FLJ30581 fis, clone BRAWH2007069
TMC6	-3.63981	0.00196	222820_at	AW005818	Epidermodysplasia verruciformis 1
SMAD2	-3.64151	2.22538e-07	226563_at	BF793454	SMAD, mothers against DPP homolog 2 (Drosophila)
NFIB	-3.65249	9e-05	211467_s_at	U70862	Nuclear factor I/B
GSPT1	-3.65772	0.00289	234975_at	BE544748	G1 to S phase transition 1
224811_at	-3.66657	4.23703e-08	224811_at	BF112093	CDNA clone IMAGE:5286019
FLJ35348	-3.67079	0.00135	203245_s_at		FLJ35348
NCKAP1	-3.68011	1.33775e-07	217465_at	AK001291	NCK-associated protein 1
XPOT	-3.68361	1.35198e-11	227117_at	AW242820	Exportin, tRNA (nuclear export receptor for tRNAs)
MN1	-3.68437	0.00465	205330_at		Meningioma 1
KIF1C	-3.6866	0.0028	238477_at	BF674236	Kinesin family member 1C
SUV39H2	-3.68997	0.00377	1554572_a_at	BC029360	Suppressor of variegation 3-9 homolog 2 (Drosophila)
SLC44A2	-3.69618	0.00338	225175_s_at	AI569503	Solute carrier family 44, member 2
MGC13114	-3.69911	0.00074	1554466_a_at	BC007207	hypothetical protein MGC13114
SRPR	-3.69975	9.54658e-06	200917_s_at	BG474541	Signal recognition particle receptor ('docking protein')
1558028_x_at	-3.7009	6e-05	1558028_x_at	BI857154	cDNA clone IMAGE:5392477 5'
SNRPG	-3.70321	0.00021	225274_at	BF247054	Small nuclear ribonucleoprotein polypeptide G
C6orf130	-3.70811	0.00514	213322_at	AL031778	Chromosome 6 open reading frame 130
SELO	-3.7104	0.00933	233167_at	BC001099	Selenoprotein O
SPBC25	-3.71706	0.00128	209891_at	AF225416	Spindle pole body component 25 homolog (S. cerevisiae)
WDR34	-3.7182	3.80312e-09	224715_at	BG338983	WD repeat domain 34
BNIP2	-3.73766	2e-05	226280_at	AA133277	BCL2/adenovirus E1B 19kDa interacting protein 2
MYBL2	-3.73796	0.0005	201710_at		v-myb avian myeloblastosis viral oncogenehomolog-like 2
DKFZp313A2432	-3.74348	1.31001e-06	230006_s_at	AI742358	hypothetical protein DKFZp313A2432
MGC35440	-3.74369	1.49677e-08	225633_at	BF057717	hypothetical protein MGC35440
CTPS2	-3.75243	0.009	222819_at	AK025654	CTP synthase II
PCYOX1	-3.75895	0.00017	203803_at	N45309	Prenylcysteine oxidase 1
TNFSF4	-3.76303	3e-05	207426_s_at		Tumor necrosis factor (ligand) superfamily,member 4 (tax-transcriptionally activated glycoprotein 1,34kD)
TTC3	-3.76394	6.48976e-07	210645_s_at	D83077	Tetratricopeptide repeat domain 3
LOC401499	-3.76547	0.00553	222338_x_at	AI375965	Hypothetical LOC401499
ANTXR1	-3.77359	0.00119	220092_s_at		Anthrax toxin receptor 1
BCL2L11	-3.77745	0.00012	225606_at	AI949179	BCL2-like 11 (apoptosis facilitator)
C1orf192	-3.78016	0.00018	238191_at	AW771908	Similar to RIKEN cDNA 1700009P17
KRT19	-3.78025	0.00184	201650_at		Keratin 19
GNG7	-3.78654	0.00138	228831_s_at	AL039870	Guanine nucleotide binding protein (G protein), gamma 7
239942_at	-3.78846	0.00466	239942_at	AW052186	Transcribed locus
PLEC1	-3.79008	0.00207	216971_s_at	Z54367	H.sapiens gene for plectin.
EFEMP1	-3.79176	0.00016	228421_s_at	AI740711	EGF-containing fibulin-like extracellular matrix protein 1
PHLDB2	-3.79723	0.0013	238419_at	T68150	Pleckstrin homology-like domain, family B, member 2
MOSPD1	-3.81219	1.85262e-06	1557455_s_at	AF086333	Motile sperm domain containing 1
RPL35	-3.81669	6.05752e-06	212608_s_at	W85912	Ribosomal protein L35
FAM89B	-3.81676	1.43713e-06	212484_at	BF974389	Family with sequence similarity 89, member B
ITPR2	-3.82226	0.00271	244457_at	BF724206	Family with sequence similarity 20, member C
HNRPA0	-3.8301	4.92759e-15	201054_at	BE966599	Heterogeneous nuclear ribonucleoprotein A0
GNB1L	-3.83048	0.00772	226204_at	AI832193	Guanine nucleotide binding protein (G protein), beta polypeptide 1-like
PDGFRA	-3.83167	0.00046	203131_at		Platelet-derived growth factor receptor, alphapolypeptide
CCDC50	-3.83388	0.00013	228693_at	AI681307	Chromosome 3 open reading frame 6
PLLP	-3.84647	8e-05	204519_s_at		Plasmolipin P
TSHZ1	-3.86061	0.00279	223283_s_at	AF039698	Serologically defined colon cancer antigen 33
229641_at	-3.86972	0.00726	229641_at	BG252802	cDNA clone IMAGE:4473737 5'
ITGBL1	-3.87171	0.00189	1557080_s_at	AI753143	Integrin, beta-like 1 (with EGF-like repeat domains)
GAMT	-3.87277	0.00966	1552474_a_at	NM_138924.1	Guanidinoacetate N-methyltransferase, isoform b
SLC26A2	-3.88896	1.89004e-17	205097_at	AI025519	Solute carrier family 26 (sulfate transporter), member 2
NSMCE1	-3.892	6.3066e-06	224666_at	AF161451	Non-SMC element 1 homolog (S. cerevisiae)
TM6SF1	-3.89404	0.00046	1558102_at	AK055438	Transmembrane 6 superfamily member 1
LOC134147	-3.89527	7.57884e-12	227522_at	AA209487	similar to mouse 2310016A09Rik gene
BRI3BP	-3.90008	0.00023	225716_at	AI357639	Full-length cDNA clone CS0DK008YI09 of HeLa cells Cot 25-normalized of Homo sapiens (human)
SORT1	-3.90212	0.00656	224818_at	BE622952	Sortilin 1
TBL1XR1	-3.9022	3e-05	221428_s_at		Transducin (beta)-like 1 X-linked receptor 1
STK38L	-3.90907	2.2089e-09	212572_at	AW779556	Serine/threonine kinase 38 like
ARRB1	-3.91792	0.00302	228444_at	BF446943	Arrestin, beta 1
MGC15523	-3.91803	0.0075	242942_at	BE541641	hypothetical protein MGC15523
PCDH9	-3.9199	0.00453	238919_at	R49295	Protocadherin 9
PLAU	-3.92091	0.00037	211668_s_at	K03226	Plasminogen activator, urokinase
IQGAP3	-3.92103	7.29045e-13	229490_s_at	AW271106	xr49a07.x1 NCI_CGAP_Ov26 Homo sapiens cDNA clone IMAGE:2763444 3', mRNA sequence.
NIN	-3.92648	0.00428	224304_x_at	AF223939	Ninein (GSK3B interacting protein)
SCD5	-3.92846	0.00889	224018_s_at	BC004936	Stearoyl-CoA desaturase 5
UBE4B	-3.92858	4.58318e-11	202317_s_at		Ubiquitination factor E4B (homologous to yeastUFD2)
PNMA2	-3.94096	0.00546	209598_at	AB020690	Paraneoplastic antigen MA2
238704_at	-3.94239	0.00078	238704_at	BF245243	Homo sapiens, clone IMAGE:3866695, mRNA
PTHB1	-3.94609	0.00452	209958_s_at	AF095771	parathyroid hormone-responsive B1
MICAL2	-3.94969	0.00013	206275_s_at		Microtubule associated monoxygenase, calponin and LIM domain containing 2
EFHC1	-3.95736	1.24695e-07	225656_at	AI564473	EF-hand domain (C-terminal) containing 1
BUB1	-3.9699	0.00115	215509_s_at	AL137654	Homo sapiens genomic DNA; cDNA DKFZp434C0814 (from clone DKFZp434C0814).
212993_at	-3.97149	2e-05	212993_at	AA114166	CDNA clone IMAGE:5311129
235496_at	-3.97774	0.00237	235496_at	AI521254	Clone DNA49141 LGLL338 (UNQ338)
PRRX1	-3.97871	0.00104	226695_at	AA775472	Paired related homeobox 1
RNF144	-3.98131	0.00439	204040_at		Ring finger protein 144A
GABBR2	-3.98178	0.00372	211679_x_at	AF095784	Homo sapiens GABA-B receptor R2 (GABBR2) mRNA, complete cds.
SSR1	-3.9973	5.74475e-10	225435_at	BF679286	CDNA: FLJ22100 fis, clone HEP17127
C11orf75	-4.00089	6e-05	219806_s_at		FN5 protein
IGF1R	-4.01027	1.7024e-09	225330_at	AL044092	Insulin-like growth factor 1 receptor
DDAH2	-4.01216	0.00191	215537_x_at	AJ012008	Homo sapiens genes encoding RNCC protein, DDAH protein, Ly6-C protein, Ly6-D protein and immunoglobulin receptor.
SEMA3G	-4.01682	0.00025	219689_at		Semaphorin sem2
MAPKAP1	-4.02768	7.64104e-08	229846_s_at	BF939919	Mitogen-activated protein kinase associated protein 1
DDX6	-4.02786	2e-05	1562836_at	AK021715	DEAD (Asp-Glu-Ala-Asp) box polypeptide 6
KDELC1	-4.03187	0.0003	219479_at		KDEL (Lys-Asp-Glu-Leu) containing 1
ZFP90	-4.03352	1.47821e-06	235698_at	AA771779	Zinc finger protein 90 homolog (mouse)
C20orf160	-4.03424	4.71332e-06	231991_at	BF970287	Chromosome 20 open reading frame 160
FLRT2	-4.04582	5e-05	204358_s_at	AF169676	Fibronectin leucine rich transmembrane protein 2
BTBD7	-4.04827	1.73066e-08	224943_at	AI580162	BTB (POZ) domain containing 7
TP53AP1	-4.05102	6.87982e-09	210886_x_at	AB007457	TP53 activated protein 1
PALMD	-4.05307	0.00514	232187_at	AL571429	Palmdelphin
TCF3	-4.06024	5.2028e-10	209153_s_at	M31523	Transcription factor 3 (E2A immunoglobulin enhancer binding factors E12/E47)
FLJ25476	-4.06098	1.67404e-06	226820_at	W72455	FLJ25476 protein
ANKRD28	-4.06393	5e-05	213035_at	AI081194	CDNA clone IMAGE:3687675, with apparent retained intron
CLCN4	-4.06483	0.00078	214769_at	AF052117	Chloride channel 4
NUTF2	-4.06899	2.57285e-06	228379_at	AW071847	Nuclear transport factor 2
215360_at	-4.07213	0.00131	215360_at	AK022063	CDNA FLJ12001 fis, clone HEMBB1001535
MAP3K4	-4.07299	6.19591e-06	216199_s_at	AL109942	Mitogen-activated protein kinase kinase kinase 4
TTC3	-4.07878	1e-05	208663_s_at	AI652848	Tetratricopeptide repeat domain 3
EGR1	-4.08006	0.00023	227404_s_at	AI459194	Early growth response 1
HNRPA0	-4.0825	2e-05	229083_at	AI672356	Heterogeneous nuclear ribonucleoprotein A0
ALDH6A1	-4.08583	5.01731e-06	204290_s_at		Methylmalonate-semialdehyde dehydrogenase
TGFB2	-4.08725	0.00783	220407_s_at		Transforming growth factor, beta 2
JAG2	-4.09442	4.62618e-18	32137_at	Y14330	Jagged 2
1559965_at	-4.09925	0.00784	1559965_at	BC037827	CDNA clone IMAGE:4811567
C9orf3	-4.09955	6e-05	212848_s_at	BG036668	Chromosome 9 open reading frame 3
TMEPAI	-4.12944	0.00092	222449_at	AL035541	Transmembrane prostate androgen induced Mrna
SLC12A4	-4.1475	0.00159	209401_s_at	AI817690	Solute carrier family 12 (potassium/chloride transporters), member 4
SNCAIP	-4.15013	0.00078	237833_s_at	BF062366	Synuclein, alpha interacting protein (synphilin)
ITPKB	-4.15057	2e-05	203723_at		1D-myo-inositol-trisphosphate 3-kinase B
AP1GBP1	-4.16596	0.00597	221937_at	AI472320	AP1 gamma subunit binding protein 1
ATP2B1	-4.16724	4e-05	209281_s_at	M95541	ATPase, Ca++ transporting, plasma membrane 1
CERK	-4.16919	7.17894e-09	218421_at		Ceramide kinase
C18orf34	-4.17296	0.00113	1558820_a_at	AK000027	Chromosome 18 open reading frame 34
CYYR1	-4.17955	6.97639e-09	235044_at	H06649	Cysteine/tyrosine-rich 1
TANC2	-4.19687	0.00012	224952_at	BF115054	Putative ankyrin-repeat containing protein
RPS23	-4.19797	1.28272e-11	227722_at	AW043594	Ribosomal protein S23
JAG2	-4.21845	0.00017	209784_s_at	AF029778	Jagged 2
PINK1	-4.22584	0.00057	209018_s_at	BF432478	PTEN induced putative kinase 1
PDLIM7	-4.22906	0.00232	214266_s_at	AW206786	PDZ and LIM domain 7 (enigma)
OXTR	-4.23698	0.00019	206825_at		Oxytocin receptor
238169_at	-4.24971	0.00146	238169_at	AI307778	cDNA clone IMAGE:2055632 3'
PREPL	-4.25469	8.03276e-09	212216_at	AW000954	Prolyl endopeptidase-like
CDC2L6	-4.2797	4.69491e-06	212899_at	AB028951	Cell division cycle 2-like 6 (CDK8-like)
[truncated: 157 more rows]
