# Supplementary material for: Cytokine-dependent and–independent gene expression changes and cell cycle block revealed in Trypanosoma cruzi-infected host cells by comparative mRNA profiling
Source: BMC Genomics. 2009 May 29;10:252. doi: 10.1186/1471-2164-10-252 (PMC2709661; doi:10.1186/1471-2164-10-252)
Supplement: Additional file 4 — Table S4 – T. cruzi-induced genes common to VSMC, HFF and HMVEC 24 hr. Gene expression changes at 24 hours after infection with T. cruzi that are common to human foreskin fibroblasts, human microvascular endothelial cells and human vascular smooth muscle cells. The data shown corresponds to probes for transcripts that show an intensity increase of 2-fold or greater (p < 0.01) with respect to their matched controls according to the analysis with Rosetta Resolver Biosoftware 7.0. [file 1471-2164-10-252-S4.xls]

## Sheet: Sheet1
TABLE S4. T. cruzi-induced genes common to VSMC, HFF and HMVEC 24 hr
Primary Sequence Name	Sequence Code	Accession #	Fold Change HFF	Fold Change HMVEC	Fold Change VSMC
OAS1	202869_at	NM_016816	100	100	54.0434
ISG20	204698_at	NM_002201	100	100	35.792
OAS1	205552_s_at	NM_002534	100	100	48.4554
OASL	205660_at	NM_003733	100	100	100
RSAD2	213797_at	AI337069	100	100	100
IFIT2	217502_at	BE888744	100	100	88.3085
LOC129607	226702_at	AI742057	100	100	29.4938
RSAD2	242625_at	AW189843	100	100	40.4441
IFNB1	208173_at	NM_002176	100	98.5911	11.3876
OASL	210797_s_at	AF063612	100	85.5141	89.6061
ISG20	33304_at	U88964	100	74.0513	18.5027
BST2	201641_at	NM_004335	100	22.8592	25.7127
IFI27	202411_at	NM_005532	100	12.9905	35.8969
HERC5	219863_at	NM_016323	99.7291	56.3392	42.9267
MX1	202086_at	NM_002462	88.8492	100	100
TNFSF13B	223502_s_at	AF134715	83.5759	93.9292	12.5297
IFIT2	226757_at	AA131041	74.0635	100	72.4647
MX2	204994_at	NM_002463	74.0633	100	51.0412
DDX58	218943_s_at	NM_014314	72.7084	33.6824	15.8129
CCL5	1555759_a_at	AF043341	71.0121	57.063	35.9686
OAS2	204972_at	NM_016817	68.3611	59.3373	42.8753
TNFSF10	202688_at	NM_003810	52.2334	8.73122	17.8938
DDX58	222793_at	AK023661	48.5585	26.9429	11.5602
HERC6	219352_at	NM_017912	46.0605	98.1385	40.4777
IFIT3	204747_at	NM_001549	45.1633	100	58.8856
IFIH1	219209_at	NM_022168	43.6362	29.3662	30.381
OAS3	218400_at	NM_006187	40.5488	45.0103	43.9935
TNFSF13B	223501_at	AW151360	40.5203	54.3912	9.56535
TNFSF10	202687_s_at	U57059	38.2497	8.09843	16.4648
IFI44	214453_s_at	NM_006417	36.5488	42.6376	35.5791
IFIT1	203153_at	NM_001548	36.4712	100	77.487
CCL5	1405_i_at	M21121	35.9417	58.1971	36.742
LGALS9	203236_s_at	NM_009587	35.3669	16.6276	3.16234
CCL5	204655_at	NM_002985	33.4595	91.9933	27.4387
EPSTI1	227609_at	AA633203	32.096	42.9092	35.1728
HES4	227347_x_at	NM_021170	31.0313	4.21364	26.0662
BATF2	228439_at	AW083820	30.2425	47.7948	20.0701
C1orf38	210785_s_at	AB035482	29.533	16.2474	16.6528
LOC126520	1558897_at	AK054808	27.8987	11.4414	6.71952
USP18	219211_at	NM_017414	26.283	8.8065	16.4914
DDX58	242961_x_at	AI304317	25.8768	11.3687	6.23087
RTP4	219684_at	NM_022147	25.2557	67.6182	31.4717
IFIT3	229450_at	AI075407	24.9876	100	53.9845
IFI44L	204439_at	NM_006820	24.6376	77.2007	25.1971
C1orf38	207571_x_at	NM_004848	24.3968	10.2959	10.766
ISG15	205483_s_at	NM_005101	23.9742	51.8372	15.4792
IFI35	209417_s_at	BC001356	21.882	53.5694	16.0758
IRF7	208436_s_at	NM_004030	20.6501	14.9698	16.9634
SAMD9L	235643_at	BE886225	20.5622	22.5952	7.81347
GMPR	204187_at	NM_006877	19.7378	10.3428	7.48388
IL6	205207_at	NM_000600	19.4789	5.41583	3.75361
IFI6	204415_at	NM_022873	18.6341	53.0461	15.9022
OAS2	206553_at	NM_002535	17.6636	25.3085	11.4073
SAMD9L	230036_at	BE669858	16.7314	13.0421	7.43761
SAMD9L	226603_at	BE966604	16.246	11.5356	6.06678
TLR3	206271_at	NM_003265	15.7723	19.4286	6.86314
C20orf148	228230_at	AL121829	15.4828	18.2048	10.2395
ZC3HAV1	220104_at	NM_020119	15.374	10.5486	17.2997
239587_at	239587_at	AI686890	15.3685	16.6506	4.26319
TAP1	202307_s_at	NM_000593	15.3576	16.3598	9.88682
PLSCR1	202446_s_at	AI825926	14.8835	8.45726	13.8613
PARP12	218543_s_at	NM_022750	14.7772	4.46297	6.58574
SLC15A3	219593_at	NM_016582	14.1748	34.6895	13.544
LIPA	236156_at	AW961916	14.0549	21.5486	6.57107
TREX1	205875_s_at	NM_016381	13.9522	17.2521	6.52594
SAMHD1	234987_at	AV715309	13.5665	14.3502	4.85355
KIAA1618	232155_at	AK023113	13.508	10.5274	7.82113
PPM1K	235061_at	AV706522	13.2044	12.9348	4.07018
PMAIP1	204285_s_at	AI857639	12.6244	10.8955	8.58136
LAP3	217933_s_at	NM_015907	11.938	4.82025	4.25381
FLJ31033	228152_s_at	AK023743	11.7053	18.4818	9.02319
PSMB9	204279_at	NM_002800	11.4972	27.494	10.2105
RNF213	225931_s_at	AI954660	11.1738	17.0926	8.88133
RNF213	225929_s_at	AA233374	11.0843	15.2955	10.1246
TMEM140	218999_at	NM_018295	10.8206	3.81149	5.33357
SAMD9L	243271_at	AI064690	10.8096	20.6009	6.68349
EPSTI1	235276_at	AA781795	10.7488	18.2903	5.87063
RARRES3	204070_at	NM_004585	10.6007	14.2189	7.54966
215941_at	215941_at	D16471	10.5847	9.05788	9.8785
APOBEC3G	204205_at	NM_021822	10.4529	11.1644	3.72222
LOC388692	235284_s_at	AW205774	10.4062	5.13816	6.00395
PARP14	224701_at	AA056548	10.3967	17.0746	14.5211
TAP2	225973_at	AA573502	10.1651	9.1793	4.25521
UBE2L6	201649_at	NM_004223	10.0941	18.7332	6.59187
TNFSF10	214329_x_at	AW474434	10.065	6.57291	3.32642
PNPT1	225291_at	AI967971	9.97083	7.05848	6.08453
UNC93B1	225869_s_at	AW001274	9.91297	14.1283	3.56665
PMAIP1	204286_s_at	NM_021127	9.85562	8.30311	7.99301
SECTM1	213716_s_at	BF939675	9.81713	44.0558	2.46431
CFB	202357_s_at	NM_001710	9.67641	11.4994	3.27394
TRIM14	203148_s_at	NM_014788	9.64618	17.1999	13.0922
CD274	227458_at	AI608902	9.55951	2.63901	7.04942
TAP2	204769_s_at	M74447	9.54457	5.21395	3.81159
SP110	208392_x_at	NM_004510	9.49664	8.32416	7.03908
DHX58	219364_at	NM_024119	9.44828	13.4725	8.70992
SAMD9	219691_at	NM_017654	9.23574	8.39544	12.4876
TAP2	204770_at	NM_000544	9.2055	5.88644	2.69868
SAMHD1	1559883_s_at	AF147427	9.05382	8.21218	3.80193
SAMD9	228531_at	AA741307	9.0438	12.191	12.8781
IFI44	214059_at	BE049439	9.02694	17.8715	8.90906
SAMHD1	204502_at	NM_015474	8.88407	7.45974	5.20898
ZBTB7A	222082_at	AI568395	8.76086	17.3268	11.0053
MYD88	209124_at	U70451	8.70101	5.43126	5.51844
SAMHD1	235964_x_at	AA603344	8.69801	8.94032	3.95936
SP110	209762_x_at	AF280094	8.64482	7.9704	6.25249
FBXO6	231769_at	AF129536	8.56084	10.4511	3.18948
SSH2	1555425_x_at	AB072358	8.38348	8.50846	5.60172
CARKL	219712_s_at	NM_013276	8.3818	8.96324	4.45297
TDRD7	213361_at	AW129593	8.32802	9.67972	5.47024
SP110	208012_x_at	NM_004509	8.29492	7.45661	6.33
SP110	223980_s_at	AF280095	8.21046	9.57775	6.5945
CASP1	211368_s_at	U13700	8.12252	14.856	4.08107
SAMHD1	235529_x_at	BF437747	8.06449	11.3917	4.71343
OAS3	232666_at	R13458	7.98366	5.81709	4.99237
226773_at	226773_at	AW290940	7.98294	8.16804	3.09685
SP110	209761_s_at	AA969194	7.88559	6.35493	6.59919
FUS	1565716_at	BE930017	7.88336	10.0673	4.15176
FAM46A	221766_s_at	AW246673	7.61341	26.2696	2.63613
FLJ11286	53720_at	AI862559	7.55885	10.182	8.8008
MLKL	238025_at	AA706818	7.4828	4.73352	3.18572
TREX1	34689_at	AJ243797	7.45652	6.15246	3.46158
SLC24A4	243969_at	W90718	7.43066	4.66952	5.89433
ATF3	202672_s_at	NM_001674	7.40132	14.979	3.3119
TRIM21	204804_at	NM_003141	7.39661	9.10606	9.13856
CASP1	211366_x_at	U13698	7.34619	7.98532	3.50732
PLSCR1	202430_s_at	NM_021105	7.31816	5.80203	8.59328
KIAA1618	241347_at	AA936632	7.22737	6.5918	6.5718
TMEM171	1553559_at	NM_173490	7.18681	3.41144	2.79401
COP1	1552703_s_at	NM_052889	7.0727	2.83886	2.82058
CASP1	209970_x_at	M87507	7.05707	9.04818	2.77569
ZNFX1	225076_s_at	AA150460	7.05494	7.70409	4.84338
CASP1	211367_s_at	U13699	7.03912	14.4272	2.90965
PARP14	235157_at	AW297731	7.00547	5.78773	4.10666
TRIM38	203610_s_at	AI363270	6.99348	3.50846	2.9808
APOL2	221653_x_at	BC004395	6.98708	6.39549	3.89631
LOC441108	230405_at	AI143416	6.98665	13.5296	4.76993
DTX3L	225415_at	AA577672	6.97336	11.9013	13.3274
FLJ11286	1555491_a_at	BC035817	6.86967	10.7467	6.83011
IL15RA	207375_s_at	NM_002189	6.85688	8.014	5.59102
IFITM2	214022_s_at	AA749101	6.73817	100	21.4448
TRIM14	203147_s_at	BE962483	6.63649	5.32357	5.46902
PARP9	223220_s_at	AF307338	6.6259	19.6562	20.1184
TRIM25	224806_at	BE563152	6.61982	5.0018	5.93337
FAM46A	224973_at	AL078599	6.56891	11.8366	2.37781
STAT2	205170_at	NM_005419	6.53685	7.42038	3.96966
XAF1	242234_at	AI859280	6.52045	10.6279	4.7166
NMI	203964_at	NM_004688	6.51448	5.028	4.54347
LOC283761	1556452_a_at	BC039350	6.51066	15.3062	11.0469
FLJ11286	218429_s_at	NM_018381	6.48434	9.02319	8.13672
SYTL3	236864_at	AI990716	6.48117	4.81395	4.34144
APOL3	221087_s_at	NM_014349	6.47396	4.54562	4.90344
EPSTI1	239979_at	BE645480	6.46797	4.98424	6.51506
TRIM14	210846_x_at	AF220130	6.46141	5.3363	5.24828
FLJ35390	1569089_a_at	BC024303	6.41081	6.15623	2.78739
PARP10	229350_x_at	AI335251	6.40524	8.87667	5.36804
C20orf148	232517_s_at	AL121829	6.39601	3.04613	5.07584
APOBEC3F	214995_s_at	BF508948	6.39101	8.49077	2.88768
XAF1	228617_at	AA142842	6.3331	21.0432	13.262
UBA7	203281_s_at	NM_003335	6.28776	11.799	5.90194
RNF213	230000_at	AI523817	6.24033	8.80546	6.64505
UBA7	1294_at	L13852	6.21042	5.45521	3.636
PHACTR4	219235_s_at	NM_023923	6.17347	4.51764	2.0507
IL17RE	236186_x_at	AW003256	6.11009	3.3556	4.70421
TRIM38	203567_s_at	AU157590	6.08534	3.90997	3.54254
NLRC5	226474_at	AA005023	6.05846	7.85982	3.90416
GBP1	202269_x_at	BC002666	6.04136	15.3616	6.98445
TRIM38	203568_s_at	NM_006355	6.02797	5.1816	2.94774
GBP1	202270_at	NM_002053	6.01621	15.6454	5.56744
TMEM62	218776_s_at	NM_024956	5.9681	4.26511	2.17924
FLJ20035	218986_s_at	NM_017631	5.95107	12.3309	8.2567
APOL6	219716_at	NM_030641	5.94174	19.7527	10.5131
HLA-F	221875_x_at	AW514210	5.9252	5.3829	2.5364
IRF1	238725_at	AW392551	5.79969	6.78131	2.81781
SIM2	208157_at	NM_009586	5.79042	7.08422	6.82169
TRIM22	213293_s_at	AA083478	5.77628	4.98	3.09321
TRIM5	210705_s_at	AF220028	5.76613	4.31736	2.27224
BAG1	211475_s_at	AF116273	5.53522	2.5643	2.13211
GBP1	231577_s_at	AW014593	5.4844	11.9301	7.70081
HLA-F	204806_x_at	NM_018950	5.47162	5.80127	2.58995
RNF19B	36564_at	W27419	5.42828	5.35634	2.64129
PML	206503_x_at	NM_002675	5.40028	3.59617	2.53365
WARS	200628_s_at	M61715	5.352	5.00415	5.08288
SLC25A28	223192_at	AF267854	5.30099	7.12946	3.57417
PSMB8	209040_s_at	U17496	5.27561	6.16603	4.21463
WARS	200629_at	NM_004184	5.20516	5.54736	4.78915
SLC25A28	221432_s_at	NM_031212	5.19328	6.89117	3.77271
IFIH1	1555464_at	BC046208	5.15304	5.76593	6.99719
PML	211012_s_at	BC000080	5.10608	6.34793	4.18493
PYHIN1	208965_s_at	BG256677	5.0306	3.40261	4.44186
APOL1	209546_s_at	AF323540	4.96325	30.0574	13.8566
RNF149	225414_at	AL558987	4.79598	3.65491	2.91577
FLJ14213	233119_at	AV732741	4.77665	6.64433	10.3186
STAT2	225636_at	H98105	4.767	8.35204	3.6047
IFITM1	201601_x_at	NM_003641	4.73271	24.6308	8.0688
PRKD2	209282_at	AF309082	4.73029	2.68373	4.0997
231673_at	231673_at	AW273730	4.72249	5.64522	2.7372
HLA-E	200905_x_at	NM_005516	4.6058	2.92125	2.22754
STAT1	232375_at	AI539443	4.60083	5.03584	2.42536
BAG1	202387_at	NM_004323	4.58517	2.69999	2.31214
TSNARE1	231317_at	AI741779	4.57963	3.53613	3.80737
CNP	208912_s_at	BC001362	4.47158	5.74407	2.73702
TRIM69	1568592_at	BM976092	4.44367	6.24213	5.45327
SLFN5	1553055_a_at	NM_144975	4.4098	5.0092	3.39773
HLA-C	211799_x_at	U62824	4.39363	5.42442	2.89207
RNF19B	213038_at	AL031602	4.35022	3.8054	2.4326
HLA-B	209140_x_at	L42024	4.33127	5.94259	2.87665
ZFYVE26	37943_at	AB002319	4.31861	2.71956	2.00443
OGFR	202841_x_at	NM_007346	4.29375	4.05118	4.60139
MSX1	205932_s_at	NM_002448	4.21744	2.83424	2.35374
LGALS3BP	200923_at	NM_005567	4.14499	9.21746	2.94143
HLA-B	211911_x_at	L07950	4.13385	5.13562	2.76286
SP100	202864_s_at	NM_003113	4.13277	4.61963	2.70675
MOV10	223849_s_at	BC002548	4.12537	5.44027	2.21217
HLA-B	208729_x_at	D83043	4.11497	5.16401	2.91901
PML	211588_s_at	AF230401	4.0255	3.97554	2.72373
HLA-C	208812_x_at	BC004489	4.0229	6.34983	2.79245
RNF213	233880_at	AL161961	3.99975	5.30353	5.2917
1563075_s_at	1563075_s_at	AF143866	3.98976	3.43824	3.11365
ZFYVE26	213073_at	AB002319	3.9844	2.50537	2.13581
234510_at	234510_at	AL049357	3.98036	4.20147	4.70217
EIF2AK2	204211_x_at	NM_002759	3.97841	4.09819	2.76788
IFI16	208966_x_at	AF208043	3.96955	3.33448	3.69879
SLFN5	243999_at	AW962850	3.93573	4.78323	3.99154
LBA1	213261_at	AA035414	3.93157	5.01074	7.86946
CCND3	201700_at	NM_001760	3.90114	2.48665	2.05298
HLA-C	214459_x_at	M12679	3.85754	5.51914	2.7867
IRF1	202531_at	NM_002198	3.85319	6.94777	2.3965
SLFN5	1557078_at	AK054668	3.84204	5.52942	4.56614
IFIT5	203595_s_at	N47725	3.83658	11.4154	2.5487
SLFN5	226725_at	AI435399	3.81981	7.13268	2.99534
TRIM26	202702_at	NM_003449	3.7854	4.37636	2.70577
BTN3A1	209770_at	U90552	3.77405	3.72155	2.25604
RBCK1	207713_s_at	NM_006462	3.76114	3.72667	2.14577
APOL6	241869_at	AW026509	3.74992	7.99598	12.154
PML	209640_at	M79462	3.68957	5.12082	2.57668
MASTL	228468_at	BF108964	3.6469	3.19732	2.75652
BTN3A1	207485_x_at	NM_007048	3.63911	3.19818	2.12869
PLSCR1	241916_at	AI984040	3.61003	2.70295	2.27106
PHACTR4	226823_at	AW450293	3.60255	2.11675	2.37121
GBP3	223434_at	AL136680	3.60158	5.74976	2.68228
IFI16	206332_s_at	NM_005531	3.5976	3.20169	3.43471
AXUD1	225557_at	AI091372	3.59126	2.34397	2.44762
PML	211014_s_at	AF230410	3.54849	4.84091	3.14209
ADAR	201786_s_at	NM_001111	3.52352	3.30807	3.47423
PANK2	235130_at	AV703394	3.51777	3.74437	2.10949
CCDC109B	218802_at	NM_017918	3.49502	2.35447	2.82872
PML	211013_x_at	AF230411	3.45366	3.38078	2.97106
XAF1	206133_at	NM_017523	3.42784	2.73087	6.35719
NUDCD1	225439_at	AI802955	3.42768	2.6419	2.28245
B3GNT2	219326_s_at	NM_006577	3.42457	2.85146	2.09107
KIAA1618	231956_at	AA976354	3.39659	10.483	5.99579
HLA-F	221978_at	BE138825	3.3717	2.49693	2.89909
ZCCHC2	219062_s_at	NM_017742	3.35159	2.05503	2.07746
CCDC75	213294_at	AV755522	3.34451	4.97797	3.49
HLA-C	216526_x_at	AK024836	3.33602	4.81978	2.62534
IFIT5	203596_s_at	NM_012420	3.322	6.39615	2.38571
OGFR	210443_x_at	AF172452	3.2958	5.86127	5.10017
241657_at	241657_at	AI791835	3.28961	4.44123	3.67943
SPTLC2	203127_s_at	BC005123	3.20993	3.21651	2.25409
RBCK1	221827_at	BE788439	3.18387	3.33321	2.26631
SMARCA5	202303_x_at	NM_003601	3.13219	2.30191	2.04831
STIM1	1570284_x_at	BC016014	3.12713	3.93984	2.63583
KLF4	221841_s_at	BF514079	3.08354	8.18519	3.43019
ADPRHL2	223097_at	AF212236	3.08147	2.68149	2.41477
RICTOR	226312_at	BF940270	3.06229	2.55314	2.19476
HIST1H2AJ	208583_x_at	NM_021066	3.06055	4.69794	2.05265
LY6E	202145_at	NM_002346	3.01822	8.62276	4.71187
BTN3A2	212613_at	AI991252	2.98556	4.59992	2.47665
ELF1	212420_at	AL559590	2.97347	2.57158	2.5936
MOV10	233917_s_at	AK023297	2.96815	7.27036	2.14966
HIST1H2AI	214542_x_at	NM_003509	2.96311	4.88449	2.11559
SP100	210218_s_at	U36501	2.91705	4.67793	2.77128
NT5C3	223298_s_at	AF312735	2.91322	9.48587	2.15809
ELF1	212418_at	M82882	2.91314	3.86234	2.66284
FNDC3A	215910_s_at	AL137000	2.83976	2.17978	2.26587
FMR1	215245_x_at	AA830884	2.83201	2.58508	2.29382
B4GALT5	221485_at	AL035683	2.8168	2.04622	2.05228
GOLM1	217771_at	NM_016548	2.80521	3.80031	2.03556
RIN2	238743_at	BG251692	2.75883	2.92147	2.72085
OGFR	211513_s_at	AF172449	2.73599	2.94873	3.35433
FMR1	203689_s_at	AI743037	2.71709	2.53523	2.04055
LOC440424	230314_at	AW014557	2.71157	2.29124	2.10769
PARP9	227807_at	AI738416	2.70189	3.83121	2.67575
KIAA0082	212380_at	D43949	2.68997	3.39411	2.14442
XRN1	225814_at	BG534738	2.68374	3.34538	2.26022
XRN1	233632_s_at	AL117516	2.6837	4.01975	2.11049
SMARCA5	213859_x_at	AI652586	2.6659	2.16597	2.10277
N4BP1	32069_at	AB014515	2.64915	3.93884	2.06032
SPP1	209875_s_at	M83248	2.58024	5.14895	3.10752
PTGS2	204748_at	NM_000963	2.57102	6.78649	3.43156
SLFN5	238430_x_at	AI923675	2.55862	3.52871	2.7953
CD55	201925_s_at	NM_000574	2.48658	2.192	2.23918
CASP7	207181_s_at	NM_001227	2.46914	2.75949	2.61763
LOC391020	216565_x_at	AL121994	2.43214	4.05546	2.25221
CASP4	209310_s_at	U25804	2.37264	2.45504	2.32701
IRF9	203882_at	NM_006084	2.25948	3.34193	3.55872
LYSMD2	226748_at	AI674731	2.13966	3.4912	2.85476
PHF11	221816_s_at	BF055474	2.0732	4.03903	2.37374
230383_x_at	230383_x_at	AA133285	2.04363	3.90332	2.3968
