# Supplementary material for: Cytokine-dependent and–independent gene expression changes and cell cycle block revealed in Trypanosoma cruzi-infected host cells by comparative mRNA profiling
Source: BMC Genomics. 2009 May 29;10:252. doi: 10.1186/1471-2164-10-252 (PMC2709661; doi:10.1186/1471-2164-10-252)
Supplement: Additional file 5 — Table S5 – GO function categories associated with T. cruzi-induced genes. Gene ontology analysis was performed using Genespring GX to identify functions with significant overlap (p < 0.05, overlap = 5 genes) with the genes upregulated in human foreskin fibroblasts, human microvascular endothelial cells and human vascular smooth muscle cells 24 hours after infection with T. cruzi. The functions induced in each cell type were intersected, and common functions are shown. [file 1471-2164-10-252-S5.xls]

## Sheet: Sheet1
TABLE S5. GO function categories associated with T. cruzi-induced genes
				HFF			HMVEC			VSMC
Category	Genes in Category	% of Genes in Category	Genes in List in Category	% of Genes in List in Category	p-Value	Genes in List in Category	% of Genes in List in Category	p-Value	Genes in List in Category	% of Genes in List in Category	p-Value
GO:12501: programmed cell death	1386	4.655	44	7.815	0.000608	39	9.898	8.7e-06	18	9.524	0.00327
GO:16265: death	1472	4.944	45	7.993	0.00114	40	10.15	1.49e-05	18	9.524	0.00606
GO:19882: antigen presentation	117	0.393	10	1.776	7.88e-05	9	2.284	2.67e-05	5	2.646	0.000922
GO:19883: antigen presentation, endogenous antigen	48	0.161	9	1.599	2.52e-07	9	2.284	1.21e-08	5	2.646	1.34e-05
GO:19885: antigen processing, endogenous antigen via MHC class I	59	0.198	11	1.954	1.23e-08	11	2.792	3e-10	5	2.646	3.71e-05
GO:30333: antigen processing	108	0.363	11	1.954	6.61e-06	11	2.792	2.08e-07	5	2.646	0.000642
GO:42127: regulation of cell proliferation	771	2.589	37	6.572	2.81e-07	23	5.838	0.000283	14	7.407	0.000437
GO:42981: regulation of apoptosis	870	2.922	29	5.151	0.00253	27	6.853	4.39e-05	13	6.878	0.00386
GO:43067: regulation of programmed cell death	879	2.952	29	5.151	0.00292	27	6.853	5.22e-05	13	6.878	0.00421
GO:43119: positive regulation of physiological process	1315	4.416	39	6.927	0.00398	27	6.853	0.0167	16	8.466	0.00991
GO:43122: regulation of I-kappaB kinase/NF-kappaB cascade	245	0.823	16	2.842	1.98e-05	16	4.061	2.04e-07	10	5.291	4.11e-06
GO:43123: positive regulation of I-kappaB kinase/NF-kappaB cascade	226	0.759	14	2.487	0.000113	14	3.553	2.19e-06	10	5.291	2e-06
GO:43207: response to external biotic stimulus	1123	3.772	79	14.03	5.46e-24	61	15.48	5.87e-21	40	21.16	4.36e-19
GO:45087: innate immune response	124	0.416	12	2.131	4.34e-06	9	2.284	4.22e-05	8	4.233	1.33e-06
GO:48518: positive regulation of biological process	1763	5.921	57	10.12	5.89e-05	41	10.41	0.000346	26	13.76	5.43e-05
GO:48522: positive regulation of cellular process	1516	5.092	52	9.236	2.79e-05	39	9.898	6.28e-05	24	12.7	3.58e-05
GO:50874: organismal physiological process	4074	13.68	161	28.6	8.2e-21	129	32.74	1.9e-22	70	37.04	6.65e-16
GO:50896: response to stimulus	4365	14.66	166	29.48	7.97e-20	142	36.04	2.8e-26	79	41.8	1.17e-19
GO:51242: positive regulation of cellular physiological process	1277	4.289	39	6.927	0.00243	26	6.599	0.0204	15	7.937	0.0165
GO:6471: protein amino acid ADP-ribosylation	89	0.299	8	1.421	0.000287	7	1.777	0.000183	5	2.646	0.000263
GO:6915: apoptosis	1377	4.625	44	7.815	0.000532	39	9.898	7.49e-06	18	9.524	0.00306
GO:6950: response to stress	2411	8.097	102	18.12	9.44e-15	81	20.56	4.62e-15	48	25.4	6.12e-13
GO:6952: defense response	1897	6.371	126	22.38	3.44e-36	107	27.16	6.62e-39	66	34.92	1.41e-31
GO:6954: inflammatory response	401	1.347	29	5.151	9.36e-10	22	5.584	2.52e-08	9	4.762	0.00111
GO:6955: immune response	1705	5.726	124	22.02	1.53e-39	103	26.14	5.87e-40	64	33.86	2.01e-32
GO:6959: humoral immune response	339	1.139	18	3.197	9.37e-05	10	2.538	0.0155	8	4.233	0.00152
GO:6968: cellular defense response	221	0.742	16	2.842	5.44e-06	13	3.299	8.83e-06	5	2.646	0.0137
GO:7243: protein kinase cascade	844	2.835	30	5.329	0.000805	26	6.599	6.86e-05	15	7.937	0.000342
GO:7249: I-kappaB kinase/NF-kappaB cascade	325	1.092	20	3.552	4.61e-06	20	5.076	1.66e-08	12	6.349	1.27e-06
GO:7267: cell-cell signaling	1155	3.879	51	9.059	2.22e-08	26	6.599	0.0063	15	7.937	0.00708
GO:8219: cell death	1464	4.917	45	7.993	0.00102	40	10.15	1.31e-05	18	9.524	0.00574
GO:8283: cell proliferation	1406	4.722	51	9.059	7.6e-06	35	8.883	0.00028	20	10.58	0.000655
GO:8284: positive regulation of cell proliferation	324	1.088	22	3.908	2.99e-07	10	2.538	0.0116	8	4.233	0.00114
GO:8285: negative regulation of cell proliferation	409	1.374	16	2.842	0.00528	14	3.553	0.00122	7	3.704	0.016
GO:9605: response to external stimulus	1545	5.189	95	16.87	1.62e-24	69	17.51	4.99e-19	47	24.87	1.15e-19
GO:9607: response to biotic stimulus	1986	6.67	132	23.45	4.6e-38	112	28.43	7.04e-41	70	37.04	4.71e-34
GO:9611: response to wounding	823	2.764	52	9.236	3.77e-14	37	9.391	1.19e-10	17	8.995	2.18e-05
GO:9613: response to pest, pathogen or parasite	1084	3.641	79	14.03	5.8e-25	61	15.48	9.98e-22	40	21.16	1.26e-19
GO:9615: response to virus	140	0.47	21	3.73	2.61e-13	21	5.33	2.37e-16	19	10.05	4.96e-20
GO:9966: regulation of signal transduction	642	2.156	21	3.73	0.0114	20	5.076	0.000406	10	5.291	0.0082
GO:9967: positive regulation of signal transduction	273	0.917	15	2.664	0.000244	14	3.553	1.9e-05	10	5.291	1.06e-05
