# Supplementary material for: Cytokine-dependent and–independent gene expression changes and cell cycle block revealed in Trypanosoma cruzi-infected host cells by comparative mRNA profiling
Source: BMC Genomics. 2009 May 29;10:252. doi: 10.1186/1471-2164-10-252 (PMC2709661; doi:10.1186/1471-2164-10-252)
Supplement: Additional file 6 — Table S6 – Cytokine/chemokine genes upregulated in T. cruzi infected cells. Gene expression changes (2-fold or greater p < 0.01) occurring in each of the studied cell types for cytokine and chemokine genes with respect to their matched controls according to the analysis with Rosetta Resolver Biosoftware 7.0. [file 1471-2164-10-252-S6.xls]

## Sheet: Sheet1
TABLE S6. Cytokine/chemokine genes induced in T. cruzi -infected cells
	Responses observed in a 'cytokine-independent' manner
	HFF				HMVEC				VSMC
Primary Sequence Name	Sequence Code	Fold-induction		Primary Sequence Name	Sequence Code	Fold-induction		Primary Sequence Name	Sequence Code	Fold-induction
IFNB1	208173_at	100		IFNB1	208173_at	98.5911		IFNB1	208173_at	11.387
IL11	206924_at	6.20914						IL11	206924_at	4.16852
IL12A	207160_at	3.12156
IL15	205992_s_at	2.05879						IL15	205992_s_at	2.38371
IL16	1555016_at	6.24806		IL16	1555016_at	2.9831
IL6	205207_at	19.4789		IL6	205207_at	5.41583		IL6	205207_at	3.75361
IL7	206693_at	3.40959
IL8	202859_x_at	9.53363		IL8	202859_x_at	2.05291
IL8	211506_s_at	11.5546
CCL13	206407_s_at	3.39047
CCL2	216598_s_at	3.75757
CCL26	223710_at	3.97902
CCL3L3	205114_s_at	6.38265
CCL5	204655_at	33.4595		CCL5	204655_at	91.9933		CCL5	1405_i_at	36.742
CCL5	1405_i_at	35.9417		CCL5	1405_i_at	58.1971		CCL5	1555759_a_at	35.9686
CCL5	1555759_a_at	71.0121		CCL5	1555759_a_at	57.063		CCL5	204655_at	27.4387
CCL8	214038_at	5.96155		CCL8	214038_at	21.565
CXCL1	204470_at	3.20801
CXCL10	204533_at	31.7696		CXCL10	204533_at	100
CXCL11	210163_at	10.0069		CXCL11	211122_s_at	100
CXCL11	211122_s_at	10.1666		CXCL11	210163_at	71.1632
CXCL16	223454_at	17.2987		CXCL16	223454_at	8.3633
				CXCL2	209774_x_at	2.62389
				CX3CL1	203687_at	5.8386
				CX3CL1	823_at	5.62385
TNFSF10	214329_x_at	10.065		TNFRSF10A	231775_at	2.67946		TNFSF10	202688_at	17.8938
TNFSF10	202687_s_at	38.2497		TNFRSF14	209354_at	3.85223		TNFSF10	202687_s_at	16.4648
TNFSF10	202688_at	52.2334		TNFSF10	202688_at	8.73122		TNFSF10	214329_x_at	3.32642
TNFSF13B	223501_at	40.5203		TNFSF10	202687_s_at	8.09843		TNFSF13B	223502_s_at	12.5297
TNFSF13B	223502_s_at	83.5759		TNFSF10	214329_x_at	6.57291		TNFSF13B	223501_at	9.56535
TNFSF18	221371_at	3.541		TNFSF13B	223502_s_at	93.9292
TNFRSF21	214581_x_at	3.38586		TNFSF13B	223501_at	54.3912
TNFRSF21	218856_at	4.75417		TNFSF18	221371_at	2.83958
