# Supplementary material for: Cytokine-dependent and–independent gene expression changes and cell cycle block revealed in Trypanosoma cruzi-infected host cells by comparative mRNA profiling
Source: BMC Genomics. 2009 May 29;10:252. doi: 10.1186/1471-2164-10-252 (PMC2709661; doi:10.1186/1471-2164-10-252)
Supplement: Additional file 7 — Table S7 – 'Cytokine'-independent genes modulated by T. cruzi infection of HFF. Gene expression changes occurring in human foreskin fibroblasts 24 hours after infection with T. cruzi, after removal of genes induced by soluble factors through the use of transwells, as described in methods. The data shown corresponds to probes for transcripts showing an intensity increase or reduction of 2-fold or greater (p < 0.01) with respect to their matched controls according to the analysis with Rosetta Resolver Biosoftware 7.0. [file 1471-2164-10-252-S7.xls]

## Sheet: Sheet1
TABLE S7. 'Cytokine'-independent genes modulated by T. cruzi infection of HFF
Sequence Name	Fold Change	P-value	Affimetrix Sequence Code	Accession #	Sequence Description
IFNB1	100	0	208173_at		Interferon, beta 1, fibroblast
CCL5	71.0121	9.12728e-35	1555759_a_at	AF043341	Chemokine (C-C motif) ligand 5
CCL5	35.9417	4.30315e-16	1405_i_at	M21121	Chemokine (C-C motif) ligand 5
INDO	35.8563	3.48248e-11	210029_at	M34455	Indoleamine-pyrrole 2,3 dioxygenase
CCL5	33.4595	1.95506e-25	204655_at		Small inducible cytokine A5 (RANTES)
CXCL10	31.7696	9.47692e-11	204533_at		Interferon gamma-induced precursor
LOC126520	27.8987	9.06587e-18	1558897_at	AK054808	Hypothetical protein LOC126520
NCF2	16.9248	1.14556e-14	209949_at	BC001606	Neutrophil cytosolic factor 2 (65kDa, chronic granulomatous disease, autosomal 2)
RHEBL1	16.3535	1.72813e-09	1553713_a_at	NM_144593.1	Ras homolog enriched in brain like 1
LOC387763	13.1218	2.3228e-07	227099_s_at	AW276078	Hypothetical LOC387763
SOD2	13.0718	0	215223_s_at	W46388	Superoxide dismutase 2, mitochondrial
CHRND	12.6516	1.02829e-09	207024_at		Nicotinic acetylcholine receptor deltapolypeptide precursor
RHEBL1	12.0568	4.80361e-13	1570253_a_at	BC014155	Ras homolog enriched in brain like 1
IL8	11.5546	0.00019	211506_s_at	AF043337	nterleukin 8 C-terminal variant
KLK4	10.828	9.93276e-09	1555697_at	AF259970	Kallikrein 4 (prostase, enamel matrix, prostate)
215941_at	10.5847	8.07084e-07	215941_at	D16471	MRNA, Xq terminal portion
LOC400740	10.4062	6.67506e-11	235284_s_at	AW205774	Hypothetical gene supported by AK123662
CXCL11	10.1666	6e-05	211122_s_at	AF002985	Chemokine (C-X-C motif) ligand 11
CXCL11	10.0069	2.53362e-08	210163_at	AF030514	Chemokine (C-X-C motif) ligand 11
IL8	9.53363	3.49614e-06	202859_x_at		Interleukin 8
HUS1B	9.45392	1e-05	1553661_a_at	NM_148959.1	imilar to HUS1 checkpoint homolog (S. pombe);HUS1 (S. pombe) checkpoint homolog
SOD2	9.3485	8.16407e-24	221477_s_at	BF575213	Superoxide dismutase 2, mitochondrial
ZBTB7A	8.76086	3.19926e-15	222082_at	AI568395	Zinc finger and BTB domain containing 7A
SSH2	8.38348	5.84721e-10	1555425_x_at	AB072358	Slingshot homolog 2 (Drosophila)
CARKL	8.3818	4.72075e-08	219712_s_at		Carbohydrate kinase-like
NR4A2	8.26421	2.27693e-11	216248_s_at	S77154	Nuclear receptor subfamily 4, group A, member 2
SSH2	8.14841	6.14051e-08	1555423_at	AB072358	Slingshot homolog 2 (Drosophila)
AGXT	8.00282	2e-05	210326_at	D13368	Alanine-glyoxylate aminotransferase (oxalosis I; hyperoxaluria I; glycolicaciduria; serine-pyruvate aminotransferase)
HIP1R	7.89076	1.11225e-08	209558_s_at	AB013384	Huntingtin interacting protein-1-related
1565716_at	7.88336	3.37532e-18	1565716_at	BE930017	CM3-GN0053-180800-293-g10 GN0053 Homo sapiens cDNA, mRNA sequence.
CD38	7.50232	1.21999e-06	205692_s_at		CD38 antigen (p45)
SLC24A4	7.43066	1.02492e-08	243969_at	W90718	Solute carrier family 24 (sodium/potassium/calcium exchanger), member 4
LEMD1	7.42865	2.68733e-08	232105_at	AU148391	LEM domain containing 1
NEK8	7.22683	7.89492e-13	1557170_at	AI073943	NIMA (never in mitosis gene a)- related kinase 8
1556971_a_at	7.22429	7.21956e-07	1556971_a_at	BC029589	CDNA clone IMAGE:5272053
FLJ33534	7.19645	5.13488e-06	1564233_at	AK090853	Hypothetical protein FLJ33534
LRRN3	7.06241	1.01542e-11	209840_s_at	AI221950	Leucine rich repeat neuronal 3
STC1	7.05439	4.0472e-12	204595_s_at	AI300520	Stanniocalcin 1
SOD2	6.97201	4.79895e-25	216841_s_at	X15132	Superoxide dismutase 2, mitochondrial
TNFAIP3	6.78985	0.00061	202643_s_at	AI738896	Tumor necrosis factor, alpha-induced protein 3
LOC283761	6.51066	0.00033	1556452_a_at	BC039350	Hypothetical protein LOC283761
WNT6	6.4912	1.03361e-13	71933_at	AI218134	Wingless-type MMTV integration site family, member 6
SYTL3	6.48117	1.46855e-06	236864_at	AI990716	Synaptotagmin-like 3
STC1	6.47623	3.11164e-25	230746_s_at	AW003173	Stanniocalcin 1
FLJ35390	6.41081	2.21595e-10	1569089_a_at	BC024303	Hypothetical protein FLJ35390
CCL3L3	6.38265	0.00052	205114_s_at		Small inducible cytokine A3 (homologous to mouseMip-1a)
THBD	6.26751	1.25848e-06	203887_s_at		Thrombomodulin
IL16	6.24806	1e-05	1555016_at	BC040272	Interleukin 16 (lymphocyte chemoattractant factor)
LRRN3	6.22029	2.24978e-19	209841_s_at	AL442092	Leucine rich repeat neuronal 3
IL11	6.20914	1.72462e-12	206924_at		Interleukin 11
ANGPTL2	6.13291	1.96719e-18	219514_at		Angiopoietin-like 2 precursor
NR4A2	6.13203	2.22047e-09	204622_x_at		Nuclear receptor subfamily 4, group A, member 2
IL17RE	6.11009	1.45464e-06	236186_x_at	AW003256	Interleukin 17 receptor E
FLJ35390	6.09426	0.0001	1569090_x_at	BC024303	Hypothetical protein FLJ35390
ANKRD41	6.06979	1e-05	1553138_a_at	NM_152363.1	Ankyrin repeat and LEM domain containing 1
ZNFN1A1	6.05898	6.74233e-06	1565817_at	BF794111	Zinc finger protein, subfamily 1A, 1 (Ikaros)
ICAM2	6.01646	0.00044	213620_s_at	AA126728	Intercellular adhesion molecule 2
TNFAIP3	5.92233	3e-05	202644_s_at		Tumor necrosis factor, alpha-induced protein 3
RPL15	5.86441	3e-05	1570536_at	AY037163	Ribosomal protein L15
FZD4	5.85965	0.00025	224337_s_at	AB054881	Frizzled homolog 4 (Drosophila)
SLC1A3	5.84975	1.61711e-06	202800_at		Solute carrier family 1 (glial high affinityglutamate transporter), member 3
ARHGAP27	5.7988	0.00018	225618_at	AI769587	Rho GTPase activating protein 27
SIM2	5.79042	0.00769	208157_at		Single-minded (Drosophila) homolog 2 shortisoform
HNF4A	5.75614	0.00128	214851_at	X87870	Hepatocyte nuclear factor 4, alpha
DTNB	5.65	0.0001	233521_at	AL157472	Dystrobrevin, beta
ZMYM6	5.6494	0.00122	236246_x_at	BF195670	Zinc finger, MYM-type 6
NR4A2	5.64268	0.00682	204621_s_at	AI935096	Nuclear receptor subfamily 4, group A, member 2
SLC16A6	5.63857	0.00029	207038_at		Solute carrier family 16 (monocarboxylic acidtransporters), member 6
CH25H	5.63024	3.48986e-14	206932_at		Cholesterol 25-hydroxylase
FN3K	5.5945	0.00026	219744_at		Fructosamine-3-kinase
CTBP1	5.58625	7e-05	243180_at	AW452392	Hypothetical protein LOC285463
IBRDC2	5.56808	1e-05	239704_at	BE274992	IBR domain containing 2
DDHD1	5.55577	0.00015	233444_at	AL353954	DDHD domain containing 1
1560528_at	5.55484	9.53148e-09	1560528_at	BC036688	CDNA clone IMAGE:5260528
PAX3	5.5259	1.19507e-08	207679_at		Paired box gene 3, isoform PAX3A
SLC39A8	5.51704	1.42145e-09	209267_s_at	AB040120	Solute carrier family 39 (zinc transporter), member 8
TFAP2A	5.48598	0.0002	1557070_at	BU740857	Transcription factor AP-2 alpha (activating enhancer binding protein 2 alpha)
ARHGEF12	5.47168	0.00134	233621_s_at	AL137456	Rho guanine nucleotide exchange factor (GEF) 12
238036_at	5.36843	2e-05	238036_at	AI760776	Transcribed locus
RSPO3	5.3658	0.0014	228186_s_at	BF589322	R-spondin 3 homolog (Xenopus laevis)
YES1	5.35766	2e-05	244362_at	AI916560	Similar to My016 protein
RNH1	5.32448	0.00013	1555529_at	AY071904	Ribonuclease/angiogenin inhibitor 1
MGC16037	5.25445	0.00172	226940_at	AI830098	Hypothetical protein MGC16037
PODXL	5.22111	0.00483	201578_at		Podocalyxin-like
PPY	5.13361	3e-05	210670_at	M15788	Pancreatic polypeptide
1561917_at	5.104	0.00018	1561917_at	BI598440	cDNA clone IMAGE:5294533 5´
ICA1	5.02589	7e-05	207949_s_at		Islet cell autoantigen 1, isoform 2
XIST	5.01477	4.42955e-06	231592_at	AV646335	X (inactive)-specific transcript
SOD2	5.01327	3.69974e-18	1566342_at	R34841	Transcribed locus
AS11 protein	4.98358	0.00304	234857_at	AF060169	Homo sapiens AS11 protein mRNA, partial cds.
SLC2A5	4.97625	0.00181	204430_s_at		Solute carrier family 2 (facilitated glucosetransporter), member 5
GRIN2C	4.94466	0.00049	217573_at	AW138468	Glutamate receptor, ionotropic, N-methyl D-aspartate 2C
HRASLS2	4.9308	0.00046	221122_at		HRAS-like suppressor 2
SMTNL1	4.9108	0.0052	230367_at	AI359511	Smoothelin-like 1
WDR71	4.84407	8.70572e-06	1560422_at	BF346537	WD repeat domain 71
TSHZ2	4.83956	0.00012	1561472_at	BC035175	Chromosome 20 open reading frame 17
SCN9A	4.83067	7e-05	1563031_at	BC029452	Sodium channel, voltage-gated, type IX, alpha
NCR3	4.82838	0.00446	211583_x_at	AF031136	Natural cytotoxicity triggering receptor 3
PRP2	4.81778	3.92719e-07	240770_at	AW058459	Proline-rich protein PRP2
ATF3	4.80613	1.79735e-08	1554980_a_at	AB066566	Activating transcription factor 3
FLJ14213	4.77665	0.00402	233119_at	AV732741	Hypothetical protein FLJ14213
DMRTC1	4.76135	0.00013	242292_at	H12084	DMRT-like family C1
GRIN2C	4.75553	0.00154	1569268_at	BC031077	Glutamate receptor, ionotropic, N-methyl D-aspartate 2C
231673_at	4.72249	7.94382e-06	231673_at	AW273730	Transcribed locus
ANGPTL2	4.69904	1.65192e-31	213004_at	AI074333	Angiopoietin-like 2
237612_at	4.68913	0.00055	237612_at	AI147392	Transcribed locus
LOC442282	4.67377	0.00914	1556445_at	AA931476	Similar to D-Hordein
244667_at	4.66015	0.0066	244667_at	AI741645	CDNA FLJ35683 fis, clone SPLEN2019131
CACNB2	4.62417	0.00036	237698_at	AI692664	Calcium channel, voltage-dependent, beta 2 subunit
CACNA1I	4.59808	0.00025	221631_at	AB032946	Calcium channel, voltage-dependent, alpha 1I subunit
OGDH	4.58999	0.00491	1554151_at	BC009580	Oxoglutarate (alpha-ketoglutarate) dehydrogenase (lipoamide)
TSNARE1	4.57963	7.19037e-13	231317_at	AI741779	T-SNARE domain containing 1
PLA2G4C	4.53121	1.96996e-07	209785_s_at	AF065214	Phospholipase A2, group IVC (cytosolic, calcium-independent)
STC1	4.52428	9.28881e-11	204597_x_at		Stanniocalcin 1
243459_x_at	4.5173	0.0023	243459_x_at	AW300077	Transcribed locus
NALP14	4.48146	0.00259	1553523_at	NM_176822.1	NLR family, pyrin domain containing 14
FLJ31204	4.45625	0.00383	230792_at	BE671210	Hypothetical protein FLJ31204
ICAM1	4.44917	3.06291e-06	202638_s_at		Intercellular adhesion molecule 1 precursor
DNASE1	4.44435	7e-05	1560536_at	BC035759	Deoxyribonuclease I
LOC155036	4.40535	0.00075	225907_at	AA679045	hypothetical protein LOC155036
BCL6	4.39101	0.00476	239249_at	AW298731	B-cell CLL/lymphoma 6 (zinc finger protein 51)
GTPBP1	4.32127	0.00127	205276_s_at		GTP binding protein 1
STC1	4.32115	9e-05	204596_s_at	U46768	Stanniocalcin 1
MGC34725	4.30979	0.00029	1555509_a_at	BC031671	Hypothetical protein MGC34725
EBF	4.30963	7e-05	237517_at	AI668592	Early B-cell factor
C3orf20	4.30138	0.0072	224273_at	AL136781	Chromosome 3 open reading frame 20
ZC3H5	4.28774	5e-05	1562434_at	AL832312	Zinc finger CCCH-type containing 5
S100A7L1	4.24762	0.00171	232170_at	AJ243672	S100 calcium binding protein A7-like 1
PDGFA	4.23805	0.00517	216867_s_at	X03795	Platelet-derived growth factor alpha polypeptide
HIPK2	4.23619	0.00575	240294_at	T95327	Homeodomain interacting protein kinase 2
AK3L1	4.23159	9.02122e-11	225342_at	AK026966	Adenylate kinase 3-like 1
SF3A3	4.21047	4.17544e-08	212906_at	BE044440	KIAA1201 protein
HCN1	4.18711	0.00093	1556351_at	BM682352	Hyperpolarization activated cyclic nucleotide-gated potassium channel 1
MMP14	4.18458	3e-05	217279_x_at	X83535	Matrix metallopeptidase 14 (membrane-inserted)
SH2D1A	4.1731	0.00333	210116_at	AF072930	SH2 domain protein 1A, Duncan's disease (lymphoproliferative syndrome)
236412_at	4.16987	0.00033	236412_at	BF511817	Transcribed locus
FBXL16	4.16544	0.00515	232409_x_at	AA984280	F-box and leucine-rich repeat protein 16
C14orf159	4.16323	0.00414	1554039_at	BC009182	Chromosome 14 open reading frame 159
FABP6	4.16109	0.00256	210445_at	U19869	Fatty acid binding protein 6, ileal (gastrotropin)
DDX26	4.14843	2.76723e-07	1557117_at	AW236954	CDNA clone IMAGE:4812643
TFPI2	4.12409	5.33725e-06	209277_at	AL574096	Tissue factor pathway inhibitor 2
C6orf153	4.09621	0.00064	1569516_at	BM469250	cDNA clone IMAGE:5585187 5'
NEK8	4.06086	4e-05	1557172_x_at	AI073943	NIMA (never in mitosis gene a)- related kinase 8
PTHB1	4.0545	0.00079	1555555_at	BC032715	parathyroid hormone-responsive B1
BHLHB2	4.01653	4.03872e-11	201170_s_at		Differentiated embryo chondrocyte expressed gene1
TMEM63A	4.00689	0.00241	202700_s_at		Transmembrane protein 63A
239639_at	4.0023	0.00078	239639_at	BE674305	cDNA clone IMAGE:3279056 3' similar to
234510_at	3.98036	0.00067	234510_at	AL049357	cDNA DKFZp566F133
CCL26	3.97902	0.00504	223710_at	AF096296	Chemokine (C-C motif) ligand 26
TBL1X	3.97342	0.00707	1570293_at	BC029394	Transducin (beta)-like 1X-linked
C6orf157	3.97142	0.00088	233327_at	AL137544	Chromosome 6 open reading frame 157
ANGPTL2	3.97079	1.14747e-22	213001_at	AF007150	Angiopoietin-like 2
FLJ10081	3.97019	0.00017	220950_s_at		Hypothetical protein FLJ10081
TFB2M	3.96891	0.00758	1566932_x_at	BC042010	Transcription factor B2, mitochondrial
CELSR1	3.9681	0.00445	214353_at	AW241864	Cadherin, EGF LAG seven-pass G-type receptor 1 (flamingo homolog, Drosophila)
SLC2A13	3.91366	0.00398	1552695_a_at	NM_052885.1	Solute carrier family 2 (facilitated glucosetransporter), member 13
ITGB2	3.90964	0.0046	1555349_a_at	L78790	Integrin, beta 2 (antigen CD18 (p95), lymphocyte function-associated antigen 1; macrophage antigen 1 (mac-1) beta subunit)
AK3L1	3.89608	1.19061e-09	204348_s_at		Adenylate kinase 3
SH3GLP1	3.8949	0.00258	1566253_at	AL119928	SH3-domain GRB2-like pseudogene 1
LRMP	3.88697	0.00054	35974_at	U10485	Lymphoid-restricted membrane protein
MFSD4	3.88452	0.00148	239304_at	AA490232	Hypothetical protein DKFZp761N1114
AUH	3.87099	0.00316	236839_at	AI791801	AU RNA binding protein/enoyl-Coenzyme A hydratase
DCTN2	3.87066	0.00079	232505_at	AU147214	Dynactin 2 (p50)
SLC16A6	3.86469	3.49637e-06	230748_at	AI873273	Solute carrier family 16 (monocarboxylic acid transporters), member 6
TCL1A	3.86364	0.00378	209995_s_at	BC003574	T-cell leukemia/lymphoma 1A
TMEFF2	3.83212	6.26603e-06	224321_at	AB004064	Homo sapiens mRNA for tomoregulin, complete cds.
TFPI2	3.82717	2.37406e-07	209278_s_at	L27624	Tissue factor pathway inhibitor 2
FOSL1	3.79771	2.69562e-11	204420_at	BG251266	FOS-like antigen 1
B3GNT2	3.79524	1.35476e-18	222870_s_at	AF288208	UDP-GlcNAc:betaGal beta-1,3-N-acetylglucosaminyltransferase 1
ARHGAP22	3.7706	0.00616	1556459_at	AK093071	Rho GTPase activating protein 22
1558784_at	3.71581	0.00112	1558784_at	BG540230	cDNA clone IMAGE:4693613 5'
ITIH4	3.70714	0.00957	206287_s_at		Inter-alpha (globulin) inhibitor H4 (plasmaKallikrein-sensitive glycoprotein)
TRDV2	3.70009	0.00304	215524_x_at	AW966434	T-cell antigen receptor alpha (TCRA)
EHMT1	3.69249	0.00475	1559311_at	BM875362	Euchromatic histone-lysine N-methyltransferase 1
CEACAM1	3.69187	2e-05	211889_x_at	D12502	Carcinoembryonic antigen-related cell adhesion molecule 1 (biliary glycoprotein)
TMEM110	3.68224	0.00608	237677_at	AI733112	Musculoskeletal, embryonic nuclear protein 1
231038_s_at	3.67564	0.00128	231038_s_at	AI309438	Transcribed locus, strongly similar to NP_078795.2 hypothetical protein FLJ13725 [Homo sapiens]
BLZF1	3.67246	0.00571	210462_at	AF288161	Basic leucine zipper nuclear factor 1 (JEM-1)
231478_at	3.67197	0.00021	231478_at	AI051127	Transcribed locus
LOC442213	3.66955	1e-05	234689_at	AL161622	similar to dJ402H5.2 (novel protein similar to worm and fly proteins)
ACCN5	3.66692	0.00851	1564504_at	AJ252011	Amiloride-sensitive cation channel 5, intestinal
MMP14	3.66003	8.34426e-10	202828_s_at		Matrix metalloproteinase 14 preproprotein
ABTB2	3.6514	0.00065	233628_at	AK025359	Ankyrin repeat and BTB (POZ) domain containing 2
WBSCR17	3.65018	0.00348	1566783_at	BC006563	Williams-Beuren syndrome chromosome region 17
CCDC40	3.64149	0.00419	1563563_at	AL713758	Hypothetical protein FLJ20753
1560559_at	3.63916	0.00066	1560559_at	AL137539	cDNA DKFZp434N2419
TCRAV5S1	3.63853	0.00382	217170_at	AE000659	T-cell receptor alpha delta
HIP1R	3.63542	3.33779e-12	38340_at	AB014555	Huntingtin interacting protein-1-related
AURKC	3.60113	0.00214	211107_s_at	AB017332	Aurora kinase C
SQSTM1	3.59543	0.00015	213112_s_at	N30649	Sequestosome 1
242488_at	3.59191	0.00634	242488_at	R55784	CDNA FLJ38396 fis, clone FEBRA2007957
AXUD1	3.59126	2.30897e-09	225557_at	AI091372	AXIN1 up-regulated 1
NFKBIA	3.58835	2.13852e-11	201502_s_at	AI078167	Nuclear factor of kappa light polypeptide gene enhancer in B-cells inhibitor, alpha
PRG-3	3.58304	0.00471	1563950_at	AL050079	Plasticity related gene 3
LOC387826	3.58122	0.00771	237822_at	AI962701	Hypothetical LOC387826
LOC440997	3.57913	0.00954	238586_at	AI951599	Hypothetical gene supported by AK055127; BC053586; BC067863
MRPS6	3.57836	1.81708e-06	213164_at	AI867198	Mitochondrial ribosomal protein S6
PGF	3.57123	0.00082	209652_s_at	BC001422	Placental growth factor, vascular endothelial growth factor-related protein
FZD4	3.55713	4.73319e-15	218665_at		Frizzled (Drosophila) homolog 4
DTNA	3.55384	0.00299	208430_s_at		Dystrobrevin, alpha
SLC39A8	3.55309	0.00616	219869_s_at		Solute carrier family 39 (zinc transporter), member 8
PCTK3	3.54124	0.0041	214797_s_at	BC000281	PCTAIRE protein kinase 3
ZNF568	3.51832	0.00736	1564356_at	AK093123	Zinc finger protein 568
PANK2	3.51777	9.90876e-08	235130_at	AV703394	Pantothenate kinase 2 (Hallervorden-Spatz syndrome)
IRAK2	3.50729	0.00062	231779_at	AI246590	Interleukin-1 receptor-associated kinase 2
1565837_at	3.49665	0.00215	1565837_at	AA215492	CDNA FLJ39181 fis, clone OCBBF2004235
CCDC37	3.48122	0.00894	220824_at		Hypothetical protein FLJ20123
PFKFB4	3.46233	2e-05	228499_at	AL038787	6-phosphofructo-2-kinase/fructose-2,6-biphosphatase 4
SPHK1	3.46222	5.38637e-20	219257_s_at		Sphingosine kinase 1
FBXO32	3.4584	0.00406	225803_at	AW006123	F-box protein 32
LOC441340	3.4326	0.00384	222194_at	AL390183	Hypothetical LOC441340
LOC149194	3.42911	2e-05	230973_at	AI937119	Hypothetical protein LOC149194
ZNF718	3.42519	0.00612	1569479_at	BC020836	Zinc finger protein 718
B3GNT2	3.42457	2.77341e-09	219326_s_at		Beta-1,3-N-acetylglucosaminyltransferase
ERBB2IP	3.41953	0.00022	232896_at	AK026757	Erbb2 interacting protein
RECQL5	3.39941	0.00397	34063_at	AB006533	RecQ protein-like 5
MRPS6	3.39861	2.04695e-08	212944_at	AK024896	Mitochondrial ribosomal protein S6
DHX37	3.39723	0.00029	223364_s_at	BC004463	DEAH (Asp-Glu-Ala-His) box polypeptide 37
CCL13	3.39047	0.0035	206407_s_at		Small inducible cytokine subfamily A (Cys-Cys),member 13
LOC392791	3.35923	0.00061	239751_at	AA922231	Hypothetical LOC392791
DKFZp564N2472	3.35476	0.00094	1556291_at	AL833888	Hypothetical protein DKFZp564N2472
APOB	3.34126	0.00393	223579_s_at	AF119905	Apolipoprotein B (including Ag(x) antigen)
STIM1	3.33991	0.00021	1570283_at	BC016014	Stromal interaction molecule 1
NTRK3	3.336	0.008	1557795_s_at	AI917078	Neurotrophic tyrosine kinase, receptor, type 3
1560621_at	3.32376	0.00081	1560621_at	BQ707702	cDNA clone IMAGE:6282178
LOC387921	3.31817	4.10534e-07	236122_at	H40696	Similar to RIKEN cDNA 8030451K01
ACTL7A	3.31752	0.00549	220501_at		Actin-like 7A
KIAA1754	3.31069	8.01186e-11	225582_at	AA425726	KIAA1754
TMEM30B	3.3033	0.00821	230124_at	BE218611	Transmembrane protein 30B
B4GALT5	3.29784	5.39156e-25	221484_at	BF691447	UDP-Gal:betaGlcNAc beta 1,4- galactosyltransferase, polypeptide 5
SLC2A5	3.29126	0.00059	204429_s_at	BE560461	Solute carrier family 2 (facilitated glucose/fructose transporter), member 5
241657_at	3.28961	0.00121	241657_at	AI791835	Transcribed locus
MMP14	3.28378	1.10264e-06	202827_s_at	AU149305	Matrix metallopeptidase 14 (membrane-inserted)
ICAM1	3.27447	8.25854e-06	202637_s_at	AI608725	Intercellular adhesion molecule 1 (CD54), human rhinovirus receptor
TTN	3.27368	0.00819	241791_at	BF825274	Titin
C21orf2	3.25616	0.00676	214309_s_at	AI435747	cDNA clone IMAGE:2122009
LRRC54	3.25251	0.00024	218245_at		Leucine-rich repeat-containing protein 54
SSTR3	3.2464	0.00212	1553178_a_at	NM_001051.1	Somatostatin receptor 3
PLG	3.24381	0.00705	240033_at	BF447999	Plasminogen
Similar to LOC166173	3.24177	0.00956	1555157_at	BC033582	cDNA clone MGC:34832 IMAGE:5203730
LOC136288	3.23178	0.00069	1557636_a_at	BC031107	Hypothetical protein LOC136288
1561204_at	3.21674	0.00153	1561204_at	BC040994	CDNA clone IMAGE:5272574
C11orf36	3.20891	0.00205	1564439_a_at	AK093421	Chromosome 11 open reading frame 36
244025_at	3.199	0.0008	244025_at	BF590917	Transcribed locus
GFI1	3.19518	0.0049	206589_at		Growth factor independent 1
LASS5	3.19374	0.00904	239491_at	AI089312	LAG1 longevity assurance homolog 5 (S. cerevisiae)
FGF1	3.19259	3.12785e-06	205117_at	X59065	H.sapiens FGF gene, exon 3.
PLA2G4A	3.18772	0.00116	210145_at	M68874	Phospholipase A2, group IVA (cytosolic, calcium-dependent)
GAP43	3.18628	0.00297	204471_at		Growth associated protein 43
RAB3C	3.1837	0.00024	241977_s_at	AI634523	RAB3C, member RAS oncogene family
NRP2	3.16906	0.00786	225566_at	AI819729	Neuropilin 2
C4orf20	3.15802	0.0003	227337_at	AA886870	Hypothetical protein FLJ11200
ITGA2	3.15802	1e-05	205032_at		Integrin alpha 2 precursor
CEACAM1	3.14647	0.0089	206576_s_at		Carcinoembryonic antigen-related cell adhesionmolecule 1 (biliary glycoprotein)
STIM1	3.12713	0.00023	1570284_x_at	BC016014	Stromal interaction molecule 1
RPS6KC1	3.12509	3.43484e-13	218909_at		Ribosomal protein S6 kinase, 52kD, polypeptide1
EML5	3.12202	0.00434	1570393_at	BC032685	Echinoderm microtubule associated protein like 5
IL12A	3.12156	0.0089	207160_at		Interleukin 12A
230741_at	3.11663	0.00412	230741_at	AI655467	CDNA FLJ41454 fis, clone BRSTN2011597
BAG1	3.10614	6e-05	229720_at	AA394039	BCL2-associated athanogene
LOC202051	3.10504	2.19929e-07	1558641_at	AK098740	Hypothetical protein LOC202051
C6orf174	3.10159	0.00211	233050_at	AL096711	Chromosome 6 open reading frame 174
AK3L1	3.09779	0.00094	230630_at	AI566130	Adenylate kinase 3-like 1
KLF4	3.08354	1.74323e-08	221841_s_at	BF514079	Kruppel-like factor 4 (gut)
PKP3	3.08228	0.00438	209873_s_at	AF053719	Plakophilin 3
PLXNC1	3.07247	0.00536	206470_at		Plexin C1
C9orf50	3.06731	0.00966	230335_at	AW084476	Hypothetical protein LOC375759
HIST1H2AJ	3.06055	1.21803e-09	208583_x_at		H2A histone family, member E
BTC	3.06017	0.00391	241412_at	AI620677	Transcribed locus
NR4A3	3.02909	0.00854	209959_at	U12767	Human mitogen induced nuclear orphan receptor (MINOR) mRNA, complete cds.
244308_at	3.02476	0.00329	244308_at	BF514096	Full length insert cDNA clone ZD73D05
FLJ20581	3.01682	0.00561	89977_at	AI733019	Hypothetical protein FLJ20581
C3orf49	2.99499	0.00151	1553805_at	NM_138808.1	Chromosome 3 open reading frame 49
MGC22265	2.98619	0.00456	1555568_at	BC034017	Hypothetical protein MGC22265
221145_at	2.98376	0.0088	221145_at		Hypothetical protein PRO1097
ZBTB40	2.98076	0.00025	203958_s_at	AI557467	Zinc finger and BTB domain containing 40
EREG	2.97702	0.00034	205767_at		Epiregulin precursor
BLOC1S3	2.97689	0.0005	1559530_at	BC040703	Biogenesis of lysosome-related organelles complex-1, subunit 3
C6orf188	2.97378	4e-05	232217_at	AI292175	Chromosome 6 open reading frame 188
229715_at	2.96917	7e-05	229715_at	AW006182	CDNA FLJ41663 fis, clone FEBRA2027297
HIST1H2AI	2.96311	2.69454e-07	214542_x_at		H2A histone family, member C
C3orf52	2.96261	0.0001	219474_at		Chromosome 3 open reading frame 52
GREM1	2.95598	1.09426e-17	218469_at		Cysteine knot superfamily 1, BMP antagonist 1
MAFF	2.95291	4.55459e-25	36711_at	AL021977	v-maf musculoaponeurotic fibrosarcoma oncogene homolog F (avian)
GPNMB	2.9489	8.16492e-08	1554018_at	BC011595	Glycoprotein (transmembrane) nmb
FGF2	2.9479	3.40916e-14	204421_s_at	M27968	Fibroblast growth factor 2 (basic)
EHBP1L1	2.94734	0.00973	1557228_at	AJ404607	EH domain binding protein 1-like 1
HIAT1	2.92258	5.49235e-31	225222_at	AI243268	Hippocampus abundant transcript 1
IL7R	2.92217	1.83043e-11	226218_at	BE217880	Interleukin 7 receptor
AQP3	2.91871	0.00121	39248_at	N74607	Aquaporin 3
ATP8B4	2.91177	0.00221	220416_at		ATPase, class I, type 8B, member 4
NRCAM	2.90194	0.00864	216959_x_at	U55258	Neuronal cell adhesion molecule
CCRK	2.89548	0.00557	205271_s_at		Cell cycle related kinase
1562557_at	2.87623	0.00669	1562557_at	BC040888	Clone IMAGE:5742030
TMEM51	2.87407	0.00043	218815_s_at		Transmembrane protein 51
TRA16	2.85713	0.0001	226839_at	N25631	TR4 orphan receptor associated protein TRA16
216499_at	2.84531	0.00062	216499_at	AL137590	cDNA DKFZp434K0610
FNDC3A	2.83976	5.6062e-08	215910_s_at	AL137000	Fibronectin type III domain containing 3A
HS3ST3B1	2.83661	2.83783e-07	1561908_a_at	AL832823	Hypothetical protein MGC12916
CFHR2	2.83083	0.00847	206910_x_at		H factor (complement)-like 3
CLEC2B	2.81692	0.00016	209732_at	BC005254	C-type lectin domain family 2, member B
B4GALT5	2.8168	4.55474e-24	221485_at	AL035683	UDP-Gal:betaGlcNAc beta 1,4-galactosyltransferase polypeptide 5
SST	2.8069	0.00743	213921_at		Somatostatin
GOLPH2	2.80521	3.35905e-09	217771_at		Golgi membrane protein GP73
PFKP	2.79538	4.136e-27	201037_at		Phosphofructokinase, platelet
PUS7	2.78784	2.00263e-09	218984_at		Pseudouridylate synthase 7 homolog (S. cerevisiae)
RAB3GAP1	2.78211	3.2844e-09	212932_at	AK022494	RAB3 GTPase activating protein subunit 1 (catalytic)
TNFAIP6	2.78124	0.0002	206026_s_at		Tumor necrosis factor, alpha-induced protein 6
SIPA1L3	2.78054	0.00245	213600_at	AA425633	Signal-induced proliferation-associated 1 like 3
UAP1L1	2.77904	6e-05	214755_at	AK022632	UDP-N-acteylglucosamine pyrophosphorylase 1-like 1
ATN1	2.77244	0.00988	40489_at	D31840	Atrophin 1
ICAM1	2.74424	0.00626	215485_s_at	AA284705	Intercellular adhesion molecule 1 (CD54), human rhinovirus receptor
TPI1	2.74144	0.00015	210050_at	M10036	Human triosephosphate isomerase mRNA, complete cds.
FLJ32871	2.73787	0.00562	243095_at	AW451624	Hypothetical protein FLJ32871
FLJ34594	2.73509	0.00199	1563612_at	AK091913	Hypothetical protein LOC642728
AVPI1	2.73288	1.55802e-10	218631_at		Arginine vasopressin-induced 1
MGC13034	2.7324	0.00345	240114_s_at	AI927971	Hypothetical protein MGC13034
PLOD2	2.72447	8.8073e-08	202619_s_at	AI754404	Procollagen-lysine, 2-oxoglutarate 5-dioxygenase 2
KIAA0690	2.71826	0.00033	216913_s_at	AK021460	KIAA0690
HPSE	2.71605	0.0093	219403_s_at		Heparanase
TMEM54	2.71601	2.23036e-06	225536_at	AL545105	Transmembrane protein 54
SQSTM1	2.71442	1.474e-13	201471_s_at		Sequestosome 1
C22orf24	2.71418	0.00558	207701_at		Chromosome 22 open reading frame 24
SAT	2.71314	3e-05	230333_at	BE326919	Spermidine/spermine N1-acetyltransferase
PPP1R15A	2.7119	6.90862e-09	37028_at	U83981	Protein phosphatase 1, regulatory (inhibitor) subunit 15A
LOC389183	2.70629	0.00072	1561571_at	BC028116	Hypothetical gene supported by BC028116
NP	2.70277	2.44232e-10	201695_s_at		Purine nucleoside phosphorylase
CNDP2	2.69725	0.00018	1562460_at	BF512616	CNDP dipeptidase 2 (metallopeptidase M20 family)
UTS2	2.6877	0.0097	220784_s_at		Urotensin 2, preproprotein isoform a
BLOC1S3	2.68217	0.0018	228244_at	BF062383	Biogenesis of lysosome-related organelles complex-1, subunit 3
C2orf31	2.67429	0.0022	221245_s_at		Chromosome 2 open reading frame 31
GPD2	2.66672	3.08578e-08	210007_s_at	U36310	Glycerol-3-phosphate dehydrogenase 2 (mitochondrial)
ITPR3	2.66104	9.71836e-09	201189_s_at		Inositol 1,4,5-triphosphate receptor, type 3
GDF15	2.65647	1.23144e-09	221577_x_at	AF003934	Growth differentiation factor 15
GPD2	2.65045	4.24913e-12	225447_at	AA613031	Glycerol-3-phosphate dehydrogenase 2 (mitochondrial)
SPRY2	2.64189	2.48455e-08	204011_at		Sprouty (Drosophila) homolog 2
IL7R	2.63898	2.77927e-09	205798_at		Interleukin 7 receptor
TRIO	2.6296	0.0046	231403_at	N21108	Triple functional domain (PTPRF interacting)
LEPREL1	2.62627	1.50264e-08	218717_s_at		Leprecan-like 1
OAF	2.6086	4.15961e-06	225510_at	BG033561	OAF homolog (Drosophila)
KLF4	2.59091	0.00132	220266_s_at		Kruppel-like factor 4 (gut)
TMBIM1	2.58342	7.89973e-16	217730_at		Transmembrane BAX inhibitor motif containing 1
SPP1	2.58024	0.00617	209875_s_at	M83248	Secreted phosphoprotein 1 (osteopontin, bone sialoprotein I, early T-lymphocyte activation 1)
PTGS2	2.57102	7.17607e-09	204748_at		Prostaglandin-endoperoxide synthase 2(prostaglandin GH synthase and cyclooxygenase)
BRSK1	2.57055	0.00495	1552504_a_at	NM_032430.1	BR serine/threonine kinase 1
STX3A	2.56664	0.0001	209238_at	BE966922	Syntaxin 3A
BAMBI	2.54947	0.00298	203304_at		BMP and activin membrane-bound inhibitor homolog (Xenopus laevis)
HRH3	2.54582	0.00064	1555715_a_at	AF346903	Histamine receptor H3
SLC25A30	2.54084	0.00041	226782_at	BF001919	Solute carrier family 25, member 30
METTL1	2.53868	8e-05	204027_s_at		Methyltransferase-like protein 1, isoform a
HAS2	2.53507	8.59258e-07	206432_at		Hyaluronan synthase 2
PPIF	2.53261	1.89053e-12	201489_at	BC005020	Peptidylprolyl isomerase F (cyclophilin F)
BTN2A1	2.53122	5e-05	211256_x_at	U90142	Butyrophilin, subfamily 2, member A1
SIRT6	2.5263	0.00011	233179_x_at	AL365375	Sirtuin (silent mating type information regulation 2 homolog) 6 (S. cerevisiae)
RICTOR	2.5261	0.00017	226310_at	AI743511	rapamycin-insensitive companion of mTOR
MCL1	2.52165	1.08931e-26	200798_x_at		Myeloid cell leukemia sequence 1 (BCL2-related)
SLC2A13	2.51847	3e-05	227176_at	AL565362	Solute carrier family 2 (facilitated glucose transporter), member 13
METRNL	2.51309	4e-05	225955_at	BG231494	Full length insert cDNA clone ZB42D04
BHLHB2	2.50723	0.00104	201169_s_at	BG326045	Basic helix-loop-helix domain containing, class B, 2
MAFF	2.50337	2.11038e-09	205193_at		v-maf musculoaponeurotic fibrosarcoma (avian)oncogene family, protein F
TNFAIP6	2.49599	0.00175	206025_s_at	AW188198	Tumor necrosis factor, alpha-induced protein 6
ESM1	2.49208	0.00272	208394_x_at		Endothelial cell-specific molecule 1 precursor
CD55	2.48658	2e-05	201925_s_at		Decay accelerating factor for complement (CD55,Cromer blood group system)
FGF5	2.48566	2e-05	208378_x_at		Fibroblast growth factor 5
ENC1	2.48544	2.11997e-09	201341_at		Ectodermal-neural cortex (with BTB-like domain)
CD276	2.4853	1.0962e-07	224859_at	AL360136	CD276 antigen
CTTN	2.48424	8.80925e-07	214073_at	BG475299	Cortactin
STC2	2.47535	3.33708e-06	203439_s_at	BC000658	Stanniocalcin 2
GREM1	2.4689	1.11404e-11	218468_s_at	AF154054	Gremlin 1, cysteine knot superfamily, homolog (Xenopus laevis)
RPL10A	2.46833	0.00403	232592_at	AU146731	cDNA clone HEMBB1001335
1556393_at	2.45554	0.00116	1556393_at	BE326219	Similar to hypothetical protein FLJ25224
C21orf88	2.45442	0.00096	1555231_a_at	AF426267	Chromosome 21 open reading frame 88
CABIN1	2.45305	0.00019	202624_s_at		Calcineurin binding protein 1
NFE2L3	2.45078	2.11549e-07	204702_s_at		Nuclear factor (erythroid-derived 2)-like 3
SPAG9	2.44687	5.79609e-07	206748_s_at		Sperm associated antigen 9
KIAA0040	2.4456	0.00481	203143_s_at	T79953	Transcribed locus
CD164	2.44313	9.42751e-39	208654_s_at	BF669455	CD164 antigen, sialomucin
SAT	2.43718	1.71291e-06	213988_s_at	BE971383	Spermidine/spermine N1-acetyltransferase
KRTHA4	2.43264	1.07306e-28	206969_at		Type I hair keratin 4
MCL1	2.42879	6.46729e-09	200796_s_at	BF594446	Myeloid cell leukemia sequence 1 (BCL2-related)
FNDC3A	2.42453	1.09111e-22	202304_at		Fibronectin type III domain containing 3A
TNFRSF21	2.4213	1.99261e-06	218856_at		Tumor necrosis factor receptor superfamily, member 21
ISOC2	2.41388	1.43467e-08	218893_at		Isochorismatase domain containing 2
PPIF	2.41141	7.61138e-17	201490_s_at		Peptidylprolyl isomerase F (cyclophilin F)
DNAJA1	2.41036	3.23169e-25	200880_at	AL534104	DnaJ (Hsp40) homolog, subfamily A, member 1
C6orf106	2.40315	3e-05	217924_at	AL523965	Chromosome 6 open reading frame 106
BTN2A1	2.40086	1.29837e-10	215493_x_at	AL121936	Butyrophilin, subfamily 2, member A1
LOC115110	2.39852	3.92311e-06	232190_x_at	AI393958	Hypothetical protein LOC115110
KIAA1217	2.39581	0.00073	216051_x_at	AK022045	KIAA1217
PTGS2	2.39523	8.67435e-09	1554997_a_at	AY151286	Prostaglandin-endoperoxide synthase 2 (prostaglandin G/H synthase and cyclooxygenase)
LOC387921	2.3856	0.00095	239314_at	AV688972	Similar to RIKEN cDNA 8030451K01
CEACAM1	2.37807	0.00305	211883_x_at	M76742	Carcinoembryonic antigen-related cell adhesion molecule 1 (biliary glycoprotein)
NADK	2.37689	0.00455	208917_x_at	BE674658	NAD kinase
MAX	2.3746	1.03052e-24	209332_s_at	BC003525	MYC associated factor X
LIPA	2.36335	8.93202e-25	201847_at		Lipase A precursor
C1orf51	2.35949	3e-05	227285_at	AW080835	Chromosome 1 open reading frame 51
PELO	2.35822	2.38982e-19	218472_s_at		Pelota homolog (Drosophila)
PPP1R15A	2.3563	5e-05	202014_at		Growth arrest and DNA-damage-inducible 34
B2M	2.35559	1.98837e-32	201891_s_at		Beta-2-microglobulin
C1orf75	2.34422	0.00015	222752_s_at	AK024066	Chromosome 1 open reading frame 75
STEAP1	2.33898	3.90759e-06	205542_at		Six transmembrane epithelial antigen of theprostate
ABL2	2.33762	6.85582e-09	226893_at	AW173164	V-abl Abelson murine leukemia viral oncogene homolog 2 (arg, Abelson-related gene)
RIPK1	2.33351	4.60067e-10	226551_at	AI743085	Receptor (TNFRSF)-interacting serine-threonine kinase 1
SLC31A2	2.33252	0.00751	204204_at		Solute carrier family 31 (copper transporters),member 2
SAT	2.33095	3.32591e-10	203455_s_at		Spermidinespermine N1-acetyltransferase
SCML1	2.33079	9e-05	222747_s_at	BF001786	Sex comb on midleg-like 1 (Drosophila)
FGFR1	2.33009	3e-05	215404_x_at	AK024388	Homo sapiens cDNA FLJ14326 fis, clone PLACE4000247.
OSBPL10	2.32961	4.92368e-10	219073_s_at		Oxysterol binding protein-like 10
DOK1	2.32945	9e-05	216835_s_at	AF035299	Docking protein 1, 62kDa (downstream of tyrosine kinase 1)
PSMA4	2.32264	2.00459e-20	203396_at		Proteasome (prosome, macropain) subunit, alphatype, 4
SMAF1	2.31494	0.00694	1554128_at	BC029594	Small adipocyte factor 1
SCPEP1	2.31064	2.89685e-17	218217_at		Serine carboxypeptidase 1 precursor protein
EXOSC4	2.31039	0.00042	91682_at	AI571298	Exosome component 4
FGF5	2.30569	0.00126	210310_s_at	AB016517	Fibroblast growth factor 5
ITGA5	2.3009	4.22579e-06	201389_at		Integrin, alpha 5 (fibronectin receptor, alpha polypeptide)
RRAGC	2.29992	6.39626e-11	218088_s_at		Rag C protein
BVES	2.29957	1.49827e-06	228783_at	AA993518	Blood vessel epicardial substance
ADCY3	2.29797	0.00246	209320_at	AF033861	Adenylate cyclase 3
BANP	2.29133	0.00653	228928_x_at	AL157429	Receptor (TNFRSF)-interacting serine-threonine kinase 1
MMP14	2.29065	4.86579e-12	160020_at	Z48481	Matrix metallopeptidase 14 (membrane-inserted)
MESDC1	2.28977	2.26855e-06	223264_at	BC001373	Mesoderm development candidate 1
EPOR	2.28224	0.00753	396_f_at	X97671	Erythropoietin receptor
GALNTL4	2.27347	0.00195	1554079_at	BC037341	Casein kinase 2, alpha 1 polypeptide
B4GALT1	2.27162	1.07324e-06	201883_s_at	D29805	UDP-Gal:betaGlcNAc beta 1,4- galactosyltransferase, polypeptide 1
DOK1	2.26338	0.00305	211121_s_at	AF180527	Docking protein 1, 62kDa (downstream of tyrosine kinase 1)
CCDC86	2.26203	6e-05	203119_at		Coiled-coil domain containing 86
OTUD1	2.26113	0.00088	226140_s_at	AI934347	OTU domain containing 1
MTF2	2.25955	3.3411e-09	203345_s_at	AI566096	Metal response element binding transcription factor 2
B2M	2.25848	2.76016e-30	216231_s_at	AW188940	Beta-2-microglobulin
PSEN1	2.25393	4.32853e-10	207782_s_at		Presenilin 1 isoform
KCNS3	2.25299	0.00159	205968_at		Potassium voltage-gated channel,delayed-rectifier, subfamily S, member 3
CCNL1	2.24493	9.299e-11	220046_s_at		Cyclin L ania-6a
SNX11	2.24254	4.13257e-07	53912_at	AI668643	Sorting nexin 11
OTUB1	2.24055	9.13033e-07	38710_at	AL096714	OTU domain, ubiquitin aldehyde binding 1
GNB4	2.23625	0.00134	223487_x_at	AW504458	Guanine nucleotide binding protein (G protein), beta polypeptide 4
CENTA1	2.23339	0.00781	90265_at	AW050627	Centaurin, alpha 1
PLAUR	2.2316	5.21566e-09	210845_s_at	U08839	Plasminogen activator, urokinase receptor
MT4	2.23134	0.0065	217395_at	X55503	H.sapiens pseudogene for metallothionein and AG/CT repetitive element.
SLC30A1	2.23083	0.00016	228181_at	AI553933	Solute carrier family 30 (zinc transporter), member 1
SAP130	2.22671	1.04029e-10	220367_s_at		Sin3A-associated protein, 130kDa
GALNT12	2.2262	0.00774	218885_s_at		UDP-N-acetyl-alpha-D-galactosamine:polypeptide N-acetylgalactosaminyltransferase 12 (GalNAc-T12)
NRBP1	2.22094	1.80275e-10	217765_at		Nuclear receptor binding protein
227684_at	2.21836	7e-05	227684_at	AI032786	Similar to KIAA1503 protein [Homo sapiens]
NT5E	2.21783	2.68759e-08	1553995_a_at	BC015940	5'-nucleotidase, ecto (CD73)
NOV	2.2169	2.84977e-08	214321_at	BF440025	Nephroblastoma overexpressed gene
BTN2A1	2.2154	3.54523e-07	203944_x_at		Butyrophilin, subfamily 2, member A1
TEAD2	2.21475	0.00383	238322_s_at	AA337048	TEA domain family member 2
RIS1	2.21085	4e-05	213338_at	BF062629	Ras-induced senescence 1
ATF5	2.20828	0.00051	204998_s_at		Activating transcription factor 5
TAPBP	2.20807	2.3386e-07	1555565_s_at	AF314222	TAP binding protein (tapasin)
COQ10B	2.20361	1.91337e-17	219397_at		Coenzyme Q10 homolog B (S. cerevisiae)
BBX	2.20333	0.00011	226331_at	BF508813	Bobby sox homolog (Drosophila)
ARNTL2	2.20312	0.00276	220658_s_at		Transcription factor BMAL2
PLXNC1	2.20212	0.00862	206471_s_at		Plexin C1
211691_x_at	2.20123	7e-05	211691_x_at	AF293339	Ornithine decarboxylase antizyme 4
GCLC	2.1992	0.0001	202923_s_at		Glutamate-cysteine ligase
C6orf106	2.19916	0.00061	217925_s_at		Chromosome 6 open reading frame 106
SLIT2	2.19734	1.57852e-08	209897_s_at	AF055585	Slit homolog 2 (Drosophila)
MTF2	2.18845	5e-05	203346_s_at	AF072814	Metal response element binding transcription factor 2
DNAJC1	2.18625	2.47836e-21	222620_s_at	BF591419	DnaJ (Hsp40) homolog, subfamily C, member 1
CALM2	2.18587	9.47695e-06	210790_s_at	BC003658	SAR1a gene homolog 1 (S. cerevisiae)
OGDH	2.1791	1e-05	1554152_a_at	BC009580	Oxoglutarate (alpha-ketoglutarate) dehydrogenase (lipoamide)
HS3ST3A1	2.17722	0.0044	219985_at		Heparan sulfate D-glucosaminyl3-O-sulfotransferase 3A1
PIP5K1A	2.1766	2.19897e-07	211205_x_at	U78577	Phosphatidylinositol-4-phosphate 5-kinase, type I, alpha
PIK3R2	2.17548	0.00634	207105_s_at		Phosphoinositide-3-kinase, regulatory subunit,polypeptide 2 (p85 beta)
CYP1A2	2.17245	0.00613	207608_x_at		Cytochrome P450, subfamily I (aromaticcompound-inducible), polypeptide 2
PDP2	2.17082	0.00852	232861_at	AB037769	Pyruvate dehydrogenase phosphatase isoenzyme 2
C1QTNF5	2.16986	0.00045	223499_at	AF329841	C1q and tumor necrosis factor related protein 5
CES2	2.16781	4.59535e-06	209668_x_at	D50579	Carboxylesterase 2 (intestine, liver)
CAMK2D	2.16703	0.00351	217569_x_at	AA017093	Calcium/calmodulin-dependent protein kinase (CaM kinase) II delta
HOMER1	2.16531	0.002	226651_at	AW052119	Homer homolog 1 (Drosophila)
ZBTB43	2.16372	0.00956	204180_s_at	AI745225	Zinc finger protein 297B
KCNJ5	2.16139	0.00817	211304_x_at	D50134	Potassium inwardly-rectifying channel, subfamily J, member 5
YRDC	2.15795	6e-05	222703_s_at	BE464161	YrdC domain containing (E.coli)
SCML1	2.15787	8.73137e-07	218793_s_at		Sex comb on midleg (Drosophila)-like 1
YEATS2	2.15568	1.66412e-08	221203_s_at		YEATS domain containing 2
SNX11	2.15438	0.00307	220140_s_at		Sorting nexin 11
KIAA1450	2.14697	0.0015	226460_at	AB040883	KIAA1450 protein
RABGGTA	2.14637	0.00353	203573_s_at		Rab geranylgeranyltransferase, alpha subunit
GPATC3	2.14473	0.00786	218895_at		G patch domain containing 3
RP2	2.14353	1.98621e-08	205191_at		Retinitis pigmentosa 2 (X-linked recessive)
IER2	2.1415	1.95068e-19	202081_at		Immediate early protein
LYSMD2	2.13966	3e-05	226748_at	AI674731	LysM, putative peptidoglycan-binding, domain containing 2
NAV3	2.13801	4.98038e-06	1552658_a_at	NM_014903.2	Neuron navigator 3
DUSP5	2.13402	3e-05	209457_at	U16996	Dual specificity phosphatase 5
PGK1	2.13368	4.36408e-18	200737_at		Phosphoglycerate kinase 1
TNFRSF21	2.13082	0.00071	214581_x_at	BE568134	Tumor necrosis factor receptor superfamily, member 21
YRDC	2.12965	2.50911e-06	218647_s_at		YrdC domain containing (E. coli)
MAX	2.12868	1.17871e-08	209331_s_at	AA723514	MYC associated factor X
EPHA2	2.12795	3e-05	203499_at		EPH receptor A2
FLJ25371	2.12713	8e-05	225922_at	BE501838	Hypothetical protein FLJ25371
STAP2	2.12465	0.00871	221610_s_at	BC000795	Signal-transducing adaptor protein-2
AADACL1	2.12005	0.00011	225847_at	AB037784	Arylacetamide deacetylase-like 1
LOC56902	2.11765	5.19081e-08	211697_x_at	AF349314	Putatative 28 kDa protein
TLK2	2.11727	4.90827e-08	212997_s_at	AU151689	Tousled-like kinase 2
DNAJC1	2.11633	2.32332e-06	222621_at	BF591419	DnaJ (Hsp40) homolog, subfamily C, member 1
GPBP1	2.11129	3.12477e-22	223705_s_at	BC000267	GC-rich promoter binding protein 1
C8orf74	2.10997	0.00506	1569246_a_at	BC038534	Chromosome 8 open reading frame 74
CAB39L	2.10925	0.0001	225914_s_at	AW242839	Calcium binding protein 39-like
NFATC2IP	2.10718	0.00038	212809_at	AA152202	Nuclear factor of activated T-cells, cytoplasmic, calcineurin-dependent 2 interacting protein
PLOD2	2.10592	3.11264e-06	202620_s_at		Procollagen-lysine, 2-oxoglutarate 5-dioxygenase(lysine hydroxylase) 2
COG5	2.10352	0.00817	238382_x_at	AW301937	Component of oligomeric golgi complex 5
SLC2A3	2.10327	5.35288e-07	216236_s_at	AL110298	Solute carrier family 2 (facilitated glucose transporter), member 3
SOAT1	2.10312	4.76653e-07	221561_at	L21934	Sterol O-acyltransferase (acyl-Coenzyme A: cholesterol acyltransferase) 1
AGPAT3	2.10067	7.13024e-08	223182_s_at	AI337300	1-acylglycerol-3-phosphate O-acyltransferase 3
PGAM1	2.095	0	200886_s_at		Phosphoglycerate mutase 1 (brain)
DNAJB9	2.09464	4.76808e-06	1554462_a_at	AF115512	DnaJ (Hsp40) homolog, subfamily B, member 9
PPP2R2A	2.09435	8.39127e-19	202313_at		Protein phosphatase 2 (formerly 2A), regulatorysubunit B (PR 52), alpha isoform
ZC3HAV1	2.08933	9.66588e-10	213051_at	AI133727	Zinc finger CCCH-type, antiviral 1
C9orf21	2.08806	6e-05	227534_at	AI655189	Chromosome 9 open reading frame 21
SLC30A1	2.0877	2.03096e-15	212907_at	AI972416	Solute carrier family 30 (zinc transporter), member 1
SELI	2.08764	0.00027	1555274_a_at	BC021229	Selenoprotein I
HTATIP2	2.08442	3.28305e-06	207180_s_at		Tat-interacting protein (30kD)
PIGW	2.08289	0.00014	1558292_s_at	BF037819	Phosphatidylinositol glycan, class W
SLC39A14	2.0809	6.8722e-14	212110_at	D31887	Solute carrier family 39 (zinc transporter), member 14
SMC4L1	2.07139	9e-05	215623_x_at	AK002200	SMC4 structural maintenance of chromosomes 4-like 1 (yeast)
QKI	2.07043	8.91597e-07	212636_at	AL031781	Quaking homolog, KH domain RNA binding (mouse)
LOC440110	2.06549	0.00765	243642_x_at	R43103	cDNA clone IMAGE:31682
AKR1B1	2.06359	1.68743e-16	201272_at		Aldo-keto reductase family 1, member B1 (aldosereductase)
IL15	2.05879	6e-05	205992_s_at		Interleukin 15
EXOSC9	2.05702	7.1364e-06	205061_s_at		Polymyositisscleroderma autoantigen 1 (75kD)
MAP2K3	2.05612	3e-05	215498_s_at	AA780381	Mitogen-activated protein kinase kinase 3
SCAMP1	2.05442	0.00025	206668_s_at		Secretory carrier membrane protein 1
MAP2K1	2.05152	1.06908e-09	202670_at	AI571419	Mitogen-activated protein kinase kinase 1
GLRX	2.04814	3.09978e-07	209276_s_at	AF162769	Glutaredoxin (thioltransferase)
NDFIP1	2.04777	6.20237e-07	222422_s_at	AW167859	Nedd4 family interacting protein 1
PRPF3	2.04615	0.00031	202251_at		PRP3 pre-mRNA processing factor 3 homolog (S. cerevisiae)
LOC387921	2.04258	0.00025	227040_at	AI655763	Similar to RIKEN cDNA 8030451K01
C1orf2	2.04226	0.00015	203550_s_at		Chromosome 1 open reading frame 2
FEM1C	2.04081	0.00055	213341_at	AI862658	Fem-1 homolog c (C.elegans)
RECK	2.04044	0.00105	216153_x_at	AK022897	Reversion-inducing-cysteine-rich protein with kazal motifs
PLAGL1	2.03902	4e-05	207943_x_at		Pleiomorphic adenoma gene-like 1 isoform 2
C14orf46	2.0384	0.00187	231959_at	AK023979	Chromosome 14 open reading frame 46
NT5E	2.0361	3.00504e-06	1553994_at	BC015940	5'-nucleotidase, ecto (CD73)
ARID5A	2.03567	0.0051	213138_at	M62324	AT rich interactive domain 5A (MRF1-like)
LOC401152	2.03458	1.77873e-32	224602_at	BF244081	HCV F-transactivated protein 1
CASP2	2.0329	3e-05	226036_x_at	BE139156	Caspase 2, apoptosis-related cysteine peptidase
SMCHD1	2.02959	0.00025	212569_at	AV699744	Structural maintenance of chromosomes flexible hinge domain containing 1
SLC35C1	2.02873	0.00586	218485_s_at		Solute carrier family 35, member C1
TMEM47	2.02787	2.27502e-16	209656_s_at	AL136550	Transmembrane protein 47
CALR	2.02573	1e-05	200935_at		Calreticulin
ENY2	2.0249	4e-05	226775_at	N30904	Enhancer of yellow 2 homolog (Drosophila)
SAT	2.02486	1.52924e-08	210592_s_at	M55580	Spermidine/spermine N1-acetyltransferase
ZNF600	2.02438	2e-05	242463_x_at	AI620827	Zinc finger protein 600
FAM89A	2.02023	0.00509	226448_at	AI130705	Family with sequence similarity 89, member A
APH1A	2.01731	0.00069	1554417_s_at	AY113699	Anterior pharynx defective 1 homolog A (C. elegans)
CAMK2D	2.01729	0.00589	231042_s_at	AA809487	Calcium/calmodulin-dependent protein kinase (CaM kinase) II delta
FLJ21986	2.01491	1.66748e-07	220032_at		Hypothetical protein FLJ21986
1553575_at	2.01452	0.00035	1553575_at	NM_173714.1	NADH dehydrogenase 6
SERTAD1	2.01336	6.79245e-08	223394_at	BC002670	SERTA domain containing 1
MAX	2.01328	0.00197	208403_x_at		MYC associated factor X
MT2A	2.01312	1.02328e-09	212185_x_at		Metallothionein 2A
C6orf62	2.01244	1.05221e-24	213872_at	BE465032	Chromosome 6 open reading frame 62
RAB7L1	2.01054	3.43618e-09	218699_at	BG338251	RAB7, member RAS oncogene family-like 1
C1orf96	2.00967	0.0001	225904_at	N64686	Chromosome 1 open reading frame 96
DNAJB9	2.00848	9.28654e-08	202842_s_at	AL080081	DnaJ (Hsp40) homolog, subfamily B, member 9
C22orf13	2.00766	1.94375e-18	223039_at	BC004144	Chromosome 22 open reading frame 13
TGM2	2.00632	0.00983	211003_x_at	BC003551	Transglutaminase 2 (C polypeptide, protein-glutamine-gamma-glutamyltransferase)
THRAP2	2.00576	2e-05	212208_at	AK023837	Thyroid hormone receptor associated protein 2
WSB1	2.00533	7.05818e-07	210561_s_at	AL110243	WD repeat and SOCS box-containing 1
NASP	2.00405	6.94305e-08	201970_s_at		Nuclear autoantigenic sperm protein(histone-binding)
ADRBK1	2.00373	0.0085	38447_at	U08438	Homo sapiens beta-adrenergic receptor kinase (ADR) gene, exons 7 through 21, and complete cds.
CKAP4	2.00289	1.96134e-20	200998_s_at	AW029619	Cytoskeleton-associated protein 4
HSPA1B	2.00278	1.5054e-09	202581_at		Heat shock 70kD protein 1B
BLMH	2.00274	2.70648e-12	225644_at	BF060776	Hypothetical protein FLJ33814
SHC1	2.00163	3.53365e-10	201469_s_at	AI809967	SHC (Src homology 2 domain containing) transforming protein 1
SLC2A3	2.00144	9.15269e-06	202499_s_at		Solute carrier family 2 (facilitated glucosetransporter), member 3
SLC2A3	2.00042	3.65791e-06	202497_x_at	AI631159	Solute carrier family 2 (facilitated glucose transporter), member 3
KIAA1109	-2.00056	0.00017	212779_at	AB029032	KIAA1109
PPOX	-2.00081	0.00219	204788_s_at		Protoporphyrinogen oxidase
IMPACT	-2.002	1e-05	218637_at		Impact homolog (mouse)
NUDT3	-2.00298	0.00087	229803_s_at	AI347000	Nudix (nucleoside diphosphate linked moiety X)-type motif 3
235274_at	-2.00356	0.00793	235274_at	AA740632	Transcribed locus, weakly similar to NP_055301.1 neuronal thread protein AD7c-NTP [Homo sapiens]
ZNF19	-2.00362	0.00165	213934_s_at	AL567808	Zinc finger protein 23 (KOX 16)
TMEM141	-2.00465	0.00585	225568_at	BE728983	Hypothetical protein MGC14141
KSR1	-2.00484	0.00115	235252_at	AI090141	Kinase suppressor of ras
DALRD3	-2.00502	0.00106	221934_s_at	BF941492	DALR anticodon binding domain containing 3
SGOL2	-2.00527	0.00116	235425_at	AW965339	Shugoshin-like 2 (S. pombe)
GABBR2	-2.00599	0.00047	209990_s_at	AF056085	G protein-coupled receptor 51
SEPW1	-2.00624	5.90405e-14	1555851_s_at	AW514401	Selenoprotein W, 1
FAM82B	-2.0063	2.978e-13	218549_s_at		Family with sequence similarity 82, member B
ULK2	-2.00675	6e-05	204062_s_at	BG526973	Unc-51-like kinase 2 (C. elegans)
UBL3	-2.00773	1.77658e-06	201535_at		Ubiquitin-like 3
RUNX2	-2.00794	3.78796e-06	232231_at	AL353944	Runt-related transcription factor 2
LOC92017	-2.00809	0.00018	225624_at	AL044019	similar to RIKEN cDNA 4933437K13
TULP3	-2.00833	0.00548	221964_at	AI591305	Transcribed locus
OPA1	-2.00918	0.00758	214306_at	AA209332	Optic atrophy 1 (autosomal dominant)
SOCS6	-2.01188	2e-05	227542_at	AU157543	Suppressor of cytokine signaling 6
SESTD1	-2.01245	0.00982	226763_at	AW409611	SEC14 and spectrin domains 1
GNB5	-2.01258	0.0016	207124_s_at		Guanine nucleotide binding protein (G protein),beta 5
TULP3	-2.0129	0.00446	205854_at	AK024246	Tubby like protein 3
CNOT7	-2.01374	0.00188	1552344_s_at	NM_054026.1	CCR4-NOT transcription complex, subunit 7,isoform 2
FLJ30596	-2.01458	0.0001	228594_at	H94910	Hypothetical protein FLJ30596
NCBP2	-2.01527	0.00021	201521_s_at		Nuclear cap binding protein subunit 2, 20kD
DCXR	-2.01535	0.00766	217973_at		Carbonyl reductase
MSRB3	-2.01555	3.36709e-16	225782_at	AW027333	Methionine sulfoxide reductase B3
HBLD1	-2.01559	3.02005e-06	226007_at	AV715993	HESB like domain containing 1
THUMPD3	-2.0158	0.00036	225730_s_at	AI921788	THUMP domain containing 3
C5orf4	-2.0164	0.00146	48031_r_at	H93077	Chromosome 5 open reading frame 4
NR2F2	-2.01721	1.36386e-07	209121_x_at	M64497	Nuclear receptor subfamily 2, group F, member 2
FAM55C	-2.01723	0.00122	235030_at	BF969254	Family with sequence similarity 55, member C
SIKE	-2.01739	0.00943	235294_at	AV685172	suppressor of IKK epsilon
FLJ22755	-2.01773	0.00896	233132_at	AK026408	Hypothetical protein FLJ22755
TIMM44	-2.01797	0.00765	203093_s_at		Translocase of inner mitochondrial membrane 44(yeast) homolog
C4orf20	-2.0185	2.31649e-06	218449_at		Chromosome 4 open reading frame 20
TFB1M	-2.02027	0.00514	219169_s_at		Transcription factor B1, mitochondrial
SNX1	-2.0209	0.0068	213364_s_at	AI052536	Sorting nexin 1
GLTP	-2.02137	3.22563e-10	226177_at	AI052020	Glycolipid transfer protein
TMSL8	-2.0216	0.00067	205347_s_at		Thymosin, beta, identified in neuroblastomacells
ZCCHC14	-2.02212	0.00962	212655_at	AB011151	Zinc finger, CCHC domain containing 14
NUBPL	-2.02252	0.00547	220176_at		Nucleotide binding protein-like
C6orf204	-2.02297	0.00547	228007_at	AL133101	CDNA clone IMAGE:5270591
ASNS	-2.02319	1.79618e-12	205047_s_at		Asparagine synthetase
CRIPT	-2.02324	0.00539	218643_s_at		Postsynaptic protein CRIPT
LIX1L	-2.02328	6.47347e-09	225793_at	AW500180	Lix1 homolog (mouse) like
EXOSC2	-2.02332	0.00529	209527_at	BC000747	Exosome component 2
POLR1D	-2.02344	0.00073	224874_at	N32181	Polymerase (RNA) I polypeptide D, 16kDa
SRP46	-2.02396	0.00011	213152_s_at	AI343248	Splicing factor, arginine/serine-rich, 46kD
GMPR2	-2.02427	2.30726e-09	217990_at		GMPR2 for guanosine monophosphate reductase isolog
GAS2L1	-2.02517	2.91568e-08	31874_at	Y07846	Growth arrest-specific 2 like 1
TAF15	-2.02574	0.00031	202840_at		TATA box binding protein (TBP)-associatedfactor, RNA polymerase II, N, 68kD (RNA-binding protein56)
HBS1L	-2.02575	1.14605e-07	209316_s_at	BC001465	HBS1-like (S. cerevisiae)
MGAT5	-2.02622	1.25818e-08	212098_at	AL134724	Hypothetical protein LOC151162
PAFAH1B1	-2.02634	0.00016	211547_s_at	L13387	Platelet-activating factor acetylhydrolase, isoform Ib, alpha subunit 45kDa
SNTB2	-2.02639	0.00388	227312_at	AI694536	Syntrophin, beta 2 (dystrophin-associated protein A1, 59kDa, basic component 2)
TNRC6B	-2.02689	0.00801	240044_x_at	AI864078	Trinucleotide repeat containing 6B
KIAA1704	-2.02757	6e-05	223606_x_at	AF245045	KIAA1704
GLRX5	-2.02759	1e-05	221932_s_at	AA133341	Chromosome 14 open reading frame 87
RPL22	-2.02799	1.4822e-09	221726_at	BE250348	Ribosomal protein L22
PDGFRA	-2.02805	3.46059e-20	203131_at		Platelet-derived growth factor receptor, alphapolypeptide
PMS2L2	-2.0287	0.00044	215412_x_at	AB017007	Postmeiotic segregation increased 2-like 1
C9orf3	-2.03005	0.00037	212848_s_at	BG036668	Chromosome 9 open reading frame 3
ATPAF1	-2.03169	1.08293e-06	224729_s_at	AI653592	ATP synthase mitochondrial F1 complex assembly factor 1
TMEM77	-2.03191	0.00734	225228_at	AI474054	Transmembrane protein 77
ANP32A	-2.03272	3e-05	201043_s_at		Acidic (leucine-rich) nuclear phosphoprotein 32 family, member A
C20orf161	-2.033	5.51206e-06	1553960_at	CA447177	Chromosome 20 open reading frame 161
PPM1A	-2.0334	0.00091	227728_at	AA886888	Protein phosphatase 1A (formerly 2C), magnesium-dependent, alpha isoform
KIAA0240	-2.03409	0.00288	38892_at	D87077	KIAA0240
PDE5A	-2.03613	0.0055	1553175_s_at	AB015656	Phosphodiesterase 5A, cGMP-specific
C14orf130	-2.03653	7.20534e-06	218108_at		Chromosome 14 open reading frame 142
KIAA1467	-2.03739	0.0068	236115_at	AA035771	KIAA1467 protein
FAM64A	-2.03749	0.00236	221591_s_at	BC005004	Family with sequence similarity 64, member A
RCN2	-2.03866	1.07686e-07	201485_s_at	BC004892	Reticulocalbin 2, EF-hand calcium binding domain
C17orf49	-2.03973	0.00122	224574_at	AV759602	Hypothetical protein MGC49942
CAT	-2.03982	3.90079e-12	201432_at		Catalase
CPSF3L	-2.04	0.00932	217994_x_at		Cleavage and polyadenylation specific factor 3-like
H3F3A	-2.04005	0	208755_x_at	BF312331	H3 histone, family 3A
TLOC1	-2.04007	0.00011	1552790_a_at	NM_153039.1	Translocation protein 1
RIT1	-2.04125	0.00401	239843_at	AI655057	Ras-like without CAAX 1
VAMP4	-2.04227	0.00021	211760_s_at	BC005974	Vesicle-associated membrane protein 4
TOP2A	-2.04296	2e-05	201291_s_at	AU159942	Topoisomerase (DNA) II alpha 170kDa
IPO11	-2.04306	0.0051	222659_at	AK001696	Synleurin
YTHDC2	-2.045	0.00018	213077_at	AL049305	YTH domain containing 2
ABHD10	-2.04544	3.29188e-06	218633_x_at		Abhydrolase domain containing 10
LOC92689	-2.04557	3.2177e-08	213455_at	W87466	Hypothetical protein BC001096
RHOJ	-2.04571	0.00058	1555233_at	BC025770.1	Ras homolog gene family, member J
KIF2C	-2.04585	0.0028	211519_s_at	AY026505	Kinesin family member 2C
ETAA16	-2.04646	0.00022	219216_at		ETAA16
ANLN	-2.04676	9.54945e-09	222608_s_at	AK023208	Anillin, actin binding protein (scraps homolog, Drosophila)
LUC7L2	-2.04845	0.00208	217842_at		LUC7-like 2 (S. cerevisiae)
POLD4	-2.04995	0.00134	202996_at		Polymerase (DNA-directed), delta 4
PIP5K2B	-2.05031	0.00021	201080_at	BF338509	Phosphatidylinositol-4-phosphate 5-kinase, type II, beta
DPH5	-2.05039	5e-05	219590_x_at		DPH5 homolog (S. cerevisiae)
KIAA0564	-2.05047	4e-05	212946_at	AK025432	KIAA0564 protein
227917_at	-2.05133	3e-05	227917_at	AW192692	CYTOCHROME C-LIKE POLYPEPTIDE.
LOC400027	-2.05184	0.00041	226413_at	AA044705	Hypothetical gene supported by BC047417
C10orf56	-2.05217	7.6573e-08	212419_at	AA131324	Chromosome 10 open reading frame 56
MTR	-2.05263	0.00725	226969_at	AV706396	5-methyltetrahydrofolate-homocysteine methyltransferase
RBM16	-2.05284	0.00131	227866_at	AI743557	RNA binding motif protein 16
KLHL7	-2.05371	0.00095	220238_s_at		Kelch-like 7 (Drosophila)
C14orf143	-2.05415	0.00286	214264_s_at	AI656610	Chromosome 14 open reading frame 143
RPL35A	-2.05432	2e-05	238026_at	AI458020	Ribosomal protein L35a
ZFAND1	-2.05436	0.00025	218919_at		Zinc finger, AN1-type domain 1
PEX5	-2.05559	0.00275	203244_at		Peroxisome receptor 1
PTPN11	-2.05578	0.0056	209895_at	AF119855	Homo sapiens PRO1847 mRNA, complete cds.
HDGFRP3	-2.05611	0.00098	228266_s_at	BE703418	Hepatoma-derived growth factor, related protein 3
KIAA1333	-2.05665	0.00276	223255_at	AA642341	KIAA1333
RNPC3	-2.05912	0.00786	229903_x_at	AI632212	RNA-binding region (RNP1, RRM) containing 3
KATNAL1	-2.06056	0.00684	223790_at	BC000612	Katanin p60 subunit A-like 1
HSMPP8	-2.06197	0.00034	221771_s_at	BC003542	M-phase phosphoprotein, mpp8
C5orf13	-2.0622	4.05366e-06	222344_at	AW972765	Chromosome 5 open reading frame 13
EMP2	-2.06258	3.62886e-06	225078_at	AV686514	Epithelial membrane protein 2
PREP	-2.06305	7e-05	37950_at	X74496	Prolyl endopeptidase
KCMF1	-2.06308	0.00068	222471_s_at	AI743396	Potassium channel modulatory factor 1
TIAL1	-2.06326	0.00014	202405_at	BF432532	TIA1 cytotoxic granule-associated RNA binding protein-like 1
C20orf177	-2.06332	4e-05	225313_at	AI627538	Chromosome 20 open reading frame 177
PRICKLE1	-2.06365	0.00755	226069_at	AA404269	Prickle-like 1 (Drosophila)
OMA1	-2.06392	0.00029	226020_s_at	AI927931	OMA1 homolog, zinc metallopeptidase (S. cerevisiae)
TTK	-2.06536	0.0004	204822_at		TTK protein kinase
CCPG1	-2.06749	0.00298	221156_x_at		Cell cycle progression 8 protein
FHL1	-2.06802	2e-05	214505_s_at	AF220153	Four and a half LIM domains 1
DDB2	-2.06839	0.00168	203409_at		Damage-specific DNA binding protein 2 (48kD)
EIF3S6IP	-2.06926	1.20009e-30	217719_at		HSPC025
PSPH	-2.06993	4.67295e-15	205048_s_at		L-3-phosphoserine phosphatase homolog
CPSF3L	-2.07131	0.00366	224312_x_at	BC000675	Cleavage and polyadenylation specific factor 3-like
RASA3	-2.07155	0.00355	225562_at	AI684746	RAS p21 protein activator 3
ABCC4	-2.07193	7.30915e-06	203196_at	AI948503	ATP-binding cassette, sub-family C (CFTR/MRP), member 4
KIAA0802	-2.07299	4e-05	213358_at	AB018345	KIAA0802
NT5C3L	-2.07332	3e-05	225044_at	AL526783	Hypothetical protein MGC20781
H3F3A	-2.07334	0	213828_x_at	AA477655	H3 histone, family 3A
C6orf96	-2.07355	0.0002	1555201_a_at	BC012081	Chromosome 6 open reading frame 96
TMEM99	-2.07362	0.00483	226565_at	AW054855	Transmembrane protein 99
SEPX1	-2.07427	0.00088	217977_at		Selenoprotein X, 1
RBMX	-2.07471	7.98886e-11	213762_x_at	AI452524	RNA binding motif protein, X-linked
CEP63	-2.076	0.00344	219242_at		Centrosomal protein 63kDa
FEZ1	-2.07609	2.46337e-06	203562_at		Zygin 1, isoform 1
TP53I3	-2.07649	1.10035e-09	210609_s_at	BC000474	Tumor protein p53 inducible protein 3
STAC	-2.07785	0.00341	205743_at		Src homology three (SH3) and cysteine richdomain
MRPS16	-2.07869	0.00268	222499_at	BE964789	Mitochondrial ribosomal protein S16
MLSTD2	-2.07931	6.56817e-06	224866_at	AK024967	Male sterility domain containing 2
SETD8	-2.07989	0.00139	220200_s_at		SET domain containing (lysine methyltransferase) 8
EIF4EBP2	-2.07998	0.0047	224645_at	BG106477	Eukaryotic translation initiation factor 4E binding protein 2
FAM33A	-2.08029	1.32482e-15	225684_at	BG496998	Family with sequence similarity 33, member A
230183_at	-2.08085	5e-05	230183_at	AW189467	Transcribed locus
R3HDM2	-2.08127	5.40076e-08	203831_at		R3H domain containing 2
MGC4562	-2.08278	0.00117	235005_at	AA192361	Hypothetical protein MGC4562
ORC5L	-2.08621	0.00011	211212_s_at	AF081459	Origin recognition complex, subunit 5-like (yeast)
HOXA10	-2.08703	0.00058	213147_at	AI375919	Homeo box A10
STYXL1	-2.08712	0.00069	230370_x_at	AI244335	Serine/threonine/tyrosine interacting-like 1
MRPL48	-2.08728	0.00026	218281_at		Mitochondrial ribosomal protein L48
CEBPZ	-2.0879	0.00716	1564381_s_at	AK001814	CCAAT/enhancer binding protein zeta
LANCL2	-2.08821	0.00013	222561_at	AJ278245	LanC lantibiotic synthetase component C-like 2 (bacterial)
FARP1	-2.08827	3.25147e-14	201911_s_at		FERM, RhoGEF, and pleckstrin domain protein 1
PPP3CA	-2.08953	1.64985e-15	229606_at	AI827550	Protein phosphatase 3 (formerly 2B), catalytic subunit, alpha isoform (calcineurin A alpha)
PDE6D	-2.08995	7e-05	204091_at		Phosphodiesterase 6D, cGMP-specific, rod, delta
CCNG2	-2.09232	3.09074e-06	202769_at	AW134535	Cyclin G2
FAHD2A	-2.0924	7e-05	222056_s_at	AA723370	Hypothetical protein LOC285014
TSSC1	-2.09511	0.00831	217968_at		Tumor suppressing subtransferable candidate 1
SH3BP5	-2.09557	3.56873e-06	201811_x_at		SH3-domain binding protein 5 (BTK-associated)
228661_s_at	-2.09608	0.00024	228661_s_at	AI768374	CDNA FLJ11489 fis, clone HEMBA1001915
FZD2	-2.09667	0.00083	238129_s_at	AW474898	Frizzled homolog 2 (Drosophila)
HADHSC	-2.09671	1e-05	201036_s_at		L-3-hydroxyacyl-Coenzyme A dehydrogenase, shortchain
RFFL	-2.09718	0.00021	228980_at	AI760772	Ring finger and FYVE-like domain containing 1
SERF1A	-2.09823	4.53043e-12	223538_at	AF073518	Small EDRK-rich factor 1A (telomeric)
ITGAE	-2.09942	1.65314e-14	205055_at		Integrin, alpha E (antigen CD103, human mucosallymphocyte antigen 1; alpha polypeptide)
NR2F2	-2.09943	1.88771e-11	215073_s_at	AL554245	Nuclear receptor subfamily 2, group F, member 2
ALDH3A2	-2.09944	0.00163	202053_s_at	L47162	Aldehyde dehydrogenase 3 family, member A2
PTPN21	-2.09984	9.87909e-06	226380_at	N21442	Protein tyrosine phosphatase, non-receptor type 21
TMCO3	-2.09997	5.6807e-15	226050_at	AL576117	Transmembrane and coiled-coil domains 3
ING2	-2.10068	0.00043	205981_s_at		Inhibitor of growth 1-like
MBNL1	-2.10089	0.00622	232298_at	AK026494	Muscleblind-like (Drosophila)
PIAS2	-2.10185	0.00197	1555514_a_at	AF361054	Protein inhibitor of activated STAT, 2
PRKACB	-2.10256	3.10317e-07	202742_s_at		Protein kinase, cAMP-dependent, catalytic, beta
PSIP1	-2.10262	6.21318e-07	209337_at	AF063020	PC4 and SFRS1 interacting protein 1
CDCA1	-2.10276	0.00024	223381_at	AF326731	Cell division cycle associated 1
C14orf11	-2.10283	1.24989e-08	202623_at		Uncharacterized bone marrow protein BM036
CRYZL1	-2.10329	2.22254e-06	226151_x_at	AK001293	Crystallin, zeta (quinone reductase)-like 1
TBL1XR1	-2.10333	0.00146	222634_s_at	AF314544	Transducin (beta)-like 1X-linked receptor 1
INVS	-2.10365	0.0062	210114_at	AF039217	Inversin
FCMD	-2.10449	0.00483	205283_at		Fukutin
MDM1	-2.10614	0.00995	213761_at	AW664850	Mdm4, transformed 3T3 cell double minute 1, p53 binding protein (mouse)
NDE1	-2.10671	0.00011	227249_at	AI857685	NudE nuclear distribution gene E homolog 1 (A. nidulans)
TSPAN13	-2.10732	0.00014	217979_at		Tetraspan NET-6 protein
TRAK1	-2.10931	0.00645	202080_s_at		Trafficking protein, kinesin binding 1
PNMA1	-2.10957	2.72549e-16	218224_at		Paraneoplastic antigen MA1
ARMCX4	-2.10985	0.00026	227444_at	AW519141	Armadillo repeat containing, X-linked 4
CCNB1	-2.10987	8.39297e-13	214710_s_at	BE407516	Cyclin B1
FAM45A	-2.11123	0.00055	222955_s_at	AF168713	Family with sequence similarity 45, member A
MUT	-2.11246	0.00021	202959_at	AI433712	Methylmalonyl Coenzyme A mutase
ZNF652	-2.11251	0.00389	205594_at		Zinc finger protein 652
ZCRB1	-2.11438	2e-05	227416_s_at	BE265803	MADP-1 protein
TMBIM1	-2.11478	2e-05	225298_at	AA074597	Transmembrane BAX inhibitor motif containing 1
MGC5242	-2.11558	4.69523e-09	220949_s_at		hypothetical protein MGC5242
HSDL2	-2.11583	0.00071	209512_at	BC004331	Hydroxysteroid dehydrogenase like 2
RBBP9	-2.11722	0.00203	226696_at	AI761595	Retinoblastoma binding protein 9
CPM	-2.11917	0.00626	206100_at		Carboxypeptidase M precursor
COX15	-2.12035	0.00261	221550_at	BC002382	COX15 homolog, cytochrome c oxidase assembly protein (yeast)
H3F3A	-2.12041	1.72598e-41	211940_x_at	BE869922	H3 histone, family 3A
RAB40C	-2.12082	0.00026	227698_s_at	AW007215	RAB40C, member RAS oncogene family
ACOX2	-2.12238	0.00623	205364_at		Acyl-Coenzyme A oxidase 2, branched chain
NAP1L1	-2.12273	2.67203e-15	208754_s_at	AL162068	60S ribosomal protein L6 (RPL6A)
227531_at	-2.12306	0.00035	227531_at	AI816849	CDNA FLJ39000 fis, clone NT2RI2022468
CRYZL1	-2.12478	0.00081	1554767_s_at	BC013155	Crystallin, zeta (quinone reductase)-like 1
LYPLAL1	-2.12494	2.81296e-09	226851_at	AW612657	Lysophospholipase-like 1
CCNG1	-2.12578	2.1379e-19	208796_s_at	BC000196	Cyclin G1
LOC283480	-2.12657	0.00247	231993_at	AK026784	CDNA: FLJ23131 fis, clone LNG08502
FNBP1L	-2.12684	0.00213	215017_s_at	AW270932	Formin binding protein 1-like
PTRH2	-2.12726	8.68763e-09	224917_at	BF674052	Transmembrane protein 49
ZAK	-2.1278	7.84167e-14	225662_at	H28667	sterile alpha motif and leucine zipper containing kinase AZK
PPP2R5D	-2.12799	4e-05	211159_s_at	AB000635	Protein phosphatase 2, regulatory subunit B (B56), delta isoform
PCDH18	-2.12888	3.7273e-08	225977_at	BF062943	Protocadherin 18
MAP3K7	-2.12913	5.7573e-07	206853_s_at	AL121964	Mitogen-activated protein kinase kinase kinase 7
ATPBD4	-2.12929	0.00329	238662_at	BE884544	Similar to RIKEN cDNA 5730421E18 gene
CFL2	-2.12939	3.59164e-15	224663_s_at	BF576053	Cofilin 2 (muscle)
QARS	-2.13005	4.97616e-14	217846_at		Glutaminyl-tRNA synthetase
MKI67	-2.13016	0.00538	212020_s_at	AU152107	Antigen identified by monoclonal antibody Ki-67
SAAL1	-2.13018	0.00859	225614_at	AI815207	Hypothetical protein BC012010
MKNK2	-2.13028	1.36283e-06	218205_s_at		G protein-coupled receptor kinase 7
SNRPG	-2.13077	1e-05	225274_at	BF247054	Small nuclear ribonucleoprotein polypeptide G
221855_at	-2.13091	0.00271	221855_at	N31716	Homo sapiens, clone IMAGE:3626627, mRNA
PRO1853	-2.13124	0.00091	223560_s_at	BC004548	Hypothetical protein PRO1853
ABI2	-2.13133	0.00027	225112_at	AA058571	Abl interactor 2
ENOSF1	-2.13178	0.00076	204143_s_at		rTS beta protein
CKLF	-2.13233	5e-05	219161_s_at		Transmembrane proteolipid
MTERFD2	-2.13302	0.00671	1557965_at	AL566167	MTERF domain containing 2
SNAP23	-2.13339	2.89964e-10	209130_at	BC003686	Synaptosomal-associated protein, 23kDa
ARD1A	-2.13343	0.00017	203025_at		N-acetyltransferase, homolog of S. cerevisiaeARD1
CLCC1	-2.13355	2.83421e-07	207855_s_at		Chloride channel CLIC-like 1
LEPR	-2.1345	2e-05	227095_at	AU151151	Leptin receptor
TIGA1	-2.13459	4.03829e-13	225698_at	BF314746	TIGA1
RSBN1L	-2.13507	0.00309	227431_at	BF435958	Transcribed locus
PBK	-2.13588	2.60475e-06	219148_at		PDZ-binding kinase
C10orf104	-2.13628	8.53518e-06	229145_at	AA541762	Chromosome 10 open reading frame 104
CCNDBP1	-2.13832	4.48963e-15	223084_s_at	AF246144	Cyclin D-type binding-protein 1
C5orf24	-2.13941	6.99625e-06	224875_at	BG492488	Hypothetical protein FLJ37562
235423_at	-2.14046	0.00236	235423_at	AI274840	Similar to KIAA0825 protein [Pan troglodytes]
224811_at	-2.14132	2.65366e-06	224811_at	BF112093	CDNA clone IMAGE:5286019
PIGX	-2.14204	0.00085	1552291_at	NM_017861.1	Phosphatidylinositol glycan anchor biosynthesis, class X
EFCBP1	-2.14224	0.00601	225972_at	AA524005	EF-hand calcium binding protein 1
PEX7	-2.14268	0.00951	205420_at		Peroxisomal biogenesis factor 7
TRIOBP	-2.14518	0.00827	1552334_at	BG571343	TRIO and F-actin binding protein
MAP1A	-2.14579	7e-05	203151_at	AW296788	Microtubule-associated protein 1A
TGFBR1	-2.14586	0.00724	206943_at		Transforming growth factor, beta receptor I(activin A receptor type II-like kinase, 53kD)
MBNL1	-2.1468	0.00448	235879_at	AI697540	Muscleblind-like (Drosophila)
RAB3B	-2.14772	0.00531	242629_at	BF056092	RAB3B, member RAS oncogene family
C21orf86	-2.149	0.00097	226995_at	AV705934	Chromosome 21 open reading frame 86
ALDH6A1	-2.15093	0.00243	221588_x_at	AI640855	Aldehyde dehydrogenase 6 family, member A1
FLJ14803	-2.151	2e-05	235158_at	AI807036	hypothetical protein FLJ14803
ZFYVE1	-2.15104	0.00461	223388_s_at	AF251025	Zinc finger, FYVE domain containing 1
ASL	-2.15155	0.00016	204608_at		Argininosuccinate lyase
SSPN	-2.15199	0.00031	226932_at	AW467136	Sarcospan (Kras oncogene-associated gene)
C11orf48	-2.15209	0.00281	229099_at	AW051379	Hypothetical protein MGC2477
SLC13A4	-2.15463	0.00097	224758_at	BG393032	Solute carrier family 13 (sodium/sulfate symporters), member 4
THRAP5	-2.15518	0.00585	221938_x_at	AW262690	Thyroid hormone receptor associated protein 5
PPP3CA	-2.15549	3.00514e-11	202429_s_at	AL353950	Protein phosphatase 3 (formerly 2B), catalytic subunit, alpha isoform (calcineurin A alpha)
KATNA1	-2.1555	2.53069e-06	205526_s_at		Katanin p60 subunit A 1
PPP2R5C	-2.15553	6.12869e-08	201877_s_at		Protein phosphatase 2, regulatory subunit B(B56), gamma isoform
ITGB3BP	-2.15599	4.31567e-08	205176_s_at		Integrin beta 3 binding protein(beta3-endonexin)
GCSH	-2.15603	2.43553e-11	213133_s_at	AW237404	Transcribed locus
EFCBP1	-2.15796	1.65458e-06	235759_at	AI095542	EF-hand calcium binding protein 1
C21orf45	-2.15877	0.00066	228597_at	AW151538	Chromosome 21 open reading frame 45
BAD	-2.15896	0.00269	209364_at	U66879	BCL2-antagonist of cell death
MAP2K1IP1	-2.15947	0.00562	227562_at	AI335267	Mitogen-activated protein kinase kinase 1 interacting protein 1
AGGF1	-2.15952	1.34729e-06	218534_s_at		Angiogenic factor with G patch and FHA domains 1
PIGL	-2.16038	0.00416	213889_at	AI742901	Phosphatidylinositol glycan, class L
TMCO3	-2.16149	4e-05	220240_s_at		Transmembrane and coiled-coil domains 3
ZNF650	-2.16355	0.00064	234982_at	BF577193	Zinc finger protein 650
NUTF2	-2.1636	0.00645	228379_at	AW071847	Nuclear transport factor 2
PAK1	-2.16467	0.00324	226507_at	AU154408	P21/Cdc42/Rac1-activated kinase 1 (STE20 homolog, yeast)
MAB21L1	-2.16591	5.87984e-15	206163_at		Mab-21 (C. elegans)-like 1
SLC12A4	-2.16737	0.00459	209401_s_at	AI817690	Solute carrier family 12 (potassium/chloride transporters), member 4
ARPC1A	-2.16741	6.82685e-20	200950_at		Actin related protein 23 complex, subunit 1A(41 kD)
RCOR3	-2.16757	9.10142e-06	222605_at	AI807073	REST corepressor 3
SERTAD4	-2.16773	0.0021	230121_at	BF508679	Chromosome 1 open reading frame 133
STAU2	-2.16935	0.00085	204226_at		Staufen homolog 2
ITSN1	-2.17013	4e-05	209298_s_at	AF114488	Intersectin 1 (SH3 domain protein)
TMEM106C	-2.17104	0.00018	201764_at		Transmembrane protein 106C
JRKL	-2.17107	0.0013	206734_at		Jerky (mouse) homolog-like
PRPSAP2	-2.17239	5e-05	203537_at		Phosphoribosyl pyrophosphatesynthetase-associated protein 2
CLUAP1	-2.17298	0.00118	204576_s_at	AA207013	Clusterin associated protein 1
ALKBH3	-2.17303	0.00149	226127_at	BF062547	Hypothetical protein LOC221120
MCEE	-2.17306	1.6378e-07	226238_at	AI934339	Methylmalonyl CoA epimerase
IFT74	-2.17339	0.00059	219174_at		Intraflagellar transport 74 homolog (Chlamydomonas)
SEMA4C	-2.17466	4e-05	46665_at	AI949392	Sema domain, immunoglobulin domain (Ig), transmembrane domain (TM) and short cytoplasmic domain, (semaphorin) 4C
FLJ21657	-2.17492	9.07119e-06	219029_at		Hypothetical protein FLJ21657
EIF4B	-2.17524	3.01551e-19	211937_at		Eukaryotic translation initiation factor 4B
C21orf56	-2.17549	0.0005	223360_at	AL136871	Chromosome 21 open reading frame 56
HSD17B4	-2.17748	1.1041e-11	201413_at		Hydroxysteroid (17-beta) dehydrogenase 4
NDUFA3	-2.178	1.13726e-06	218563_at		NADH dehydrogenase (ubiquinone) 1 alphasubcomplex, 3 (9kD, B9)
MTHFS	-2.17908	0.00449	203433_at		5,10-methenyltetrahydrofolate synthetase(5-formyltetrahydrofolate cyclo-ligase)
NFATC4	-2.17941	0.00914	236270_at	AI806528	Nuclear factor of activated T-cells, cytoplasmic, calcineurin-dependent 4
POSTN	-2.17968	2.63755e-06	1555778_a_at	AY140646	Periostin, osteoblast specific factor
SBF2	-2.18002	0.00401	242786_at	AI521166	SET binding factor 2
RAD50	-2.18145	0.00663	208393_s_at		RAD50 homolog (S. cerevisiae)
ZNF42	-2.18147	0.0047	40569_at	M58297	Human zinc finger protein 42 (MZF-1) mRNA, complete cds.
PRKCA	-2.18176	1.48125e-07	225225_at	BF791544	CDNA clone IMAGE:5302006
FMO4	-2.18468	0.00205	206263_at		Flavin containing monooxygenase 4
230003_at	-2.18541	0.00025	230003_at	AW779917	Transcribed locus
PARN	-2.18597	0.00015	203905_at		Poly(A)-specific ribonuclease (deadenylationnuclease)
MYL6B	-2.18629	4.68663e-07	204173_at		Myosin, light polypeptide 1, alkali; skeletal,fast
ASMTL	-2.18681	4.53332e-11	36553_at	AA669799	Acetylserotonin O-methyltransferase-like
ZNF271	-2.18695	0.00458	238007_at	AA464946	Zinc finger protein 271
BBS7	-2.1876	0.0006	219688_at		Bardet-Biedl syndrome 7
ALG14	-2.18789	3.30612e-06	1553954_at	BU682208	Asparagine-linked glycosylation 14 homolog (yeast)
CDC42BPA	-2.18924	0.00559	203794_at		CDC42 binding protein kinase alpha (DMPK-like)
MAP3K2	-2.1905	0.00261	226441_at	AA045204	Mitogen-activated protein kinase kinase kinase 2
226282_at	-2.19263	2e-05	226282_at	AW129783	CDNA FLJ32401 fis, clone SKMUS2000339
TCEA3	-2.19323	2e-05	226388_at	AI675780	Transcription elongation factor A (SII), 3
PTEN	-2.1934	1.64779e-07	225363_at	AK024986	Phosphatase and tensin homolog (mutated in multiple advanced cancers 1)
CHST10	-2.19372	0.00316	202844_s_at	AW025261	Carbohydrate sulfotransferase 10
244561_at	-2.19597	0.00955	244561_at	BG289443	Clone IMAGE:4499203
FAM98C	-2.19614	0.0048	227951_s_at	AW338561	Hypothetical protein LOC147965
TTC8	-2.19724	9.01768e-14	226120_at	AW293939	Tetratricopeptide repeat domain 8
HECTD1	-2.19884	0.00138	1557100_s_at	AL038005	HECT domain containing 1
DAAM1	-2.20034	0.00097	216060_s_at	AK021890	Dishevelled associated activator of morphogenesis 1
MGC9913	-2.20158	0.00544	244741_s_at	BE855713	Hypothetical protein MGC9913
KIAA1799	-2.20194	0.00459	226800_at	AL109925	KIAA1799 protein
HSPC176	-2.20334	1.74466e-07	218354_at		hematopoietic stem/progenitor cells 176
MAGEH1	-2.20399	0.00125	218573_at		APR-1 protein
SLC30A5	-2.20459	0.00565	243166_at	AA836340	Solute carrier family 30 (zinc transporter), member 5
RPL31	-2.20502	3.18764e-06	200962_at	AI348010	Ribosomal protein L31
FECH	-2.20507	3e-05	203116_s_at		Ferrochelatase precursor
ZADH2	-2.20537	0.00073	234977_at	BG168924	Zinc binding alcohol dehydrogenase, domain containing 2
GUCY1B3	-2.20626	0.00335	203817_at	W93728	Guanylate cyclase 1, soluble, beta 3
SLC7A11	-2.2064	0.00984	207528_s_at		Solute carrier family 7, (cationic amino acidtransporter, y+ system) member 11
PGM3	-2.2065	8e-05	221788_at	AV727934	Phosphoglucomutase 3
DIDO1	-2.20793	0.0083	218325_s_at		Death associated transcription factor 1
C10orf33	-2.21075	0.00164	228384_s_at	AI690274	Chromosome 10 open reading frame 33
FBXW2	-2.21128	6.6242e-11	209630_s_at	AL043967	F-box and WD-40 domain protein 2
PLDN	-2.21128	9.37281e-08	222826_at	BC004819	Similar to LINE-1 reverse transcriptase homolog
CIRBP	-2.2119	3.20319e-07	200810_s_at		Cold inducible RNA-binding protein
C14orf103	-2.21218	0.00808	219164_s_at		Chromosome 14 open reading frame 103
STX10	-2.21303	0.00025	212625_at		Syntaxin 10
UPF3A	-2.21308	0.00225	206959_s_at		Similar to yeast Upf3, variant A
ETFDH	-2.21464	0.00202	205530_at		Electron-transferring-flavoproteindehydrogenase
MAD2L2	-2.21676	1.02157e-06	223234_at	AF080398	MAD2 mitotic arrest deficient-like 2 (yeast)
ELMOD2	-2.21801	0.00037	1553928_at	NM_153702.1	ELMO/CED-12 domain containing 2
CDC20	-2.21817	3e-05	202870_s_at		Cell division cycle 20
MGC19604	-2.21836	9.10398e-06	226451_at	AI453531	Similar to RIKEN cDNA B230118G17 gene
ABI2	-2.22073	0.00071	225098_at	BF245400	Abl interactor 2
CSPG6	-2.22119	1.4893e-07	209258_s_at	AI373676	Chondroitin sulfate proteoglycan 6 (bamacan)
IMPA2	-2.22245	2e-05	203126_at		Inositol(myo)-1(or 4)-monophosphatase 2
KIF3A	-2.22396	5e-05	228680_at	AW340096	Full-length cDNA clone CS0CAP007YI15 of Thymus of Homo sapiens (human)
IMPACT	-2.22428	2.45932e-07	222698_s_at	AF208694	Hypothetical protein IMPACT
C15orf40	-2.2244	0.00091	1552310_at	NM_144597.1	Chromosome 15 open reading frame 40
CHMP4A	-2.22472	0.0003	228763_at	AI813313	Hypothetical protein MGC5987
EXOSC7	-2.2255	0.00043	212627_s_at	AL581473	Exosome component 7
FAM20A	-2.22559	0.00237	241981_at	AW291369	Family with sequence similarity 20, member A
PAFAH1B1	-2.22596	3.85625e-09	200816_s_at		Platelet-activating factor acetylhydrolase,isoform Ib, alpha subunit (45kD)
SULF2	-2.22639	0.00066	224724_at	AL133001	Sulfatase 2
PBX1	-2.22669	3.46718e-06	212148_at	AL049381	Pre-B-cell leukemia transcription factor 1
SSX2IP	-2.22847	0.00021	203017_s_at	R52678	Synovial sarcoma, X breakpoint 2 interacting protein
USP12	-2.22976	0.00011	213327_s_at	AI820101	Ubiquitin specific peptidase 12
226341_at	-2.2305	0.00075	226341_at	AI535737	Transcribed locus
GPR137B	-2.2309	0.00131	204137_at		G protein-coupled receptor 137B
SYNPO2	-2.23134	7e-05	225721_at	AI658662	Synaptopodin 2
THEX1	-2.23201	8.19567e-06	226416_at	AL137679	Three prime histone mRNA exonuclease 1
VTI1B	-2.23214	0.00117	225926_at	AI307763	Vesicle transport through interaction with t-SNAREs homolog 1B (yeast)
MARCH8	-2.23225	0.00015	221824_s_at	AA770170	Membrane-associated ring finger (C3HC4) 8
H2AFV	-2.2331	6.26634e-09	202487_s_at		Purine-rich element binding protein B
PSD3	-2.23347	0.00012	203355_s_at		Pleckstrin and Sec7 domain containing 3
TRAK2	-2.23353	1.65152e-13	202125_s_at		Amyotrophic lateral sclerosis 2 (juvenile)chromosome region, candidate 3
C1orf53	-2.23498	7.24749e-06	1558508_a_at	BI832220	Chromosome 1 open reading frame 53
CEP57	-2.23522	4e-05	203492_x_at	AA918224	Translokin
CLDN11	-2.23668	3.04124e-09	228335_at	AW264204	Claudin 11 (oligodendrocyte transmembrane protein)
MMAB	-2.24165	0.00194	225826_at	AV702487	Methylmalonic aciduria (cobalamin deficiency) cblB type
CREBL2	-2.24275	1.96765e-11	201989_s_at	AL529409	CAMP responsive element binding protein-like 2
PCBD2	-2.24359	0.00857	1554894_a_at	AF499009	6-pyruvoyl-tetrahydropterin synthase/dimerization cofactor of hepatocyte nuclear factor 1 alpha (TCF1) 2
COQ9	-2.2458	0.00209	212228_s_at	AC004382	Homo sapiens Chromosome 16 BAC clone CIT987SK-A-152E5, complete sequence.
TANC2	-2.24617	4.89794e-06	224952_at	BF115054	Putative ankyrin-repeat containing protein
ANKRD25	-2.24648	8.54944e-21	218418_s_at		Ankyrin repeat domain-containing protein 25
SYNJ2BP	-2.24782	4e-05	227274_at	AI709389	Transcribed locus
MGC12981	-2.24904	2e-05	224946_s_at	AL571677	Hypothetical protein MGC12981
C9orf46	-2.24914	6e-05	218992_at		Uncharacterized hematopoietic stemprogenitorcells protein MDS030
TUBE1	-2.24923	2e-05	226181_at	AI613127	Tubulin, epsilon 1
EIF1AY	-2.25022	0.00022	204410_at		Eeukaryotic translation initiation factor 1A, Ychromosome
C15orf17	-2.25109	0.00131	224804_s_at	AU152410	Chromosome 15 open reading frame 17
SMARCA2	-2.25119	0.00446	212257_s_at	AW131754	SWI/SNF related, matrix associated, actin dependent regulator of chromatin, subfamily a, member 2
227929_at	-2.25196	0.00029	227929_at	AU151342	CDNA FLJ12935 fis, clone NT2RP2004982
227061_at	-2.25199	0.00066	227061_at	AI088063	CDNA FLJ44429 fis, clone UTERU2015653
PKP4	-2.25215	0.00173	201927_s_at	BG292559	Plakophilin 4
C5orf3	-2.25404	0.00019	218588_s_at		Chromosome 5 open reading frame 3
FAM82A	-2.25467	0.0035	235349_at	AI261321	Family with sequence similarity 82, member A
PLAG1	-2.25525	0.00053	205372_at		Pleiomorphic adenoma gene 1
PTGIS	-2.25616	8e-05	208131_s_at		Prostaglandin I2 (prostacyclin) synthase
C17orf80	-2.25755	0.00711	223352_s_at	BC005005	Lung cancer-related protein 8
FLJ41131	-2.25767	0.00225	222052_at	AA001552	FLJ41131 protein
PDE4DIP	-2.26039	0.00172	213388_at	H15535	Phosphodiesterase 4D interacting protein
PTPN11	-2.26042	0.00747	205868_s_at	L07527	Protein tyrosine phosphatase, non-receptor type 11 (Noonan syndrome 1)
MTFR1	-2.26121	4.268e-07	203207_s_at	BF214329	Mitochondrial fission regulator 1
SPA17	-2.26132	0.00015	205406_s_at		Sperm autoantigenic protein 17
IGF1R	-2.26155	1.2522e-06	225330_at	AL044092	Insulin-like growth factor 1 receptor
TRAPPC2	-2.26363	3e-05	219351_at		Spondyloepiphyseal dysplasia, late
SULF2	-2.26394	0.00247	233555_s_at	AL034418	Sulfatase 2
TMEM14A	-2.26557	6.62575e-25	218477_at		Transmembrane protein 14A
ANP32A	-2.26659	9.32721e-07	201051_at	BE560202	Acidic (leucine-rich) nuclear phosphoprotein 32 family, member A
ACVR2A	-2.2671	0.00096	228416_at	AI149508	Activin A receptor, type IIA
KLF2	-2.26728	0.00042	219371_s_at		Kruppel-like factor
PHF17	-2.26783	0.00093	225816_at	AW138134	PHD finger protein 17
MRVI1	-2.26904	3.04353e-06	226047_at	N66571	Murine retrovirus integration site 1 homolog
HNRPC	-2.26908	1e-05	227110_at	AA126793	Heterogeneous nuclear ribonucleoprotein C (C1/C2)
HOXA10	-2.26928	4.39052e-09	213150_at	BF792917	Homeo box A10
EID-3	-2.27008	0.00643	242470_at	AI093963	EID-2-like inhibitor of differentiation-3
PHF19	-2.27072	0.00204	225533_at	AL117477	PHD finger protein 19
TXN2	-2.27112	0.00011	209078_s_at	AF276920	Thioredoxin 2
RCOR3	-2.27127	0.00018	218344_s_at		REST corepressor 3
FLJ21963	-2.27259	0.00512	219616_at		FLJ21963 protein
ZNF447	-2.27304	0.00343	218312_s_at		Hypothetical protein FLJ12895
ENOSF1	-2.27326	0.00241	204142_at		Enolase superfamily member 1
C20orf11	-2.2733	0.00036	225376_at	BG480592	Chromosome 20 open reading frame 11
CENPA	-2.27341	0.00017	204962_s_at		Centromere protein A
C14orf142	-2.27457	5.73177e-07	223273_at	AF277185	Chromosome 14 open reading frame 142
DKFZp313A2432	-2.27463	0.00392	226278_at	AI150224	Hypothetical protein DKFZp313A2432
DDHD2	-2.27625	7.69136e-06	212690_at	AB018268	DDHD domain containing 2
FBLIM1	-2.27639	0.00399	1555480_a_at	AF459643	Filamin binding LIM protein 1
LDLRAD3	-2.27697	0.00084	234985_at	AW043782	Low density lipoprotein receptor class A domain containing 3
GLRB	-2.27827	0.00257	205280_at		Glycine receptor, beta
KCTD10	-2.2798	1e-05	226518_at	AW073741	Potassium channel tetramerisation domain containing 10
227122_at	-2.28017	0.00907	227122_at	AI807498	Transcribed locus, moderately similar to XP_512541.1 PREDICTED: similar to hypothetical protein [Pan troglodytes]
CRYZL1	-2.2814	1.77468e-08	219767_s_at		Crystallin, zeta (quinone reductase)-like 1
RAB27A	-2.28168	0.00021	235766_x_at	AA743462	RAB27A, member RAS oncogene family
LOC388397	-2.28183	0.00672	224686_x_at	AA045233	Hypothetical LOC388397
DMXL1	-2.28189	3e-05	203791_at		Dmx-like 1
AOF2	-2.28303	2e-05	212348_s_at	AB011173	Amine oxidase (flavin containing) domain 2
KRTAP4-7	-2.28417	0.00165	225332_at	BF674064	CDNA clone IMAGE:5302006
PSMA3	-2.28427	3e-05	225724_at	AW136120	Proteasome (prosome, macropain) subunit, alpha type, 3
ABHD2	-2.28444	0.00139	63825_at	AI557319	Abhydrolase domain containing 2
UQCRB	-2.28491	6e-05	209065_at	BC005230	Ubiquinol-cytochrome c reductase binding protein
MDFIC	-2.28501	3.5254e-18	211675_s_at	AF054589	MyoD family inhibitor domain containing
FAM43A	-2.28521	0.00188	227410_at	AW264102	Family with sequence similarity 43, member A
CARHSP1	-2.28626	2e-05	224910_at	AL575747	Calcium regulated heat stable protein 1, 24kDa
HMG20B	-2.28761	8.57685e-08	210719_s_at	BC002552	High-mobility group 20B
GMDS	-2.28813	0.00483	204875_s_at		GDP-mannose 4,6-dehydratase
CEP57	-2.28902	0.00013	203491_s_at	AI123527	Translokin
CASP6	-2.29002	9e-05	209790_s_at	BC000305	Caspase 6, apoptosis-related cysteine peptidase
OPN3	-2.29202	0.00011	226350_at	AU155565	Opsin 3 (encephalopsin, panopsin)
KIAA1946	-2.29213	1.34711e-07	227370_at	AW043602	KIAA1946
AK5	-2.29258	0.0036	219308_s_at		Adenylate kinase 5
ATG5	-2.29311	0.00287	202512_s_at		APG5 (autophagy 5, S. cerevisiae)-like
CDC25C	-2.29384	0.00138	205167_s_at		Cell division cycle 25C protein, isoform a
KRT19	-2.29402	2.70718e-08	201650_at		Keratin 19
KIAA0776	-2.29413	0.00011	212634_at	AW298092	KIAA0776
MRPL3	-2.29583	0.0057	238822_at	AI743753	Mitochondrial ribosomal protein L3
MTO1	-2.29589	2.55115e-07	222014_x_at	AI249752	Mitochondrial translation optimization 1 homolog (S. cerevisiae)
PMS2L1	-2.29885	1.7837e-06	214526_x_at		Postmeiotic segregation increased 2-like 8
FNBP1	-2.29997	2e-05	212288_at	AB011126	Formin binding protein 1
226192_at	-2.30259	0.00151	226192_at	T68445	cDNA clone IMAGE:83358
MRPS10	-2.30389	1.58538e-15	224247_s_at	AF277180	Homo sapiens PNAS-122 mRNA, complete cds.
RAD17	-2.30537	0.00207	211228_s_at	AF085736	RAD17 homolog (S. pombe)
RPL7AP10	-2.30552	2e-05	234875_at	AJ224082	Homo sapiens rpL7a pseudogene, clone 3a.
SFRS11	-2.30702	2.89973e-07	200685_at	AU146237	Splicing factor, arginine/serine-rich 11
RNF41	-2.3074	0.0003	201961_s_at	AL583171	Ring finger protein 41
DUS4L	-2.30745	0.00641	205761_s_at	AW242981	Dihydrouridine synthase 4-like (S. cerevisiae)
ARL3	-2.30972	2.04953e-25	202641_at		ADP-ribosylation factor-like 3
COX11	-2.31057	0.00532	214277_at	AI376724	COX11 homolog, cytochrome c oxidase assembly protein (yeast)
MAP3K2	-2.31147	0.00218	227073_at	N50665	Mitogen-activated protein kinase kinase kinase 2
TRIP13	-2.31309	5e-05	204033_at		Thyroid hormone receptor interactor 13
DDAH2	-2.31486	0.00064	214909_s_at	AK026191	Dimethylarginine dimethylaminohydrolase 2
NFYB	-2.31568	4.20175e-07	218127_at	AI804118	Nuclear transcription factor Y, beta
KIAA0280	-2.31571	0.00014	212357_at	AI096888	KIAA0280 protein
1556216_s_at	-2.3169	0.00326	1556216_s_at	BG704082	CDNA clone IMAGE:5261375
ALDH1B1	-2.31792	0.00223	209645_s_at		Aldehyde dehydrogenase 5
CDC16	-2.31821	1.54496e-17	209658_at	AF164598	CDC16 cell division cycle 16 homolog (S. cerevisiae)
UCKL1	-2.31855	0.00224	218533_s_at		Uridine-cytidine kinase 1-like 1
ANP32A	-2.31897	2.15156e-06	201038_s_at	T67821	Acidic (leucine-rich) nuclear phosphoprotein 32 family, member A
EZH1	-2.319	3e-05	32259_at	AB002386	Enhancer of zeste homolog 1 (Drosophila)
FKSG14	-2.31921	7e-05	222848_at	BC005400	Leucine zipper protein FKSG14
KIAA1333	-2.31929	0.0006	223254_s_at	AA887053	KIAA1333
GLT8D1	-2.31936	3.49127e-13	218147_s_at		Glycosyltransferase 8 domain containing 1
SNAP23	-2.32002	7.66531e-07	209131_s_at	U55936	Synaptosomal-associated protein, 23kDa
CDK2AP2	-2.32052	0.00032	203252_at		Tumor suppressor deleted in oral cancer-related1
WIRE	-2.32145	0.00133	212051_at	AA676803	WIRE protein
EIF4B	-2.32149	2.11568e-41	211938_at	BF247371	Hypothetical protein PRO1843
SACS	-2.32249	3.29589e-07	213262_at	AI932370	Spastic ataxia of Charlevoix-Saguenay (sacsin)
SDHAL2	-2.32367	0.00574	226693_at	AW172779	Succinate dehydrogenase complex, subunit A, flavoprotein pseudogene 2
TMEM55A	-2.32692	0.00017	226338_at	AA604382	Transmembrane protein 55A
LOC148189	-2.32837	0.00575	235191_at	BE780373	Hypothetical protein LOC148189
RP11-529I10.4	-2.32866	0.00132	226009_at	AI129328	Deleted in a mouse model of primary ciliary dyskinesia
EFCBP1	-2.32869	7e-05	228107_at	BF510533	EF-hand calcium binding protein 1
FLJ25476	-2.32931	6e-05	226820_at	W72455	FLJ25476 protein
PEX10	-2.32963	0.0086	206352_s_at	AB013818	Peroxisome biogenesis factor 10
KIF1C	-2.33075	0.0049	209244_s_at	BE885926	Kinesin family member 1C
C6orf96	-2.33185	0.00023	220329_s_at		Chromosome 6 open reading frame 96
MEGF6	-2.33196	0.00081	226869_at	AI655611	EGF-like-domain, multiple 3
TMEM80	-2.33369	0.00355	221951_at	AI739035	Hypothetical protein LOC283232
CUL7	-2.3343	0.00556	203558_at		Cullin 7
SLC25A12	-2.33469	0.00234	203339_at	AI887457	Solute carrier family 25 (mitochondrial carrier, Aralar), member 12
DKFZP564C152	-2.33534	0.00094	216028_at	AL049980	DKFZP564C152 protein
PDCD6	-2.33692	0.0029	229283_at	AA960804	Programmed cell death 6
COMMD3	-2.33708	4.46313e-09	218048_at		COMM domain containing 3
ZFR	-2.33912	0.00333	33148_at	AI459274	Zinc finger RNA binding protein
POU5F1	-2.33956	5.15142e-07	226447_at	BG290742	POU domain, class 6, transcription factor 1
C10orf118	-2.34034	0.00022	227701_at	AK024739	Chromosome 10 open reading frame 118
NDUFS1	-2.34084	0.00384	236356_at	AI808395	NADH dehydrogenase (ubiquinone) Fe-S protein 1, 75kDa (NADH-coenzyme Q reductase)
MIB1	-2.34094	0.00173	224722_at	BE048628	Mindbomb homolog 1 (Drosophila)
CINP	-2.34118	0.00952	217598_at	BG236351	Cyclin-dependent kinase 2-interacting protein
EHD3	-2.3417	0.00245	230740_at	AW576212	EH-domain containing 3
RBM4B	-2.34192	0.00903	209497_s_at	BC003503	RNA binding motif protein 30
226197_at	-2.34238	1e-05	226197_at	AW173504	Similar to p40 [Homo sapiens]
FPGT	-2.34284	0.00039	205140_at		Fucose-1-phosphate guanyltransferase
GAMT	-2.34385	0.00562	205354_at		Guanidinoacetate N-methyltransferase
NBPF3	-2.34463	4.53537e-06	223638_at	AL136890	Neuroblastoma breakpoint family, member 3
TDP1	-2.3467	0.00031	219715_s_at		Tyrosyl-DNA phosphodiesterase 1
STK38	-2.34687	0.00018	1553117_a_at	NM_007271.1	Serinethreonine kinase 38
LOC51136	-2.3469	0.00032	227268_at	N51514	PTD016 protein
CRYZL1	-2.34718	0.00489	1552347_at	NM_145311.1	Crystallin, zeta-like 1 isoform b
ZFYVE21	-2.34829	2.31262e-08	219929_s_at		Zinc finger, FYVE domain containing 21
LOC286144	-2.34924	0.00017	225603_s_at	BE962119	Hypothetical protein LOC286144
SLC38A4	-2.34951	0.00014	220786_s_at		Solute carrier family 38, member 4
RANBP5	-2.35115	6e-05	211952_at	AF339834	RAN binding protein 5
LOC388969	-2.35141	0.00058	238768_at	BF976290	Hypothetical LOC388969
MGC21874	-2.3543	0.00013	236248_x_at	AI859834	Transcriptional adaptor 2 (ADA2 homolog, yeast)-beta
ZNF559	-2.35518	0.00176	224518_s_at	BC006436	Zinc finger protein 559
MGMT	-2.35827	5e-05	204880_at		O-6-methylguanine-DNA methyltransferase
LAMC1	-2.35957	0.00026	243591_at	AI887749	Laminin, gamma 1 (formerly LAMB2)
HSPC268	-2.35965	6.03571e-08	226780_s_at	BF540829	hypothetical protein HSPC268
LOC87769	-2.3597	0.00919	232422_at	BC001077	hypothetical protein BC004360
LOC81558	-2.35988	0.00385	221249_s_at		C/EBP-induced protein
MYO5A	-2.35999	2.40356e-06	227761_at	AW235548	Myosin VA (heavy polypeptide 12, myoxin)
ORC5L	-2.36034	9.95248e-07	204957_at		Origin recognition complex, subunit 5 (yeasthomolog)-like
SSX2IP	-2.36066	2e-05	203016_s_at	AK001710	Synovial sarcoma, X breakpoint 2 interacting protein
FAM86B1	-2.36073	0.00042	65585_at	AA527515	ng41h06.s1 NCI_CGAP_Co3 Homo sapiens cDNA clone IMAGE:937403 3', mRNA sequence.
C6orf70	-2.36073	0.0004	227656_at	AW968493	Chromosome 6 open reading frame 70
MEGF6	-2.36099	0.00969	213942_at	AL134303	EGF-like-domain, multiple 3
COL3A1	-2.36113	0.00994	232458_at	AU146808	Collagen, type III, alpha 1 (Ehlers-Danlos syndrome type IV, autosomal dominant)
ANKRD50	-2.36213	0.00027	225731_at	BF196876	KIAA1223 protein
KIAA1333	-2.36313	8e-05	223256_at	AW007694	KIAA1333
CDC2L6	-2.36449	5.89119e-06	212899_at	AB028951	Cell division cycle 2-like 6 (CDK8-like)
PKNOX1	-2.36462	0.00356	54051_at	H59033	PBX/knotted 1 homeobox 1
TRIM2	-2.3651	0.00042	202341_s_at	AA149745	Tripartite motif-containing 2
PIGB	-2.3656	0.0034	214152_at	AU144243	Phosphatidylinositol glycan, class B
DLG1	-2.36622	3.77685e-07	202514_at	AW139131	Discs, large homolog 1 (Drosophila)
TNKS	-2.3672	4.97971e-08	202561_at	AF070613	Tankyrase, TRF1-interacting ankyrin-related ADP-ribose polymerase
SAPS3	-2.36805	0.00744	236515_at	AI055865	SAPS domain family, member 3
CCNB1	-2.36824	7e-05	228729_at	N90191	Cyclin B1
LOC91689	-2.36928	1.00274e-06	225795_at	AV751709	Hypothetical gene supported by AL449243
APPL	-2.37011	0.00027	218158_s_at		Adaptor protein containing pH domain, PTB domain and leucine zipper motif 1
ALG6	-2.37018	0.00124	219649_at		Dolichyl-P-Glc:Man9GlcNAc2-PP-dolichylglucosyltransferase
C14orf103	-2.37103	0.00899	226684_at	AI217906	Chromosome 14 open reading frame 103
SOS2	-2.37154	1.24037e-06	212870_at	AI628605	Son of sevenless homolog 2 (Drosophila)
ACY1	-2.37163	7.00075e-07	202740_at		Aminoacylase 1
GSTZ1	-2.37197	0.00443	209531_at	BC001453	Glutathione transferase zeta 1 (maleylacetoacetate isomerase)
MDS032	-2.37259	0.00035	221706_s_at	BC006005	Uncharacterized hematopoietic stem/progenitor cells protein MDS032
HSDL2	-2.37396	3e-05	209513_s_at	BC004331	Hydroxysteroid dehydrogenase like 2
SNX13	-2.37588	0.0014	227031_at	AV681975	Sorting nexin 13
PPM1M	-2.37751	0.00569	226074_at	N22918	Protein phosphatase 1M (PP2C domain containing)
LOC441428	-2.37802	0.00607	239069_s_at	BF691045	cDNA clone IMAGE:4332477
FAM8A1	-2.37864	1.06627e-08	203420_at		Autosomal Highly Conserved Protein
TBL1X	-2.37875	0.00063	213400_s_at	AV753028	Transducin (beta)-like 1X-linked
BMP2K	-2.37972	0.00203	214716_at	AW504018	BMP2 inducible kinase
DLG1	-2.38116	0.00133	202516_s_at		Discs, large (Drosophila) homolog 1
RNF103	-2.38189	5.86184e-07	202636_at		Zinc finger protein homologous to Zfp103 inmouse
TOP2A	-2.3837	3.08216e-07	201292_at	AL561834	Topoisomerase (DNA) II alpha 170kDa
DAAM1	-2.38487	0.00048	226666_at	BG434703	Dishevelled associated activator of morphogenesis 1
COX15	-2.38571	0.00025	219547_at		COX15 (yeast) homolog, cytochrome c oxidaseassembly protein
RACGAP1	-2.38621	1.84943e-15	222077_s_at	AU153848	Rac GTPase activating protein 1
MAP3K15	-2.38705	9e-05	200979_at	BF739979	Mitogen-activated protein kinase kinase kinase 15
ZNF25	-2.38707	0.00627	228185_at	N32599	Zinc finger protein 25 (KOX 19)
BRRN1	-2.38734	0.00558	212949_at	D38553	Barren homolog (Drosophila)
C1orf93	-2.38789	0.00611	231835_at	AL359575	Homo sapiens genomic DNA; cDNA DKFZp761C2013 (from clone DKFZp761C2013).
UBE2I	-2.38899	0.00014	208760_at	AL031714	Ubiquitin-conjugating enzyme E2I (UBC9 homolog, yeast)
SNAI2	-2.38913	2e-05	213139_at	AI572079	Snail homolog 2 (Drosophila)
CACNB3	-2.3898	0.00537	209530_at	U07139	Calcium channel, voltage-dependent, beta 3 subunit
C3orf31	-2.3902	0.00602	226815_at	BE464367	Hypothetical protein BC015088
C11orf75	-2.391	0.00206	219806_s_at		FN5 protein
ZNF436	-2.39123	0.00095	226113_at	AB051497	Zinc finger protein 436
KIAA1712	-2.39208	3e-05	228334_x_at	AI633734	KIAA1712
UACA	-2.39267	4.9235e-07	223279_s_at	AF322916	Uveal autoantigen with coiled-coil domains and ankyrin repeats
LOC150166	-2.39326	0.00199	229295_at	BF939473	Hypothetical protein LOC150166
HOXA9	-2.39695	5.64546e-07	214651_s_at	U41813	Homeo box A9
C5orf21	-2.39732	0.00557	223882_at	AL136630	Hypothetical protein DKFZp564D172
MRPS14	-2.39826	0.00047	203801_at	AA013164	Mitochondrial ribosomal protein S14
C1orf50	-2.39995	1e-05	62212_at	W37846	Chromosome 1 open reading frame 50
DDAH2	-2.40191	0.0042	215537_x_at	AJ012008	Homo sapiens genes encoding RNCC protein, DDAH protein, Ly6-C protein, Ly6-D protein and immunoglobulin receptor.
EEF2K	-2.4031	0.00999	225546_at	W68180	Eukaryotic elongation factor-2 kinase
TTLL5	-2.40329	4e-05	214672_at	AB023215	Homo sapiens mRNA for KIAA0998 protein, partial cds.
BTBD15	-2.40339	6.16216e-06	226148_at	AU144305	BTB (POZ) domain containing 15
RPS13	-2.40343	0.00013	227918_s_at	N21008	Zyg-11 homolog B (C. elegans)
AURKA	-2.40397	9.05029e-08	204092_s_at		Serinethreonine kinase 15
APH1B	-2.40483	0.00153	221036_s_at		Anterior pharynx defective 1 homolog B (C. elegans)
CBR4	-2.40484	0.00029	213626_at	AL049442	Carbonic reductase 4
NR1H3	-2.40531	0.00279	203920_at		Nuclear receptor subfamily 1, group H, member 3
SNX8	-2.40567	0.00826	223241_at	AF121858	Sorting nexin 8
C16orf44	-2.40775	0.00483	238523_at	BF941204	Chromosome 16 open reading frame 44
ATP5L	-2.40861	0.00199	208745_at	AA917672	ATP synthase, H+ transporting, mitochondrial F0 complex, subunit g
ZNRF1	-2.40961	0.0007	225959_s_at	BF432625	Zinc and ring finger 1
C17orf75	-2.41047	0.00018	203830_at		Protein kinase Njmu-R1 P
KCNMA1	-2.41078	0.0001	221584_s_at	U11058	Potassium large conductance calcium-activated channel, subfamily M, alpha member 1
AKAP12	-2.41114	0.00068	227529_s_at	BF511276	A kinase (PRKA) anchor protein (gravin) 12
IFT52	-2.41221	5.69155e-06	218709_s_at		Intraflagellar transport 52 homolog (Chlamydomonas)
MIF4GD	-2.41327	0.00138	223411_at	AF225422	Homo sapiens AD023 mRNA, complete cds.
FOXF2	-2.4159	6.78654e-14	206377_at		Forkhead box F2
243366_s_at	-2.41626	3e-05	243366_s_at	AI936034	Transcribed locus
ANKRD35	-2.41763	0.00405	231118_at	AW511401	Ankyrin repeat domain 35
LOC115098	-2.41782	0.00033	225454_at	AW248770	hypothetical protein BC013949
TM6SF1	-2.41988	0.00957	219892_at		Transmembrane 6 superfamily member 1
FBXO3	-2.42119	2.65118e-11	218432_at		F-box only protein 3
RFXAP	-2.42191	0.00086	229431_at	AI742868	Regulatory factor X-associated protein
ZKSCAN1	-2.42488	1.78134e-09	225221_at	AA195485	Zinc finger with KRAB and SCAN domains 1
241364_at	-2.4249	0.00167	241364_at	AA827805	cDNA clone IMAGE:1367323 3', mRNA
RHOB	-2.42517	1.00087e-09	212099_at	AI263909	Ras homolog gene family, member B
RPS23	-2.42689	3.19311e-10	227722_at	AW043594	Ribosomal protein S23
KIAA0922	-2.42889	0.00751	209760_at	AL136932	cDNA DKFZp586H1322
ZNF614	-2.42951	0.0011	227045_at	AI087872	Zinc finger protein 614
EXOC3	-2.42954	0.00829	225457_s_at	BF528646	SEC6-like 1 (S. cerevisiae)
TEF	-2.42965	0.00864	225840_at	AA779795	Thyrotrophic embryonic factor
SUV420H1	-2.43031	0.00111	218242_s_at		Suppressor of variegation 4-20 homolog 1 (Drosophila)
CEBPZ	-2.43201	0.00026	231819_at	BG505096	CCAAT/enhancer binding protein zeta
SIM1	-2.43291	1e-05	206876_at	AL121948	Single-minded homolog 1 (Drosophila)
C9orf6	-2.43328	0.00152	218998_at		Chromosome 9 open reading frame 6
MFAP5	-2.43379	7.1289e-08	213764_s_at	AW665892	Microfibrillar associated protein 5
CEP70	-2.43436	0.00017	224150_s_at	AF289495	P10-binding protein
ALKBH7	-2.43524	4.00933e-08	223318_s_at	BC004393	Spermatogenesis associated 11
RNF150	-2.43743	1.25116e-07	227657_at	AA722069	Transcribed locus
APBA2BP	-2.43878	0.00318	210720_s_at	AB039947	Amyloid beta (A4) precursor protein-binding, family A, member 2 binding protein
EDD1	-2.44139	2.1805e-06	208883_at	BF515424	E3 ubiquitin protein ligase, HECT domain containing, 1
PDLIM4	-2.44259	0.00687	211564_s_at	BC003096	PDZ and LIM domain 4
KIAA1704	-2.44371	0.00012	229891_x_at	AI630799	KIAA1704
225220_at	-2.44516	1.61236e-16	225220_at	BF340290	ACA24 snoRNA gene
CSRP2BP	-2.44528	0.0038	225432_s_at	AF252257	CSRP2 binding protein
IFT122	-2.44551	0.00526	220744_s_at		Intraflagellar transport 122 homolog (Chlamydomonas)
CEP57	-2.44573	4.37059e-06	203493_s_at	AL525206	Translokin
NUDT5	-2.44617	8e-05	222824_at	AW237290	Nudix (nucleoside diphosphate linked moiety X)-type motif 5
238604_at	-2.45025	9e-05	238604_at	AA768884	cDNA clone IMAGE:1301988
NUSAP1	-2.45228	6.54321e-08	219978_s_at		Uncharacterized bone marrow protein BM037
KLF12	-2.45328	0.0001	227261_at	AA020010	Kruppel-like factor 12
LOC388969	-2.45429	0.00098	65472_at	AI161338	Hypothetical LOC388969
KIAA1815	-2.45446	0.00019	222603_at	AL136980	KIAA1815
MRPL30	-2.45456	0.00015	223996_s_at	AF151083	Homo sapiens HSPC249 Mrna
SMTN	-2.45772	0.00077	207390_s_at		Smoothelin
FLJ32065	-2.45867	0.00374	223443_s_at	BC003669	Hypothetical protein FLJ32065
ZNRD1	-2.45915	5.18435e-07	223639_s_at	AF230337	Zinc ribbon domain containing, 1
DTWD1	-2.4601	0.00279	229984_at	AI971519	DTW domain containing 1
TSC2	-2.46011	0.00742	215735_s_at	AC005600	Homo sapiens chromosome 16, P1 clone 109-9G (LANL), complete sequence.
CENPA	-2.46148	0.00882	210821_x_at	BC002703	Centromere protein A, 17kDa
BZW2	-2.46193	1.00446e-14	217809_at		Basic leucine zipper and W2 domains 2
ACOX1	-2.46458	0.00331	227962_at	BF435852	Acyl-Coenzyme A oxidase 1, palmitoyl
PIGP	-2.46597	3.74403e-10	221689_s_at	AB035745	Down syndrome critical region gene 5
C9orf9	-2.46732	0.00291	220050_at		Chromosome 9 open reading frame 9
WDR34	-2.4678	2.19742e-06	224715_at	BG338983	WD repeat domain 34
KIAA1712	-2.46786	0.00554	231850_x_at	AB051499	KIAA1712
BNC2	-2.46825	0.00017	230722_at	AI377043	Basonuclin 2
CUL3	-2.47366	0.00513	201370_s_at	AU145232	Cullin 3
RAB33B	-2.47495	0.00291	221014_s_at		RAB33B, member RAS oncogene family
SPTBN1	-2.47626	0.00989	226765_at	AA971514	Spectrin, beta, non-erythrocytic 1
LOC63929	-2.47699	6.81503e-07	226501_at	BE966628	Hypothetical protein LOC63929
KIAA1370	-2.47825	1.41275e-09	225327_at	AB037791	Hypothetical protein FLJ10980
LOC153364	-2.47856	0.00732	230298_at	AI692906	Similar to metallo-beta-lactamase superfamily protein
SIM1	-2.47924	1.84266e-09	1556300_s_at	BF476109	MRNA; cDNA DKFZp564A232 (from clone DKFZp564A232)
KIF11	-2.48044	6e-05	204444_at		Kinesin-like 1
CETN3	-2.48152	9.34716e-12	209662_at	BC005383	Centrin, EF-hand protein, 3 (CDC31 homolog, yeast)
GLTP	-2.48272	0.00088	219267_at		Glycolipid transfer protein
C3orf17	-2.48447	0.00119	228611_s_at	BF197274	Chromosome 3 open reading frame 17
PHKB	-2.485	4.84294e-06	202739_s_at		Phosphorylase kinase, beta
TRMT5	-2.48683	0.00053	227653_at	AI168767	TRM5 tRNA methyltransferase 5 homolog (S. cerevisiae)
PRO0149	-2.48792	2.71475e-17	225199_at	AA526970	PRO0149 protein
FLJ10038	-2.48917	0.00451	205510_s_at		hypothetical protein FLJ10038
MRPL30	-2.48932	1.00684e-06	224173_s_at		Mitochondrial ribosomal protein L30
FLJ33167	-2.48963	1.43784e-06	227157_at	AV758242	Hypothetical protein FLJ33167
C11orf46	-2.48987	3e-05	226383_at	AI652452	Chromosome 11 open reading frame 46
PHYH2	-2.49273	0.00074	223211_at	BC001627	2-hydroxyphytanoyl-CoA lyase
CASC5	-2.49373	2.1209e-07	228323_at	BF248364	Cancer susceptibility candidate 5
RHOB	-2.49498	0.00655	1553962_s_at	BI668074	Ras homolog gene family, member B
CEP57	-2.49509	1.98887e-06	209862_s_at	BC001233	Translokin
CDCA2	-2.49572	0.00109	236957_at	AI248208	Cell division cycle associated 2
GMPPB	-2.49658	0.00331	219920_s_at		GDP-mannose pyrophosphorylase B, isoform 2
KIF23	-2.49778	1.17567e-07	204709_s_at		Kinesin-like 5 /
R3HCC1	-2.49826	8.77434e-07	35156_at	AL050297	R3H domain and coiled-coil containing 1
ALDH6A1	-2.49832	0.00039	204290_s_at		Methylmalonate-semialdehyde dehydrogenase
SLC26A2	-2.49903	0.0001	224959_at	AI718385	Solute carrier family 26 (sulfate transporter), member 2
CDKN1B	-2.49916	4.30583e-14	209112_at	BC001971	Cyclin-dependent kinase inhibitor 1B (p27, Kip1)
PSRC1	-2.49927	5e-05	201896_s_at		Proline/serine-rich coiled-coil 1
GUF1	-2.49991	0.00011	222770_s_at	AK025248	GUF1 GTPase homolog (S. cerevisiae)
CKAP2L	-2.50076	0.00182	229610_at	AW088063	Cytoskeleton associated protein 2-like
VAMP1	-2.50159	0.00408	213326_at	AU150319	Vesicle-associated membrane protein 1 (synaptobrevin 1)
KIF15	-2.50219	0.00162	219306_at		Kinesin-like protein 2 K
PKP4	-2.50223	4.1387e-08	201929_s_at		Plakophilin 4
MGC16121	-2.50306	0.0008	228235_at	BE048571	Hypothetical protein MGC16121
MDS032	-2.50661	0.00032	219348_at		Uncharacterized hematopoietic stem/progenitor cells protein MDS032
LOC339803	-2.5083	0.00448	227940_at	N90774	Hypothetical protein LOC339803
GIT2	-2.50832	0.00024	209876_at	AF124491	G protein-coupled receptor kinase interactor 2
SMEK2	-2.50941	1e-05	226230_at	AA541716	SMEK homolog 2, suppressor of mek1 (Dictyostelium)
NUDT1	-2.51	0.00733	204766_s_at		Nudix (nucleoside diphosphate linked moietyX)-type motif 1
LPGAT1	-2.51055	0.00147	1555058_a_at	BC034621	Lysophosphatidylglycerol acyltransferase 1
MEST	-2.51059	1.94049e-09	202016_at		Mesoderm specific transcript (mouse) homolog
MTERFD2	-2.51177	0.00023	1557966_x_at	AL566167	MTERF domain containing 2
NARG2	-2.51212	6.13348e-06	235189_at	BE780502	NMDA receptor regulated 2
UBE4B	-2.51243	1.04995e-07	202317_s_at		Ubiquitination factor E4B (homologous to yeastUFD2)
BIVM	-2.51331	1.03527e-06	222761_at	AI862694	Basic, immunoglobulin-like variable motif containing
SIRT5	-2.51486	0.00037	219185_at		Sirtuin 5, isoform 1
C11orf74	-2.51506	0.00035	228249_at	AA535128	HEPIS
GOPC	-2.51669	0.00397	236862_at	AA279958	Golgi associated PDZ and coiled-coil motif containing
SMARCA4	-2.51885	0.0043	208793_x_at	AI744900	SWI/SNF related, matrix associated, actin dependent regulator of chromatin, subfamily a, member 4
COL1A2	-2.52095	3.08773e-07	229218_at	AA628535	Collagen, type I, alpha 2
NBR2	-2.5213	0.00512	1553992_s_at	BC034248	Neighbor of BRCA1 gene 2
C12orf47	-2.5226	4e-05	1553987_at	BC007973	Apoptosis-related protein PNAS-1
LOC389833	-2.52312	0.00287	226558_at	BE856637	Similar to hypothetical protein MGC27019
USP4	-2.52429	2e-05	202681_at	AI346043	Ubiquitin specific peptidase 4 (proto-oncogene)
DYNC2LI1	-2.52488	3e-05	203763_at		Dynein, cytoplasmic 2, light intermediate chain 1
ATP9B	-2.52499	0.00093	214934_at	AW411030	ATPase, Class II, type 9B
CYB5D2	-2.52546	0.00593	225804_at	BE044480	Hypothetical protein MGC32124
TM2D1	-2.5271	0.00916	1558802_at	BG401696	TM2 domain containing 1
ZNF710	-2.52725	0.00379	213657_s_at	BE858194	Hypothetical protein DKFZp547K1113
ANKRD39	-2.52802	0.00311	223532_at	AF151034	Ankyrin repeat domain 39
ARHGAP19	-2.52882	0.00382	37577_at	U79256	Rho GTPase activating protein 19
TUSC4	-2.5299	0.00061	203246_s_at		Tumor suppressor candidate 4
PCID2	-2.53026	1e-05	225149_at	AU144029	PCI domain containing 2
LHX9	-2.53176	2.04332e-06	1562736_at	AJ277914	LIM homeobox 9
PTHB1	-2.53716	0.00343	216239_at	U87408	parathyroid hormone-responsive B1
CCDC34	-2.53827	5e-05	226287_at	AI458313	NY-REN-41 antigen
ADA	-2.54275	0.00015	204639_at		Adenosine deaminase
NUDT11	-2.54395	0.00062	219855_at		Nudix (nucleoside diphosphate linked moiety X)-type motif 11
OSR2	-2.5458	7.60501e-10	213568_at	AI811298	Odd-skipped related 2 (Drosophila)
FRMD4A	-2.54662	1.77729e-06	225163_at	BF000162	FERM domain containing 4A
PLA2G12A	-2.55005	0.00064	221027_s_at		Group XII secreted phospholipase A2
CREBL2	-2.55054	6.19753e-06	201990_s_at		cAMP responsive element binding protein-like 2
C6orf173	-2.55131	2e-05	226936_at	BG492359	Chromosome 6 open reading frame 173
LOC389203	-2.55213	1.45881e-07	225014_at	BF508958	Hypothetical gene supported by BC032431
TRIM2	-2.55291	4.66626e-09	202342_s_at		Tripartite motif protein TRIM2
241744_x_at	-2.55504	0.00794	241744_x_at	AI275419	Transcribed locus
RWDD4A	-2.55596	6.89035e-10	225574_at	BE613081	RWD domain containing 4A
CLCN3	-2.55601	9.92321e-11	201735_s_at		Chloride channel 3
TMEM107	-2.55616	8e-05	239824_s_at	BF971873	Hypothetical protein MGC10744
LOC344595	-2.5579	0.00961	235606_at	AA417117	Hypothetical LOC344595
RALGDS	-2.55948	0.00229	209050_s_at	AI421559	Ral guanine nucleotide dissociation stimulator
HBS1L	-2.56019	7.69162e-09	209314_s_at	AK024258	HBS1-like (S. cerevisiae)
PITPNA	-2.56153	0.00936	228972_at	AI028602	Phosphatidylinositol transfer protein, alpha
FARSLB	-2.56233	7.01176e-07	223035_s_at	AF161521	Phenylalanine-tRNA synthetase-like, beta subunit
INHBE	-2.56269	0.00066	210587_at	BC005161	Inhibin, beta E
USP46	-2.56473	0.00161	203870_at	BE856374	Ubiquitin specific peptidase 46
DKFZp761P0423	-2.56568	0.00035	235085_at	BF739767	Hypothetical protein DKFZp761P0423
LOC144363	-2.56751	4.97317e-08	225469_at	AA015609	Hypothetical protein LOC144363
RAB4A	-2.56869	1.1133e-19	203581_at	BC002438	RAB4A, member RAS oncogene family
SLC35E2	-2.56956	1.64488e-11	217122_s_at	AL031282	Solute carrier family 35 member E2
LOC157278	-2.56967	0.00254	238716_at	AL527331	Hypothetical protein LOC157278
THEM4	-2.57281	0.00222	229253_at	AI184512	Thioesterase superfamily member 4
C5orf13	-2.57403	1e-05	230424_at	AU144860	Chromosome 5 open reading frame 13
239842_x_at	-2.57476	0.00817	239842_x_at	W18186	Transcribed locus
FLJ42709	-2.57537	0.00324	1556695_a_at	AK095719	Hypothetical gene supported by AK124699
RUFY3	-2.57911	0.00039	213939_s_at	AI871641	Rap2 interacting protein x
CNN1	-2.57943	1.46159e-09	203951_at		Calponin 1, basic, smooth muscle
PRO0149	-2.58015	8.43377e-06	225197_at	W58461	PRO0149 protein
PRKAB2	-2.58086	0.00145	1558027_s_at	AL552001	Protein kinase, AMP-activated, beta 2 non-catalytic subunit
TBC1D17	-2.58301	0.00186	218466_at		TBC1 domain family, member 17
Pfs2	-2.58309	0.00021	221521_s_at	BC003186	DNA replication complex GINS protein PSF2
DNAJC18	-2.5835	0.0065	227166_at	AI017750	DnaJ (Hsp40) homolog, subfamily C, member 18
HDAC8	-2.58404	0.00613	223345_at	AF230097	Histone deacetylase 8
TCF3	-2.58453	9e-05	209152_s_at	AI655986	Transcription factor 3 (E2A immunoglobulin enhancer binding factors E12/E47)
CKLF	-2.5863	0.00105	235286_at	BG533580	Chemokine-like factor
CASD1	-2.58947	0.00071	219342_at		CAS1 domain containing 1
236798_at	-2.59394	2e-05	236798_at	AW268719	Full-length cDNA clone CS0DH004YM21 of T cells (Jurkat cell line) of Homo sapiens (human)
ELP4	-2.59589	5e-05	203829_at		Elongation protein 4 homolog (S. cerevisiae)
C20orf27	-2.59641	0.00739	218081_at		Chromosome 20 open reading frame 27
ZNF439	-2.59674	0.00461	236562_at	N29327	Zinc finger protein 439
RPL31	-2.59853	1.92865e-08	221593_s_at	BC001663	Ribosomal protein L31
ALKBH6	-2.59924	6.74747e-08	225969_at	AW105337	Hypothetical protein MGC15677
TNRC6B	-2.60027	1e-05	1558142_at	AL831862	Trinucleotide repeat containing 6B
SPAG5	-2.60256	6.87812e-06	203145_at		Mitotic spindle coiled-coil related protein
ASB8	-2.60407	0.00257	218841_at		Ankyrin repeat and SOCS box-containing 8
DCAKD	-2.60408	0.00245	224522_s_at	BC006472	Dephospho-CoA kinase domain containing
BCL2L14	-2.60529	8.92526e-07	225745_at	AV725248	BCL2-like 14 (apoptosis facilitator)
TCEA2	-2.60586	0.0018	203919_at		Transcription elongation factor A (SII), 2
C15orf23	-2.60673	1.5328e-08	225300_at	BF792864	Chromosome 15 open reading frame 23
RUNX1T1	-2.60763	0.00021	205528_s_at	X79990	Runt-related transcription factor 1; translocated to, 1 (cyclin D-related)
CCDC92	-2.61005	3.90907e-07	218175_at		Coiled-coil domain containing 92
LOC492311	-2.61013	0.00014	226977_at	N26029	Similar to bovine IgA regulatory protein
RNF14	-2.61109	2.33603e-06	201824_at	AB022663	Ring finger protein 14
METAP2	-2.61113	0.00532	213899_at	AI743685	Methionyl aminopeptidase 2
1558028_x_at	-2.61124	6e-05	1558028_x_at	BI857154	cDNA clone IMAGE:5392477
PSMD11	-2.6119	0.00425	208776_at	BF432873	Proteasome (prosome, macropain) 26S subunit, non-ATPase, 11
SSR1	-2.61246	2.33793e-06	225435_at	BF679286	CDNA: FLJ22100 fis, clone HEP17127
FAM92A1	-2.61274	7.04175e-19	235391_at	AW960748	Family with sequence similarity 92, member A1
FBXO4	-2.61307	0.00199	223493_at	AF129534	F-box protein 4
235347_at	-2.6142	6.643e-06	235347_at	BF435591	Homo sapiens, clone IMAGE:4183899, mRNA
G3BP	-2.61426	0.0054	242422_at	AA180161	Ras-GTPase-activating protein SH3-domain-binding protein
TMEM42	-2.61449	6e-05	226361_at	BF056095	Transmembrane protein 42
PGEA1	-2.6145	4.68628e-07	203450_at		PKD2 interactor, golgi and endoplasmic reticulum associated 1
PGM5	-2.61576	0.00337	226303_at	AA706788	Phosphoglucomutase 5
FAM63B	-2.61596	6e-05	226873_at	AI631210	Family with sequence similarity 63, member B
PCNT	-2.61801	0.00051	203660_s_at		Pericentrin
SYNPO2	-2.61963	6.68164e-08	225895_at	AI634580	Synaptopodin 2
DPH5	-2.62081	1.32007e-11	224196_x_at	AF161492	DPH5 homolog (S. cerevisiae)
PNPLA4	-2.62087	0.0001	209739_s_at	AI814551	Patatin-like phospholipase domain containing 4
SH3D19	-2.62241	4.13209e-11	225162_at	BG285417	SH3 domain protein D19
TOX	-2.62336	2e-05	204529_s_at	AI961231	Thymus high mobility group box protein TOX
DKFZp762E1312	-2.6235	2.91372e-06	218726_at		Hypothetical protein DKFZp762E1312
SLC25A16	-2.62457	0.00086	214140_at	AI827990	Solute carrier family 25 (mitochondrial carrier; Graves disease autoantigen), member 16
BUB1	-2.62472	0.00016	215509_s_at	AL137654	Budding uninhibited by benzimidazoles 1 homolog (yeast)
HSA9761	-2.62495	0.00105	226480_at	N21475	Dimethyladenosine transferase
ZFP62	-2.62497	0.00016	227796_at	AW157773	Zinc finger protein 62 homolog (mouse)
CDH11	-2.62646	0.00164	241780_at	AI040305	Cadherin 11, type 2, OB-cadherin (osteoblast)
PKNOX1	-2.62854	0.00417	204195_s_at	AL570914	PBX/knotted 1 homeobox 1
DUS2L	-2.62877	7e-05	47105_at	AA886893	Dipeptidase 2
PTHB1	-2.6291	0.00978	209958_s_at	AF095771	Parathyroid hormone-responsive B1
KLHDC2	-2.62986	2.00541e-30	217906_at		Kelch domain containing 2
XPOT	-2.63169	7.68407e-17	227117_at	AW242820	Exportin, tRNA (nuclear export receptor for tRNAs)
CPT1C	-2.63177	0.00718	227468_at	AL565745	Carnitine palmitoyltransferase 1C
ZNF193	-2.63244	0.00491	205181_at		Zinc finger protein 193
HOXA9	-2.63423	0.00186	209905_at	AI246769	Homeo box A9
227719_at	-2.63432	1.08403e-06	227719_at	AA934610	CDNA FLJ37828 fis, clone BRSSN2006575
CORT	-2.6344	0.0002	213454_at	AL578583	Cortistatin
FLJ13841	-2.63635	0.00125	219995_s_at		hypothetical protein LOC79755
RNF141	-2.63785	3.41557e-11	226106_at	AI307808	Ring finger protein 141
IQGAP3	-2.63858	1.37879e-12	229490_s_at	AW271106	cDNA clone IMAGE:2763444
ALS2CR7	-2.63875	0.00014	239201_at	AI028242	Amyotrophic lateral sclerosis 2 (juvenile) chromosome region, candidate 7
THOC5	-2.63917	5.84555e-08	209418_s_at	BC003615	Chromosome 22 open reading frame 19
AP4S1	-2.64005	0.00991	210278_s_at	AF155159	Adaptor-related protein complex 4, sigma 1 subunit
MRF1	-2.64088	0.00415	235476_at	AW182459	Likely ortholog of mouse RING finger 1 (Mrf1)
HMMR	-2.64248	6.00061e-07	207165_at		Hyaluronan-mediated motility receptor (RHAMM)
ETFB	-2.64326	3.32026e-06	202942_at		Electron-transfer-flavoprotein, betapolypeptide
TRPC1	-2.64395	0.00023	205802_at		Transient receptor potential channel 1
MGC33894	-2.64557	0.00157	226657_at	H27948	Transcript expressed during hematopoiesis 2
C10orf89	-2.64611	0.00123	230129_at	BF589448	Chromosome 10 open reading frame 89
CR2	-2.64633	0.00786	240658_at	AI808327	Complement component (3d/Epstein Barr virus) receptor 2
LOC440441	-2.64654	0.0011	230388_s_at	AI797017	LOC440441
HOXA11	-2.64689	5.03886e-11	213823_at	H94842	Homeo box A11
AKAP12	-2.64837	6e-05	231067_s_at	BF114967	A kinase (PRKA) anchor protein (gravin) 12
AURKA	-2.65361	3.34131e-12	208079_s_at		Serinethreonine kinase 6
PCYOX1	-2.65431	4e-05	203803_at	N45309	Prenylcysteine oxidase 1
TIGD1	-2.6548	0.0021	1553099_at	NM_145702.1	Tigger transposable element derived 1
LETMD1	-2.65504	0.00058	207170_s_at		LETM1 domain containing 1
CRLS1	-2.65608	1e-05	225324_at	AL035461	Cardiolipin synthase 1
TM2D1	-2.65703	0.00139	213882_at	AA012917	TM2 domain containing 1
EHBP1	-2.65889	3e-05	212650_at	BF116032	EH domain binding protein 1
NUSAP1	-2.65995	3.25986e-15	218039_at		Nucleolar and spindle associated protein 1
GNPTG	-2.66131	3.9154e-06	229908_s_at	BF338332	N-acetylglucosamine-1-phosphate transferase, gamma subunit
GUF1	-2.66325	6e-05	218884_s_at		GUF1 GTPase homolog (S. cerevisiae
GATA6	-2.66577	0.00444	210002_at	D87811	GATA binding protein 6
SPAG16	-2.6682	6e-05	219109_at		Sperm associated antigen 16
CCDC74B	-2.66892	0.004	227966_s_at	AA524895	Hypothetical protein LOC285103
236364_at	-2.66895	0.00045	236364_at	AA156297	Transcribed locus
CDH11	-2.66938	3e-05	236179_at	AI754693	Cadherin 11, type 2, OB-cadherin (osteoblast)
LOC283412	-2.66962	5e-05	216177_at	AW582267	similar to 60S ribosomal protein L29 (Cell surface heparin binding protein HIP)
TROAP	-2.67048	0.0006	204649_at		Trophinin associated protein (tastin)
NDE1	-2.67246	0.00208	218414_s_at		LIS1-interacting protein NUDE1, rat homolog
SOS2	-2.67417	0.00564	217575_s_at	BF692958	Son of sevenless homolog 2 (Drosophila)
CIRBP	-2.67518	0.0003	230142_s_at	AW088030	Cold inducible RNA binding protein
THEM2	-2.67843	5.36767e-11	204565_at		Thioesterase superfamily member 2
IPP	-2.6799	0.00394	1554740_a_at	BC032544	Intracisternal A particle-promoted polypeptide
CDCA3	-2.68061	3.47997e-07	223307_at	BC002551	Cell division cycle associated 3
PMM1	-2.68201	8.27547e-06	203467_at		Phosphomannomutase 1
C5orf3	-2.68501	7.29454e-13	222682_s_at	AI307615	Chromosome 5 open reading frame 3
GPSM2	-2.6851	3.5736e-08	205240_at		LGN protein
KIF18A	-2.68588	0.00105	221258_s_at		Kinesin family member 18A
HISPPD1	-2.68635	1.13424e-06	203253_s_at		Histidine acid phosphatase domain containing 1
IL7	-2.68649	1.92966e-06	241808_at	AW190593	Interleukin 7
MTA3	-2.68668	4.26213e-06	223311_s_at	BC004227	Metastasis associated 1 family, member 3
RNASEH1	-2.69009	8e-05	218496_at	BG534527	Ribonuclease H1
GAMT	-2.69022	0.00268	1552474_a_at	NM_138924.1	Guanidinoacetate N-methyltransferase, isoform b
LOH11CR2A	-2.69367	0.00539	210102_at	BC001234	Loss of heterozygosity, 11, chromosomal region 2, gene A
MYO3B	-2.6946	0.00856	1555257_a_at	AF391558	Myosin IIIB
SLC3A1	-2.69774	7.9287e-12	212217_at	AU154782	Prolyl endopeptidase-like
DNM3	-2.70219	4e-05	235891_at	AI961147	Dynamin 3
NARG2	-2.7029	0.00058	228960_at	AW105285	NMDA receptor regulated 2
SCRN3	-2.70902	0.00846	1555595_at	BC007344.1	Secernin 3
DHFR	-2.70944	0.00021	48808_at	AI144299	Dihydrofolate reductase
CCDC25	-2.71169	0.0005	218125_s_at		Coiled-coil domain containing 25
SPSB2	-2.71192	0.00051	223580_at	BC002983	SplA/ryanodine receptor domain and SOCS box containing 2
ASB1	-2.71295	0.00443	212819_at	AF055024	Ankyrin repeat and SOCS box-containing 1
MOCS2	-2.71338	1.81455e-08	218212_s_at		Molybdenum cofactor synthesis 2
SEL1L	-2.71366	0.00756	230265_at	BE671138	Sel-1 suppressor of lin-12-like (C. elegans)
DPH5	-2.71767	7.16239e-10	223671_x_at	AF248965	DPH5 homolog (S. cerevisiae)
CAT	-2.71837	4.24556e-10	211922_s_at	AY028632	Catalase
BNC2	-2.71943	0.00041	238478_at	H97386	Basonuclin 2
SEMA4F	-2.71992	0.00477	210124_x_at	AL136552	Sema domain, immunoglobulin domain (Ig), transmembrane domain (TM) and short cytoplasmic domain, (semaphorin) 4F
KIAA1434	-2.72025	3.15587e-07	224826_at	AK001947	hypothetical protein KIAA1434
ZNF148	-2.7208	0.00909	239024_at	AI478771	Zinc finger protein 148 (pHZ-52)
PAPPA	-2.72184	0.00203	228128_x_at	AI110886	Pregnancy-associated plasma protein A, pappalysin 1
LOC286495	-2.72227	3.2937e-16	208662_s_at	AI885338	similar to Tetratricopeptide repeat protein 3 (TPR repeat protein 3) (TPR repeat protein D)
PARVG	-2.72375	0.00093	242842_at	BF435734	Parvin, gamma
FAM82B	-2.72701	0.00019	222665_at	AK000672	Family with sequence similarity 82, member B
TACC3	-2.72734	0.00037	218308_at		Transforming acidic coiled-coil containingprotein 3
SMAD7	-2.73042	8e-05	204790_at		MAD (mothers against decapentaplegic,Drosophila) homolog 7
SLC24A1	-2.73147	0.00354	206081_at		Solute carrier family 24 (sodiumpotassiumcalcium exchanger), member 1
PCBP4	-2.73418	0.00111	209361_s_at	BC004153	Poly(rC) binding protein 4
ASMTL	-2.73484	2e-05	209394_at	BC002508	Acetylserotonin O-methyltransferase-like
NME3	-2.73783	0.00736	204862_s_at		Non-metastatic cells 3, protein expressed in
UBXD8	-2.73808	0.00119	212106_at	BF116183	Expressed in T-cells and eosinophils in atopic dermatitis
C6orf130	-2.73859	4e-05	213322_at	AL031778	Apolipoprotein B mRNA editing enzyme, catalytic polypeptide-like 2
RPS15A	-2.74087	3.2341e-08	228291_s_at	AI806322	Chromosome 20 open reading frame 19
IRAK1BP1	-2.74143	0.00136	238599_at	AI168124	Interleukin-1 receptor-associated kinase 1 binding protein 1
C14orf151	-2.74175	4e-05	224469_s_at	BC006173	Chromosome 14 open reading frame 151
PAPPA	-2.74378	0.00683	224940_s_at	BF107618	Pregnancy-associated plasma protein A, pappalysin 1
AKAP13	-2.74574	0.00564	224884_at	AW575773	A kinase (PRKA) anchor protein 13
RAB27A	-2.7468	1e-05	222294_s_at	AW971415	RAB27A, member RAS oncogene family
PBX1	-2.74899	1.80359e-06	212151_at	BF967998	Pre-B-cell leukemia transcription factor 1
CKLF	-2.74921	0.00016	221058_s_at		Chemokine-like factor 3, alternatively spliced
CPT2	-2.74937	0.00324	204264_at		Carnitine palmitoyltransferase II
SASS6	-2.75003	0.00236	231895_at	AA501453	Spindle assembly abnormal protein 6
TMC6	-2.75219	0.00036	222820_at	AW005818	Epidermodysplasia verruciformis 1
MPDZ	-2.75284	1.53546e-06	213306_at	AA917899	Multiple PDZ domain protein
CUL5	-2.75303	0.00215	203532_x_at	AF017061	Cullin 5
226203_at	-2.7537	2e-05	226203_at	AA868896	CDNA clone IMAGE:5299888
MRPL30	-2.75414	3e-05	243887_at	AI830655	Mitochondrial ribosomal protein L30
FLJ20422	-2.75442	0.00261	218745_x_at		hypothetical protein FLJ20422
TBC1D7	-2.75602	2e-05	223461_at	AF151073	TBC1 domain family, member 7
ACP6	-2.75662	0.00743	218795_at		LPAP for lysophosphatidic acid phosphatase
CCDC23	-2.75693	3e-05	226723_at	AI581511	Coiled-coil domain containing 23
DEFB125	-2.7624	0.00756	1552998_at	NM_153325.1	Defensin, beta 125
RABL5	-2.76251	9.52037e-13	222742_s_at	AW026449	RAB, member RAS oncogene family-like 5
LOC253039	-2.76362	0.00346	231828_at	AL117474	hypothetical protein LOC253039
PDE5A	-2.76487	5.62751e-12	227088_at	BF221547	Phosphodiesterase 5A, cGMP-specific
APCDD1	-2.76596	8.05787e-08	225016_at	N48299	Adenomatosis polyposis coli down-regulated 1
TMTC4	-2.76608	0.00107	225666_at	D80480	Hypothetical protein FLJ14624
DET1	-2.7662	4e-05	219641_at		De-etiolated homolog 1 (Arabidopsis)
ZFP90	-2.76783	0.00093	226124_at	AA747309	Zinc finger protein 90 homolog (mouse)
ITSN1	-2.77298	0.00011	209297_at	AF114488	Intersectin 1 (SH3 domain protein)
DHRS4	-2.77506	0.00049	227446_s_at	BF445127	Dehydrogenase/reductase (SDR family) member 4
C20orf100	-2.77617	0.00093	228737_at	AA211909	Chromosome 20 open reading frame 100
KLHL24	-2.77656	0.00014	226158_at	AL120021	Kelch-like 24 (Drosophila)
XRCC6BP1	-2.77666	1.71152e-07	227678_at	AI628122	Ku70-binding protein 3
CCDC99	-2.77971	3.63053e-10	221685_s_at	AF269167	Hypothetical protein FLJ20364
CABYR	-2.78044	0.0023	224279_s_at	AF295039	Calcium binding tyrosine-(Y)-phosphorylation regulated (fibrousheathin 2)
CTAGEP	-2.78058	0.00578	229323_at	AI991561	CTAGE family pseudogene
228835_at	-2.78101	0.00987	228835_at	AV700050	Transcribed locus
EVI5	-2.78319	5.64729e-07	209717_at	AF008915	Ecotropic viral integration site 5
ZNF271	-2.78712	1.14599e-07	211009_s_at	AF159567	Zinc finger protein 271
VPS26B	-2.78749	4.92779e-06	225483_at	AI971602	Hypothetical protein MGC10485
CIT	-2.7902	0.00664	212801_at	AI861788	Citron (rho-interacting, serine/threonine kinase 21)
HMGB3	-2.79631	9.76722e-08	203744_at		High-mobility group (nonhistone chromosomal)protein 4
LAMA2	-2.79766	2e-05	205116_at		Laminin alpha 2 subunit precursor L
FLJ14311	-2.79824	2.47282e-06	225530_at	BE396735	Hypothetical gene FLJ14311
IPP	-2.80137	0.00202	219843_at		Intracisternal A particle-promoted polypeptide
216816_at	-2.80401	0.00699	216816_at	AL050335	Ribosomal protein L6 (RPL6) (TAXREB107) pseudogene
GNPDA2	-2.80512	4.09079e-11	227022_at	AI817388	Glucosamine-6-phosphate deaminase 2
KLHL5	-2.8077	6.50044e-06	227565_at	BE501881	Kelch-like 5 (Drosophila)
GTSE1	-2.81171	0.00031	215942_s_at	BF973178	G-2 and S-phase expressed 1
MRC2	-2.81303	0.00163	244788_at	AI038503	Mannose receptor, C type 2
ING5	-2.81459	0.00098	228287_at	BG054893	Inhibitor of growth family, member 5
DENND4C	-2.81567	0.00861	244066_at	N34297	DENN/MADD domain containing 4C
EML1	-2.81656	0.00077	204796_at	AI825937	Echinoderm microtubule associated protein like 1
LOC554203	-2.81865	0.00048	1554447_at	BC029480	hypothetical LOC554203
SMTN	-2.82033	0.00492	209427_at	AF064238	Smoothelin
FTS	-2.82058	0.00015	218373_at		Fused toes (mouse) homolog
KLHL5	-2.82263	6e-05	232297_at	AL049385	Kelch-like 5 (Drosophila)
THYN1	-2.82397	1.33519e-06	223711_s_at	AF182413	Thymocyte protein thy28
MLF1IP	-2.82647	0.00567	229305_at	AA460299	MLF1 interacting protein
RHOBTB1	-2.82659	2.54174e-08	212651_at	AB018283	Rho-related BTB domain containing 1
C1orf85	-2.82966	1e-05	1558692_at	AW090182	Chromosome 1 open reading frame 85
VGLL3	-2.83063	9.50073e-09	220327_at		Vestigial like 3 (Drosophila)
AMZ2	-2.83087	5.50486e-32	218167_at		Archaemetzincins-2
TARSL2	-2.83365	0.00715	227611_at	AA442856	Threonyl-tRNA synthetase-like 2
MYOCD	-2.83618	0.00311	237206_at	AI452798	Myocardin
RHOD	-2.83817	0.0092	209885_at	BC001338	Ras homolog gene family, member D
ZNF623	-2.83854	0.00417	206188_at		Zinc finger protein 623
USP7	-2.83864	1.47575e-11	201498_at	AI160440	Ubiquitin specific peptidase 7 (herpes virus-associated)
MAPKAP1	-2.84145	8.64957e-08	229846_s_at	BF939919	Mitogen-activated protein kinase associated protein 1
CIRBP	-2.84431	2.76269e-13	200811_at		Cold inducible RNA-binding protein
PQLC3	-2.84625	1.87077e-09	225579_at	AL516202	PQ loop repeat containing 3
KCTD18	-2.84842	4.08718e-09	226493_at	AI627249	Potassium channel tetramerisation domain containing 18
EPHB4	-2.84907	0.00069	202894_at		EphB4
SOX4	-2.85091	0.00105	201417_at	AL136179	SRY (sex determining region Y)-box 4
TADA3L	-2.8542	3.59337e-06	215273_s_at	AK024982	Transcriptional adaptor 3 (NGG1 homolog, yeast)-like
HNMT	-2.85432	3.99152e-08	204112_s_at		Histamine N-methyltransferase
VEPH1	-2.85481	0.00056	229759_s_at	AA988323	Ventricular zone expressed PH domain homolog 1 (zebrafish)
GNPDA2	-2.85486	0.00929	230149_at	AI912179	Glucosamine-6-phosphate deaminase 2
MORN2	-2.85512	0.00052	226790_at	AW015683	Protein containing single MORN motif in testis
SHPRH	-2.85519	0.00547	226366_at	AI828221	SNF2 histone linker PHD RING helicase
ALAD	-2.85563	4.41723e-06	218487_at	BC000977	Aminolevulinate, delta-, dehydratase
TCF7L2	-2.85675	4.60857e-10	216037_x_at	AA664011	Transcription factor 7-like 2 (T-cell specific, HMG-box)
ACTR3B	-2.85678	0.00591	218868_at		Actin-related protein 3-beta
CCNG2	-2.85766	4e-05	211559_s_at	L49506	Cyclin G2
FLJ12649	-2.85843	0.00077	219626_at		hypothetical protein FLJ12649
MFAP5	-2.86088	6e-05	213765_at	AW665892	Microfibrillar associated protein 5
KBTBD6	-2.86302	1.84089e-06	226479_at	AL359577	Homo sapiens genomic DNA; cDNA DKFZp761K1013 (from clone DKFZp761K1013).
DST	-2.86548	0.00317	1558019_at	BC020911	Dystonin
TAF12	-2.86636	6.98305e-11	209463_s_at	D50544	TAF12 RNA polymerase II, TATA box binding protein (TBP)-associated factor, 20kDa
RAD51C	-2.86802	0.00081	206066_s_at		RAD51 homolog C (S. cerevisiae)
DMXL2	-2.871	0.00104	212820_at	AB020663	Dmx-like 2
MXD4	-2.87289	0.00039	210778_s_at	BC002713	MAX dimerization protein 4
CCDC84	-2.87491	6e-05	227208_at	BF446390	Similar to DLNB14
RPS15A	-2.87528	0.00036	235309_at	AA126311	CDNA clone IMAGE:4140029
CAMSAP1	-2.87745	0.00073	212712_at	BE222901	Calmodulin regulated spectrin-associated protein 1
MGC22793	-2.87923	2e-05	226434_at	BF000655	hypothetical protein MGC22793
C20orf119	-2.87936	0.00955	226670_s_at	AL109839	Chromosome 20 open reading frame 119
MTCP1	-2.88138	7e-05	216862_s_at	Z24459	H.sapiens MTCP1 gene, exons 2A to 7 (and joined mRNA).
HMMR	-2.88755	3e-05	209709_s_at	U29343	Hyaluronan-mediated motility receptor (RHAMM)
C21orf6	-2.88901	0.00015	222614_at	AF212232	Chromosome 21 open reading frame 6
RFC3	-2.88983	4e-05	204128_s_at		Replication factor C (activator 1) 3 (38kD) /
NDUFA5	-2.89009	1.39396e-06	238601_at	AI798207	Phosphorylase kinase, beta
STARD10	-2.89142	0.00477	223103_at	AF151810	START domain containing 10
OSGEPL1	-2.89174	0.00024	230032_at	AW130077	O-sialoglycoprotein endopeptidase-like 1
OMA1	-2.89454	7.2242e-07	226019_at	AI927931	OMA1 homolog, zinc metallopeptidase (S. cerevisiae)
SUV420H1	-2.89456	0.00011	222759_at	BC002522	Suppressor of variegation 4-20 homolog 1 (Drosophila)
VAMP4	-2.8964	7.84124e-06	213480_at	AF052100	Vesicle-associated membrane protein 4
CIZ1	-2.89825	0.00404	205516_x_at		Cip1-interacting zinc finger protein
LZTFL1	-2.90261	1e-05	222632_s_at	AA843132	Leucine zipper transcription factor-like 1
FAM48A	-2.90357	0.00024	221774_x_at	AW003334	Family with sequence similarity 48, member A
FLJ20125	-2.90698	1e-05	219467_at		hypothetical protein FLJ20125
MAP3K4	-2.90818	3e-05	216199_s_at	AL109942	Mitogen-activated protein kinase kinase kinase 4
LARP2	-2.90995	0.00314	231824_at	AK027164	La ribonucleoprotein domain family, member 2
FLJ11850	-2.91007	0.00864	222941_at	AW172493	hypothetical protein FLJ11850
FLJ39207	-2.91041	0.00123	212310_at	D87742	C219-reactive peptide
INADL	-2.91144	0.00258	223681_s_at	AB044807	InaD-like (Drosophila)
ARHGAP29	-2.91355	0.00013	1558280_s_at	AK092668	Rho GTPase activating protein 29
EIF4E2	-2.91715	0.00204	213570_at	BF516289	Eukaryotic translation initiation factor 4E member 2
BUB1B	-2.92287	1.02302e-06	203755_at		Budding uninhibited by benzimidazoles 1 (yeasthomolog), beta
SKIL	-2.92461	5e-05	225227_at	AW294869	SKI-like
RPUSD3	-2.92617	2e-05	225743_at	AI125996	RNA pseudouridylate synthase domain containing 3
SLD5	-2.93168	0.0015	211767_at	BC005995	SLD5 homolog
LOC286495	-2.93289	4.17798e-08	208661_s_at	AW510696	similar to Tetratricopeptide repeat protein 3 (TPR repeat protein 3) (TPR repeat protein D)
MYST4	-2.93293	3.4122e-10	212462_at	AU144267	MYST histone acetyltransferase (monocytic leukemia) 4
PDE5A	-2.93302	0.00995	1562227_at	AF043732	Phosphodiesterase 5A, cGMP-specific
GNAQ	-2.93422	2.21853e-07	224861_at	AA628423	Guanine nucleotide binding protein (G protein), q polypeptide
UACA	-2.9373	0.00151	238868_at	AW264269	Uveal autoantigen with coiled-coil domains and ankyrin repeats
LOC151194	-2.94259	0.00773	235177_at	AI625022	similar to hepatocellular carcinoma-associated antigen HCA557b
DYNC1I2	-2.94431	0.00026	242363_at	BF592008	Dynein, cytoplasmic, intermediate polypeptide 2
ATPAF1	-2.94486	0.00425	224728_at	BE881219	ATP synthase mitochondrial F1 complex assembly factor 1
C1orf97	-2.94714	0.00267	224443_at	BC005997	Chromosome 1 open reading frame 97
MTMR2	-2.94992	2.56114e-07	203212_s_at		Myotubularin related protein 2
C12orf47	-2.95086	1.62517e-06	64432_at	W05463	Apoptosis-related protein PNAS-1
XPA	-2.95251	6e-05	205672_at		Xeroderma pigmentosum, complementation group A
NUDT12	-2.9542	0.00034	223535_at	AL136592	Nudix (nucleoside diphosphate linked moiety X)-type motif 12
ZFP90	-2.95504	5.26674e-07	235698_at	AA771779	Zinc finger protein 90 homolog (mouse)
220859_at	-2.9594	0.00261	220859_at		PRO0644 protein
OBFC1	-2.961	3.99418e-06	219100_at		Oligonucleotide/oligosaccharide-binding fold containing 1
C8orf72	-2.96213	3e-05	221959_at	BE672313	Chromosome 8 open reading frame 72
ZNF688	-2.96371	0.00157	213527_s_at	AI095896	Zinc finger protein 688
HADHSC	-2.96623	2.82804e-06	211569_s_at	AF001903	L-3-hydroxyacyl-Coenzyme A dehydrogenase, short chain
POLDIP2	-2.96841	6e-05	222425_s_at	AW151250	Polymerase (DNA-directed), delta interacting protein 2
LOC440702	-2.96932	0.00394	241607_at	BF382808	LOC440702
SSPO	-2.97008	0.0039	226808_at	AW771007	cDNA clone IMAGE:3027055
SPBC25	-2.97166	1e-05	209891_at	AF225416	Spindle pole body component 25 homolog (S. cerevisiae)
KIAA1838	-2.97338	0.00047	226774_at	N48188	KIAA1838
EMX2	-2.97353	0.00937	221950_at	AI478455	Empty spiracles homolog 2 (Drosophila)
GAS2L3	-2.97435	8.97167e-08	238756_at	AI860012	Transcribed locus
LTA4H	-2.9752	1.50346e-17	208771_s_at	J02959	Leukotriene A4 hydrolase
GCSH	-2.98037	3.86674e-34	213129_s_at	AI970157	IQ motif and WD repeats 1
HOXA13	-2.98124	8e-05	238808_at	R33750	Homeo box A13
PIR	-2.98292	4.51111e-06	207469_s_at		Pirin
MAPKAP1	-2.98445	1e-05	222426_at	BG499947	Mitogen-activated protein kinase associated protein 1
RPL37	-2.98662	4e-05	224763_at	BF724210	Ribosomal protein L37
MGC17330	-2.98745	0.00044	221757_at	BE042976	HGFL gene
PLK1	-2.98783	0.00058	202240_at		Polo (Drosophia)-like kinase
MKI67	-2.99578	0.00067	212022_s_at	BF001806	Antigen identified by monoclonal antibody Ki-67
FLJ21127	-2.99726	0.0007	218584_at		Tectonic
IFNAR1	-2.99841	0.00052	225661_at	AA811138	Interferon (alpha, beta and omega) receptor 1
GSTCD	-2.99964	0.00475	235387_at	AA740875	Hypothetical protein FLJ13273
GPAM	-3.00041	0.00241	225424_at	AB046780	Glycerol-3-phosphate acyltransferase, mitochondrial
TCF3	-3.00275	2.26025e-06	209153_s_at	M31523	Transcription factor 3 (E2A immunoglobulin enhancer binding factors E12/E47)
NDRG3	-3.00295	0.0001	224368_s_at	AF251054	Homo sapiens NDR3 mRNA, complete cds.
NMT2	-3.00632	3.76124e-08	205005_s_at	AW293531	N-myristoyltransferase 2
ZMYND11	-3.00919	0.00266	1554159_a_at	BC034784	Zinc finger, MYND domain containing 11
SGCD	-3.01336	2.45955e-07	228602_at	AA479286	Sarcoglycan, delta (35kDa dystrophin-associated glycoprotein)
H2AFV	-3.01415	3e-05	227085_at	AI823792	H2A histone family, member V
MPHOSPH9	-3.01514	0.00098	206205_at		M-phase phosphoprotein 9
RAB30	-3.01908	0.00151	229072_at	BF968097	CDNA clone IMAGE:5259272
TRBV5-4	-3.02945	2e-05	211796_s_at	AF043179	T cell receptor beta variable 5-4
240467_at	-3.03012	0.00662	240467_at	AA947873	cDNA clone IMAGE:1508501
ASPM	-3.03097	1e-05	232238_at	AK001380	Asp (abnormal spindle)-like, microcephaly associated (Drosophila)
ABAT	-3.03365	1.42585e-07	209459_s_at	AF237813	4-aminobutyrate aminotransferase
BIRC5	-3.03415	0.00544	1555826_at	BQ021146	Effector cell peptidase receptor 1
C11orf60	-3.03725	0.00181	218483_s_at		Chromosome 11 open reading frame 60
VPS4A	-3.03823	0.00703	227770_at	AI949559	Vacuolar protein sorting 4A (yeast)
RARSL	-3.03833	0.00334	1561048_at	AF143874	Arginyl-tRNA synthetase-like
CENPF	-3.03903	0.00018	207828_s_at		Centromere protein F (350400kD, mitosin)
C10orf4	-3.03999	9.30182e-09	226398_s_at	AI804930	Chromosome 10 open reading frame 4
RUTBC1	-3.04018	0.00437	212319_at	AB007857	RUN and TBC1 domain containing 1
TBL1XR1	-3.04951	8.72044e-21	223013_at	AF267864	Transducin (beta)-like 1X-linked receptor 1
hCAP-D3	-3.05334	6e-05	212789_at	AI796581	KIAA0056 protein
CCPG1	-3.05433	0.00112	221511_x_at	AB033080	Cell cycle progression 1
TCF7L2	-3.05438	9.64833e-21	212761_at	AI949687	Transcription factor 7-like 2 (T-cell specific, HMG-box)
SPSB3	-3.05461	0.00016	46256_at	AA522670	SplA/ryanodine receptor domain and SOCS box containing 3
OPN3	-3.05479	0.00225	1565951_s_at	AJ293392	Opsin 3 (encephalopsin, panopsin)
243179_at	-3.05875	3e-05	243179_at	BG231554	CDNA FLJ33993 fis, clone DFNES2007757
GRIA1	-3.05973	0.00982	209793_at	AL567302	Glutamate receptor, ionotropic, AMPA 1
GPSM2	-3.05996	3.22672e-06	221922_at	AW195581	G-protein signalling modulator 2 (AGS3-like, C. elegans)
CXorf6	-3.06042	0.00021	205088_at		Chromosome X open reading frame 6
238704_at	-3.06074	0.00626	238704_at	BF245243	Homo sapiens, clone IMAGE:3866695, mRNA
WIG1	-3.06081	0.00201	1555609_a_at	AF355465	p53 target zinc finger protein
241359_at	-3.06236	2.40755e-06	241359_at	AA729232	Transcribed locus, weakly similar to NP_055301.1 neuronal thread protein AD7c-NTP [Homo sapiens]
SLC26A5	-3.06247	1.06317e-06	238020_at	BG166796	Solute carrier family 26, member 5 (prestin)
COQ3	-3.06298	4.79319e-08	223515_s_at	AL136726	Coenzyme Q3 homolog, methyltransferase (yeast)
226272_at	-3.06655	7.72747e-10	226272_at	N25986	yx88c06.s1 Soares melanocyte 2NbHM Homo sapiens cDNA clone IMAGE:268810 3', mRNA sequence.
LRRC37A	-3.06961	0.00046	221740_x_at	AI140364	Leucine rich repeat containing 37A
SH3YL1	-3.07006	1.67304e-09	204019_s_at		SH3 domain containing, Ysc84-like 1 (S. cerevisiae)
SPIN3	-3.07154	0.00202	1555882_at	AJ271379	Spindlin family, member 3
TTC3	-3.0727	1.96577e-13	210645_s_at	D83077	Tetratricopeptide repeat domain 3
NBEA	-3.0746	1e-05	226439_s_at	AI246710	Neurobeachin
STATIP1	-3.07506	2.68393e-06	230178_s_at	BE672676	Signal transducer and activator of transcription 3 interacting protein 1
228971_at	-3.07701	8.94998e-08	228971_at	AI357655	cDNA clone IMAGE:2012069
NBPF1	-3.07928	0.00073	230712_at	AI634549	Neuroblastoma breakpoint family, member 1
OXNAD1	-3.08983	0.00128	227686_at	BE465433	Oxidoreductase NAD-binding domain containing 1
CYP3A5	-3.09027	0.00044	242981_at	N79601	Cytochrome P450, family 3, subfamily A, polypeptide 5
INSR	-3.09282	0.00974	226216_at	W84556	Insulin receptor
RAB30	-3.09336	0.00446	228390_at	AA489100	CDNA clone IMAGE:5259272
ZCRB1	-3.10027	1.87719e-14	225394_s_at	AI146850	MADP-1 protein
PPFIBP2	-3.10097	0.00079	212841_s_at	AI692180	PTPRF interacting protein, binding protein 2 (liprin beta 2)
ZNF235	-3.10641	0.0027	220350_at		Zinc finger protein 270
IFT74	-3.1072	2e-05	61732_r_at	AI610355	Coiled-coil domain containing 2
SMC6L1	-3.11091	0.0077	236535_at	AW069285	SMC6 structural maintenance of chromosomes 6-like 1 (yeast)
DEPDC1	-3.11214	7e-05	220295_x_at		DEP domain containing 1
RPL23AP7	-3.113	1.06764e-12	221634_at	BC000596	Ribosomal protein L23a pseudogene 7
C16orf45	-3.11618	2e-05	212736_at	BE299456	Chromosome 16 open reading frame 45
HNRPDL	-3.11769	1.02161e-06	209068_at	D89678	Heterogeneous nuclear ribonucleoprotein D-like
ATBF1	-3.12036	0.00535	233752_s_at	AC002044	Human Chromosome 16 BAC clone CIT987SK-A-418G10, complete sequence.
KLHL23	-3.12555	0.00765	241682_at	BE873351	Kelch-like 23 (Drosophila)
ROGDI	-3.12993	2e-05	218394_at		Rogdi homolog (Drosophila)
LMOD1	-3.13129	0.00015	203766_s_at		Leiomodin 1 (smooth muscle)
215360_at	-3.13179	0.0074	215360_at	AK022063	CDNA FLJ12001 fis, clone HEMBB1001535
CDCA2	-3.13584	3.47994e-06	226661_at	T90295	Cell division cycle associated 2
ZNF101	-3.13687	0.00054	1552633_at	NM_033204.2	Zinc finger protein 101
KIAA1434	-3.13996	0.00245	230492_s_at	BE328402	Hypothetical protein KIAA1434
DSCR1L1	-3.1457	1e-05	203498_at		Down syndrome critical region gene 1-like 1protein
RHOJ	-3.14758	6.18503e-07	243481_at	AA181207	Ras homolog gene family, member J
DYNC2LI1	-3.15004	0.00019	203762_s_at		Dynein, cytoplasmic 2, light intermediate chain 1
GNG2	-3.1505	4.01404e-11	224964_s_at	AK026424	Guanine nucleotide binding protein (G protein), gamma 2
TTC3	-3.15101	1.25615e-16	208073_x_at		Tetratricopeptide repeat domain 3
BAG4	-3.1559	0.00399	222909_s_at	AF111116	BCL2-associated athanogene 4
MTERFD2	-3.15834	0.00089	235743_at	AA808178	cDNA clone IMAGE:1352140
C21orf6	-3.15948	7.07733e-09	218377_s_at		Chromosome 21 open reading frame 6
ZADH2	-3.16087	1.50935e-07	1554239_s_at	BC033780	Zinc binding alcohol dehydrogenase, domain containing 2
TNRC8	-3.16289	0.00519	227156_at	AK025872	Trinucleotide repeat containing 8
GOT1	-3.16398	7.02574e-18	208813_at	BC000498	Glutamic-oxaloacetic transaminase 1, soluble (aspartate aminotransferase 1)
CYP2R1	-3.16494	0.00099	227109_at	AV700558	Cytochrome P450, family 2, subfamily R, polypeptide 1
KIFC1	-3.1702	0.00103	209680_s_at	BC000712	Kinesin family member C1
NALP1	-3.17181	2e-05	218380_at		NLR family, pyrin domain containing 1
IFNAR1	-3.17703	0.00013	225669_at	AA133989	Interferon (alpha, beta and omega) receptor 1
SPIN-2	-3.17883	0.00015	211704_s_at	AF356353	Spindlin-like protein 2
KNTC2	-3.18449	3.63102e-07	204162_at		Kinetochore-associated protein 2
NARG2	-3.1885	2.93681e-09	218713_at		NMDA receptor regulated 2
MARCH 2	-3.19501	0.00134	210075_at	AF151074	Membrane-associated ring finger (C3HC4) 2
FLJ38991	-3.19523	0.00156	227442_at	BG283902	Mitochondrial COX18
C21orf57	-3.1979	1.94086e-06	239208_s_at	AW945538	Full-length cDNA clone CS0CAP007YH21 of Thymus of Homo sapiens (human)
ZADH2	-3.19953	0.00013	227977_at	BF591611	Zinc binding alcohol dehydrogenase, domain containing 2
NAP1L1	-3.2007	0.00149	1556121_at	AK021751	60S ribosomal protein L6 (RPL6A)
PPM1A	-3.204	0.00436	229027_at	AI241945	Protein phosphatase 1A (formerly 2C), magnesium-dependent, alpha isoform
C20orf19	-3.2064	0.00011	219961_s_at		Uncharacterized hypothalamus protein HT013
SEPT8	-3.21484	0.00045	209000_s_at	BC001329	Septin 8
AK5	-3.21693	0.00066	222862_s_at	BG169832	Adenylate kinase 5
C13orf21	-3.21852	0.00144	228044_at	AI420319	Chromosome 13 open reading frame 21
CREBL2	-3.2222	5.54361e-09	201988_s_at	BF438056	CAMP responsive element binding protein-like 2
MYST1	-3.22246	6.87341e-07	228710_at	BE905157	MYST histone acetyltransferase 1
PPP2R5A	-3.22252	1.17403e-07	202187_s_at		Protein phosphatase 2, regulatory subunit B(B56), alpha isoform
ASB13	-3.22391	0.00422	218862_at		Ankyrin repeat and SOCS box-containing 13
TMEM39B	-3.22751	9e-05	218770_s_at		Transmembrane protein 39B
PPP2R5C	-3.23093	3.86696e-12	213305_s_at	L42375	Protein phosphatase 2, regulatory subunit B (B56), gamma isoform
TTC19	-3.23895	2.02318e-08	229119_s_at	BG108034	Hypothetical protein LOC125150
235124_at	-3.2395	1e-05	235124_at	BE502930	Homo sapiens, clone IMAGE:4592052
LOC150271	-3.24147	0.00311	228658_at	R54042	Hypothetical LOC388889
PTPN4	-3.24255	0.00303	205171_at		Protein tyrosine phosphatase, non-receptor type4 (megakaryocyte)
TMCC1	-3.2431	6.02922e-06	227112_at	AW270037	Transmembrane and coiled-coil domain family 1
CPM	-3.2433	0.00876	235706_at	AW663908	Carboxypeptidase M
LOC285550	-3.24692	0.00016	227270_at	BF593037	Hypothetical protein LOC285550
239278_at	-3.24738	0.00195	239278_at	AI471969	CDNA clone IMAGE:5301129
RAD17	-3.25167	0.00033	210826_x_at	AF098533	RAD17 homolog (S. pombe)
SLC16A7	-3.2585	1.56446e-06	207057_at		Solute carrier family 16 (monocarboxylic acidtransporters), member 7
BAIAP2L1	-3.26079	6.68595e-07	227372_s_at	AA496034	BAI1-associated protein 2-like 1
ADAMTS5	-3.26162	0.00226	235368_at	AI123555	ADAM metallopeptidase with thrombospondin type 1 motif, 5 (aggrecanase-2)
WARS2	-3.26247	0.0006	218766_s_at		Tryptophanyl tRNA synthetase 2 (mitochondrial)
FLJ35348	-3.26605	3e-05	203245_s_at		FLJ35348
LOC285550	-3.26615	2.72089e-06	227466_at	BF108695	Hypothetical protein LOC285550
FBXW2	-3.27077	0.00927	241736_at	AW501195	F-box and WD-40 domain protein 2
LOC439987	-3.27145	0.00307	227724_at	T86159	CDNA FLJ34425 fis, clone HHDPC2008297
USP30	-3.27393	0.0032	227572_at	AA528138	Ubiquitin specific peptidase 30
CCNB2	-3.2779	9.94771e-14	202705_at		Cyclin B2
SOS2	-3.27879	0.00797	217644_s_at	AI276593	Son of sevenless homolog 2 (Drosophila)
238890_at	-3.28142	0.00323	238890_at	AI791303	Transcribed locus
PSD3	-3.28288	0.00063	218613_at		Pleckstrin and Sec7 domain containing 3
LZIC	-3.28486	0.00055	226081_at	BE219717	Leucine zipper and CTNNBIP1 domain containing
CEP68	-3.28531	2e-05	212675_s_at	AB011154	KIAA0582
BIRC5	-3.2858	1e-05	202094_at	AA648913	Effector cell peptidase receptor 1
DZIP3	-3.28582	2e-05	213186_at	BG502305	zinc finger DAZ interacting protein 3
ALDH6A1	-3.29204	2.10462e-11	221589_s_at	AW612403	Aldehyde dehydrogenase 6 family, member A1
SERGEF	-3.29917	0.00045	232983_s_at	AJ243951	Deafness locus associated putative guanine nucleotide exchange factor
228466_at	-3.30121	0.00744	228466_at	AI150690	Clone IMAGE:111714 mRNA sequence
IER5L	-3.30147	0.00267	226552_at	BF110608	Immediate early response 5-like
IFT81	-3.30152	7.93345e-07	219372_at		Intraflagellar transport 81 homolog (Chlamydomonas)
LFNG	-3.30353	0.00568	228762_at	AW151924	Lunatic fringe homolog (Drosophila)
GLIS1	-3.304	0.00217	244128_x_at	AA872588	GLIS family zinc finger 1
HOXA13	-3.3096	5.03715e-09	231786_at	BG289306	Homeo box A13
CALM3	-3.31019	0.00689	1563431_x_at	AA807959	Calmodulin 3 (phosphorylase kinase, delta)
C11orf34	-3.3107	0.0005	227115_at	AW291331	Hypothetical LOC399951
SETMAR	-3.32767	5e-05	206554_x_at		SET domain and mariner transposase fusion gene
FHL1	-3.3397	2.6107e-12	210299_s_at	AF063002	Four and a half LIM domains 1
ALKBH2	-3.34208	0.00035	225625_at	AI865555	Similar to hypothetical protein 9530023G02
C18orf17	-3.34252	2.39186e-06	1552307_a_at	NM_153211.1	Chromosome 18 open reading frame 17
EFHC1	-3.34729	5e-05	225656_at	AI564473	EF-hand domain (C-terminal) containing 1
C9orf125	-3.35073	5e-05	213386_at	AV726900	Chromosome 9 open reading frame 125
CXCL12	-3.35247	2.43538e-07	203666_at		Stromal cell-derived factor 1
LOC150763	-3.35504	0.0023	235557_at	AW082827	Hypothetical protein LOC150763
225856_at	-3.35993	3.23949e-06	225856_at	BF512028	CDNA FLJ39000 fis, clone NT2RI2022468
YPEL2	-3.37054	0.00076	227020_at	BE502982	Yippee-like 2 (Drosophila)
TMCC1	-3.38102	0.00276	213351_s_at	AB018322	Transmembrane and coiled-coil domain family 1
CTSC	-3.38366	1.13197e-08	231234_at	AV699565	Cathepsin C
KBTBD6	-3.38483	4e-05	1553111_a_at	NM_152903.1	Kelch repeat and BTB (POZ) domain containing 6
LZTFL1	-3.38789	2.52249e-07	218437_s_at		Leucine zipper transcription factor-like 1
CLIPR-59	-3.39173	8e-05	212358_at	AL117468	CLIP-170-related protein
LYPLAL1	-3.39431	3.10951e-06	230174_at	AI953360	Lysophospholipase-like 1
CHST5	-3.39642	0.00062	219182_at		Carbohydrate (N-acetylglucosamine 6-O) sulfotransferase 5
PRR11	-3.39653	8.66655e-13	228273_at	BG165011	Hypothetical protein FLJ11029
C14orf1	-3.40051	3.45492e-06	217188_s_at	AC007182	Chromosome 14 open reading frame 1
CST5	-3.40121	0.00156	207925_at		Cystatin D
PRKAA1	-3.40454	0.00869	225985_at	AI935917	Protein kinase, AMP-activated, alpha 1 catalytic subunit
VPS26B	-3.40472	0.00082	230306_at	AA514326	Hypothetical protein MGC10485
ABHD10	-3.40561	2.27201e-10	222697_s_at	AI521709	Abhydrolase domain containing 10
PXMP2	-3.40892	0.00025	219076_s_at		22kDa peroxisomal membrane protein-like
ICAM3	-3.41347	0.00024	204949_at		Intercellular adhesion molecule 3 precursor
NBPF4	-3.4152	6e-05	226568_at	AI478747	Hypothetical protein FLJ32833
LRRC8E	-3.41524	0.00407	239433_at	AA532807	Leucine rich repeat containing 8 family, member E
GTF3C3	-3.41709	0.00023	222604_at	AI608833	General transcription factor IIIC, polypeptide 3, 102kDa
AKR7A3	-3.41722	7e-05	206469_x_at		Aldo-keto reductase family 7, member A3(aflatoxin aldehyde reductase)
239218_at	-3.41771	4.31419e-06	239218_at	AI800515	CDNA FLJ43039 fis, clone BRTHA3003023
C18orf17	-3.4179	2e-05	230747_s_at	AA406435	Chromosome 18 open reading frame 17
PSCD3	-3.41845	0.00309	243752_s_at	AI870144	Pleckstrin homology, Sec7 and coiled-coil domains 3
CLUL1	-3.42752	0.00906	206556_at		Clusterin-like 1 (retinal)
ZNF561	-3.42872	6.82769e-09	230205_at	BF437602	Zinc finger protein 561
ASAP	-3.43344	1.6449e-06	228423_at	AI887898	aster-associated protein
ATXN3	-3.44157	0.00034	235240_at	N51479	Ataxin 3
FAM51A1	-3.44203	0.00048	222854_s_at	AA044921	Family with sequence similarity 51, member A1
228045_at	-3.44633	0.00038	228045_at	BF438106	MRNA; cDNA DKFZp451K063 (from clone DKFZp451K063)
TBC1D24	-3.4473	0.00773	227908_at	BG236006	KIAA1171 protein
HOXA11	-3.45015	6e-05	239934_x_at	AA480677	Homo sapiens, clone IMAGE:4865533, mRNA
ZNF581	-3.45025	0.00395	223389_s_at	AF151023	Zinc finger protein 581
C11orf1	-3.45048	3.71029e-06	222785_x_at	AJ250229	Chromosome 11 open reading frame 1
MGAT4A	-3.45133	8.89129e-08	225409_at	AA115117	Mannosyl (alpha-1,3-)-glycoprotein beta-1,4-N-acetylglucosaminyltransferase, isoenzyme A
TBXA2R	-3.45962	0.00991	336_at	D38081	Homo sapiens mRNA for thromboxane A2 receptor, complete cds.
TRO	-3.46125	0.00385	211701_s_at	AF349720	Trophinin
RPS10P2	-3.46697	3e-05	217336_at	AL118510	Ribosomal protein S10 pseudogene 2
IFT80	-3.47357	4.51781e-15	226098_at	AB037795	WD repeat domain 56
SPHAR	-3.47451	7.69126e-15	206272_at		S-phase response (cyclin-related)
SMARCA4	-3.47774	4.05941e-06	213720_s_at	AI831675	SWI/SNF related, matrix associated, actin dependent regulator of chromatin, subfamily a, member 4
UXS1	-3.47777	0.00092	1561236_at	BC035177	UDP-glucuronate decarboxylase 1
C1orf21	-3.4804	0.00501	223126_s_at	AI159874	Chromosome 1 open reading frame 21
DEPDC1	-3.48425	5.82765e-09	232278_s_at	AJ278112	DEP domain containing 1
LOC401499	-3.48553	0.00249	222338_x_at	AI375965	Hypothetical LOC401499
236038_at	-3.48842	9.92259e-11	236038_at	N50714	Transcribed locus
CARD9	-3.49198	0.00021	220162_s_at		Caspase recruitment domain protein 9
TMEM17	-3.49745	0.00413	1557137_at	AA084725	Transmembrane protein 17
SMARCD3	-3.50895	0.00253	204099_at		SWISNF related, matrix associated, actindependent regulator of chromatin, subfamily d, member 3
ARRDC4	-3.51332	3.7512e-37	225283_at	AV701177	Arrestin domain containing 4
CLK2	-3.51594	0.00957	203229_s_at		CDC-like kinase 2 isoform hclk2
SMAD6	-3.51643	0.00224	207069_s_at		MAD (mothers against decapentaplegic,Drosophila) homolog 6
ZNF682	-3.51722	0.00183	242915_at	AA603590	Zinc finger protein 682
RPL37	-3.51904	0.00012	224767_at	AL044126	Ribosomal protein L37
C6orf168	-3.51913	0.00275	232067_at	BC004869	Chromosome 6 open reading frame 168
DTYMK	-3.52646	0.00447	203270_at		Deoxythymidylate kinase (thymidylate kinase)
SNAPC5	-3.52978	2.06126e-08	213203_at	AI633709	Small nuclear RNA activating complex, polypeptide 5, 19kDa
H2AFV	-3.53236	3.49408e-17	212205_at	AA534860	H2A histone family, member V
NVL	-3.53381	0.0004	207877_s_at		Nuclear VCP-like
OIP5	-3.53493	1e-05	213599_at	BE045993	Opa interacting protein 5
CDC25C	-3.55702	0.00888	217010_s_at	AF277724	Cell division cycle 25C
CDCA8	-3.56965	2.08363e-06	221520_s_at	BC001651	Cell division cycle associated 8
SSPN	-3.57311	8.64244e-13	204963_at	AL136756	Sarcospan (Kras oncogene-associated gene)
ASPM	-3.5816	2.15971e-08	219918_s_at		Asp (abnormal spindle) homolog, microcephaly associated (Drosophila)
IFT80	-3.58291	6.64488e-17	1558956_s_at	AI473255	WD repeat domain 56
MGC10850	-3.58772	0.00157	223707_at	BC004284	hypothetical protein MGC10850
FARP1	-3.60504	2.03612e-14	201910_at	BF213279	FERM, RhoGEF (ARHGEF) and pleckstrin domain protein 1 (chondrocyte-derived)
HMGB3	-3.60506	3e-05	216548_x_at	AL049709	HMG4L pseudogene similar to high mobility group proteins
MGC12966	-3.60723	3.44182e-15	224452_s_at	BC006110	Hypothetical protein LOC84792
DKFZP779L1068	-3.61302	0.0003	224158_s_at	AF130048	PRO0845
TMEM140	-3.61787	0.0023	235159_at	AW296028	Transmembrane protein 140
PTPN11	-3.61865	0.00928	205867_at		Protein tyrosine phosphatase, non-receptor type11
229319_at	-3.62161	0.00031	229319_at	AA057585	CDNA FLJ34311 fis, clone FEBRA2008255
ELMOD2	-3.62205	9.35224e-11	226502_at	BG477315	ELMO domain containing 2
CDCA3	-3.62414	1.66776e-09	221436_s_at		Cell division cycle associated 3
AURKA	-3.62926	0.00301	208080_at		Serinethreonine kinase 6
ARHGEF9	-3.6345	9e-05	203263_s_at	AI625739	Cdc42 guanine nucleotide exchange factor (GEF) 9
C6orf130	-3.63746	0.00246	238860_at	AA398043	Chromosome 6 open reading frame 130
LOC134147	-3.63802	3.31019e-25	227522_at	AA209487	similar to mouse 2310016A09Rik gene
FAM63B	-3.6395	0.00436	214691_x_at	AU121431	Family with sequence similarity 63, member B
THYN1	-3.64141	8.04743e-16	218491_s_at		Thymocyte nuclear protein 1
HTIFN	-3.6451	0.00376	221717_at	L25664	Pregnancy-associated interferon
CEP55	-3.64632	1.35333e-09	218542_at		Centrosomal protein 55kDa
ZFP90	-3.65037	0.00985	242400_at	AI885183	Zinc finger protein 90 homolog (mouse)
STXBP4	-3.65947	0.00228	244404_at	AI376134	Syntaxin binding protein 4
TBL1XR1	-3.66093	2.09586e-10	221428_s_at		Transducin (beta)-like 1 X-linked receptor 1
NFIA	-3.66363	0.00767	224975_at	AB037860	Nuclear factor I/A
SYNPO2	-3.6641	5.4216e-06	225720_at	AW009747	Synaptopodin 2
MAPK14	-3.66819	0.00375	211087_x_at	Z25432	Mitogen-activated protein kinase 14
NEK2	-3.67243	3.67007e-11	204641_at		NIMA (never in mitosis gene a)-related kinase 2
LOC283537	-3.67285	0.00462	214719_at	AK026720	Hypothetical protein LOC283537
GSTA4	-3.67377	0.00023	202967_at		Glutathione S-transferase A4
APOLD1	-3.67449	3.65288e-06	221031_s_at		Apolipoprotein L domain containing 1
HOXA11	-3.6751	1e-05	208493_at		Homeo box A11
PELI2	-3.67926	0.00425	219132_at		Pellino (Drosophila) homolog 2
RPS6KA2	-3.68198	9.37889e-13	212912_at	AI992251	Ribosomal protein S6 kinase, 90kDa, polypeptide 2
RAD51C	-3.685	1.1936e-06	209849_s_at	AF029669	RAD51 homolog C (S. cerevisiae)
AKAP12	-3.68782	8.59929e-06	227530_at	BF511276	A kinase (PRKA) anchor protein (gravin) 12
CXXC5	-3.68922	2.89951e-15	224516_s_at	BC006428	CXXC finger 5
240344_x_at	-3.69169	0.00039	240344_x_at	AA424065	CDNA FLJ32429 fis, clone SKMUS2001014
228275_at	-3.70123	0.00548	228275_at	AI200555	Full-length cDNA clone CS0DH004YM21 of T cells (Jurkat cell line) of Homo sapiens (human)
ARID2	-3.70369	0.00435	231090_s_at	AI692432	AT rich interactive domain 2 (ARID, RFX-like)
AFG3L2	-3.70374	0.00015	238151_at	BF511636	AFG3 ATPase family gene 3-like 2 (yeast)
LOC389129	-3.70531	0.00202	222288_at	AI004009	Transcribed locus
TP53AP1	-3.70548	4.65615e-09	210886_x_at	AB007457	TP53 activated protein 1
FLJ37798	-3.70809	7e-05	227298_at	AI806330	Hypothetical gene supported by AK095117
MTERFD3	-3.71646	0.00116	225341_at	BF697312	MTERF domain containing 3
TLN2	-3.71843	0.00055	212703_at	AV728958	Talin 2
CCNG2	-3.71862	0.00215	228081_at	BF061444	Cyclin G2
MAP3K4	-3.72476	8e-05	204089_x_at		MAPERK kinase kinase 4, isoform b
MTCP1	-3.7283	1.16369e-06	210212_x_at	BC002600	Mature T-cell proliferation 1
LOC339804	-3.7298	2.23737e-20	1568658_at	BU069195	Hypothetical gene supported by AK075484; BC014578
239806_at	-3.73279	1.0925e-09	239806_at	BF508641	Transcribed locus
FLJ21839	-3.73924	0.00072	218480_at		Hypothetical protein FLJ21839
DKFZP761M1511	-3.73992	0.00014	225355_at	AK026748	Hypothetical protein DKFZP761M1511
AKR7A3	-3.74093	0.00135	216381_x_at	AL035413	Aldo-keto reductase family 7, member A3 (aflatoxin aldehyde reductase)
SGCD	-3.74401	1.91382e-10	213543_at	AA570453	Sarcoglycan, delta (35kDa dystrophin-associated glycoprotein)
LOC619208	-3.74698	6.63884e-15	225812_at	N36759	Hypothetical protein LOC619208
TRPC6	-3.75834	0.00462	206528_at		Transient receptor potential channel 6
C10orf54	-3.76231	0.00472	225372_at	AK024449	Chromosome 10 open reading frame 54
CNNM2	-3.7633	0.00936	209874_x_at	AF216962	Cyclin M2
LOC285679	-3.76427	0.00412	235657_at	BF061389	hypothetical protein LOC285679
ASTN2	-3.76658	0.00814	209693_at	AF116574	Astrotactin 2
HCFC1R1	-3.77244	0.00164	218537_at		Host cell factor C1 regulator 1 (XPO1 dependent)
EFHC1	-3.78155	1.03627e-09	219833_s_at		EF-hand domain (C-terminal) containing 1
MKL2	-3.78602	3.09047e-06	218259_at		MKL/myocardin-like 2
237048_at	-3.78607	0.00241	237048_at	AW451103	CDNA clone IMAGE:4797878
RIF1	-3.79042	0.00142	214872_at	AL080129	RAP1 interacting factor homolog (yeast)
CDKN3	-3.79237	4.00146e-11	1555758_a_at	AF213040	Cyclin-dependent kinase inhibitor 3 (CDK2-associated dual specificity phosphatase)
MYOCD	-3.79635	4e-05	229339_at	AI093327	Myocardin
TFDP2	-3.80812	1.42086e-06	226157_at	AI569747	Transcription factor Dp-2 (E2F dimerization partner 2)
DCN	-3.83981	0.00695	242605_at	AI453137	Decorin
FECH	-3.85208	0.00095	203115_at	AU152635	Ferrochelatase (protoporphyria)
GM632	-3.85883	0.00491	221869_at	AL118506	KIAA1196 protein
FAM83D	-3.86294	1.48671e-06	225687_at	BC001068	Chromosome 20 open reading frame 129
CCDC46	-3.86336	0.00821	1557886_at	AK097612	Hypothetical protein MGC33887
CYS1	-3.86357	0.00236	228739_at	AI139413	Tissue-type brain unknown mRNA
DPH5	-3.86629	5.05373e-13	224060_s_at	AF157319	DPH5 homolog (S. cerevisiae)
PDK3	-3.87072	0.00328	221957_at	BF939522	Pyruvate dehydrogenase kinase, isoenzyme 3
MRS2L	-3.87107	0.00885	228542_at	AI631209	MRS2-like, magnesium homeostasis factor (S. cerevisiae)
SPATA7	-3.88744	5e-05	219583_s_at		Spermatogenesis associated 7
NSMCE1	-3.9003	2.25391e-13	224666_at	AF161451	Non-SMC element 1 homolog (S. cerevisiae)
GAS1	-3.90064	6.35593e-29	204457_s_at		Growth arrest-specific 1
REEP2	-3.90107	0.00554	205331_s_at		Receptor accessory protein 2
235126_at	-3.90137	0.00124	235126_at	N51468	LQK1 hypothetical protein long isoform (LQK1) mRNA, complete cds, alternatively spliced
TCF7L2	-3.90505	3.24972e-10	212762_s_at	AI375916	Transcription factor 7-like 2 (T-cell specific, HMG-box)
C16orf44	-3.91106	8.12551e-11	227319_at	AI693862	Chromosome 16 open reading frame 44
CENPE	-3.91427	0.00224	205046_at		Centromere protein E
235505_s_at	-3.91751	0.00227	235505_s_at	AA724665	MRNA full length insert cDNA clone EUROIMAGE 358906
ACAA2	-3.92526	3.20385e-06	202003_s_at		Acetyl-Coenzyme A acyltransferase 2(mitochondrial 3-oxoacyl-Coenzyme A thiolase)
HNMT	-3.93434	0.00517	228772_at	AU157303	Histamine N-methyltransferase
GNB1L	-3.95318	0.00029	226204_at	AI832193	Guanine nucleotide binding protein (G protein), beta polypeptide 1-like
ZADH2	-3.96615	3.32214e-14	227978_s_at	BF591611	Zinc binding alcohol dehydrogenase, domain containing 2
ZNF38	-3.96639	0.00423	223424_s_at	AL136865	Zinc finger protein 38
238673_at	-3.97064	5.66693e-09	238673_at	AV724325	Transcribed locus
LOC400642	-3.97125	3e-05	217506_at	H49382	hypothetical gene supported by BC041875; BX648984
TNNT1	-3.97503	0.00694	213201_s_at	AJ011712	Homo sapiens TNNT1 gene, exons 1-11 (and joined CDS).
R3HCC1	-3.98622	1.30548e-06	212866_at	AI081543	R3H domain and coiled-coil containing 1
PRRT3	-3.99421	0.00597	1556308_at	BC040508	Hypothetical protein FLJ33674
DCPS	-3.99456	0.00039	227925_at	BF343672	Decapping enzyme, scavenger
TXNRD3	-4.00119	0.00784	221906_at	BF513089	Thioredoxin reductase 3
227974_at	-4.00263	0.00871	227974_at	AA629068	Similar to FLJ46489 protein
TAF9B	-4.00846	1.79714e-11	221618_s_at	AF220509	TAF9-like RNA polymerase II, TATA box binding protein (TBP)-associated factor, 31kDa
AMT	-4.01405	0.00616	204294_at		Aminomethyltransferase (glycine cleavage systemprotein T)
DEPDC1	-4.01515	4.48139e-11	222958_s_at	AK000490	DEP domain containing 1
MGC52110	-4.01618	1.00814e-06	225410_at	BF195431	hypothetical protein MGC52110
CAT	-4.02868	1e-05	238363_at	AW015521	Catalase
LRRC37A	-4.03529	9.79421e-06	227227_at	AI344332	Leucine rich repeat containing 37A
MKI67IP	-4.0371	0.00114	235132_at	BF939830	Hypothetical protein LOC254128
TRIM23	-4.0381	0.00239	210994_x_at	AF230398	Tripartite motif-containing 23
ALF	-4.03884	8e-05	213413_at	BG434174	TFIIA-alpha/beta-like factor
KLHDC1	-4.04577	0.00263	1552733_at	NM_172193.1	Kelch domain containing 1
DPH5	-4.04644	4e-05	222360_at	AI291720	DPH5 homolog (S. cerevisiae)
ZBTB26	-4.05157	4.63004e-06	227162_at	BF214688	Zinc finger and BTB domain containing 26
KIF1C	-4.05226	2.40317e-07	238477_at	BF674236	Kinesin family member 1C
LOC388969	-4.05401	0.00914	221878_at	BF110411	Hypothetical LOC388969
GPHN	-4.05822	0.00268	223319_at	AF272663	Gephyrin
SCD5	-4.10003	0.00492	224018_s_at	BC004936	Stearoyl-CoA desaturase 5
EPIM	-4.10111	2e-05	207346_at		Epimorphin
SSBP2	-4.11171	0.00549	1557814_a_at	BF724621	Single-stranded DNA binding protein 2
SEPP1	-4.11614	2.48025e-13	201427_s_at		Selenoprotein P precursor
239050_s_at	-4.13037	0.00447	239050_s_at	BF514509	cDNA clone IMAGE:3082180
P2RY4	-4.13314	0.00412	221466_at		Pyrimidinergic receptor P2Y, G-protein coupled,4
LOC63920	-4.13627	0.00039	220770_s_at		Transposon-derived Buster3 transposase-like
MKI67	-4.13709	0.00012	212023_s_at	AU147044	Antigen identified by monoclonal antibody Ki-67
MGAT3	-4.13943	0.00019	1566973_at	AL833846	Mannosyl (beta-1,4-)-glycoprotein beta-1,4-N-acetylglucosaminyltransferase
DLG7	-4.14731	2.2514e-13	203764_at		Discs, large (Drosophila) homolog-associated protein 5
RPL35	-4.16736	0.00796	211976_at	AK026168	Ribosomal protein L35
MUM1	-4.17045	0.00078	230461_s_at	AI860326	Melanoma associated antigen (mutated) 1
ARHGAP28	-4.19206	1.00036e-08	227911_at	AI935647	Rho GTPase activating protein 28
LOC388630	-4.19482	0.00173	241707_at	AW138156	similar to C05G5.5
PLK1	-4.20416	0.00248	1556646_at	AA714835	cDNA clone IMAGE:1269826 3' similar to
TATDN3	-4.20998	0.0062	235069_at	AL525367	TatD DNase domain containing 3
FOXRED1	-4.21242	0.00456	223128_at	AL136923	Hypothetical protein H17
PLA2R1	-4.22593	0.00505	235746_s_at	BE048919	Phospholipase A2 receptor 1, 180kDa
PPP1R3C	-4.27237	7.73114e-07	204284_at	N26005	Protein phosphatase 1, regulatory (inhibitor) subunit 3C
CXXC5	-4.27381	3.27628e-12	233955_x_at	AK001782	CXXC finger 5
FLJ41747	-4.27648	3.07074e-08	239153_at	BF109906	hypothetical gene supported by AK123741
HOOK2	-4.27903	0.00709	218780_at		Hook2 protein
ZADH2	-4.28121	6.38886e-17	227049_at	N21127	Zinc binding alcohol dehydrogenase, domain containing 2
LOC439990	-4.30653	0.0001	1569322_at	BC009626	hypothetical gene supported by BC009626; BC048265
ODF2	-4.33114	6e-05	225617_at	AL138382	Outer dense fiber of sperm tails 2
C20orf23	-4.33572	0.00187	234797_at	AL049794	clone RP4-777L9 on chromosome 20
TCF7L2	-4.33697	1.72303e-09	216035_x_at	AV721430	Transcription factor 7-like 2 (T-cell specific, HMG-box)
MGC17330	-4.33963	0.00051	221756_at	AL540260	HGFL gene
POLB	-4.34836	8.61348e-07	203616_at		Polymerase (DNA directed), beta
GPSM2	-4.35785	5.09573e-06	213628_at	AA883493	G-protein signalling modulator 2 (AGS3-like, C. elegans)
GTSE1	-4.3647	1e-05	204318_s_at		G-2 and S-phase expressed 1
FBXL2	-4.36806	0.00075	214436_at	AF176518	F-box and leucine-rich repeat protein 2
C11orf70	-4.37355	0.00095	224463_s_at	BC006128	Hypothetical protein MGC13040
C21orf57	-4.37363	0.00079	242565_x_at	AI146751	Full-length cDNA clone CS0CAP007YH21 of Thymus of Homo sapiens (human)
H2AFV	-4.37397	1.1338e-08	212206_s_at	BF343852	H2A histone family, member V
HIRIP3	-4.38109	0.00093	204504_s_at		HIRA-interacting protein 3
ZMAT5	-4.3925	0.0021	218752_at		Zinc finger, matrin type 5
KIF20A	-4.42697	5.02903e-18	218755_at		RAB6 interacting, kinesin-like (rabkinesin6)
MEG3	-4.43591	0.00529	235077_at	BF956762	Maternally expressed 3
NBEA	-4.43627	4.79559e-15	221207_s_at		Neurobeachin
ZNF206	-4.4442	0.0005	1553875_s_at	NM_032805.1	Zinc finger protein 206
LOC440312	-4.44846	0.00716	242396_at	AA195408	s cDNA clone IMAGE:665469
CDKN1C	-4.47319	0.00213	219534_x_at		Cyclin-dependent kinase inhibitor 1C
MSH5	-4.4873	0.00113	210410_s_at	AF034759	MutS homolog 5 (E. coli)
GOLGA1	-4.49339	7e-05	228174_at	AI832363	Golgi autoantigen, golgin subfamily a, 1
ADAMTS5	-4.49523	2.40305e-06	219935_at		a disintegrin and metalloprotease withthrombospondin motifs-5 preproprotein
GIT2	-4.51776	0.00077	204982_at		G protein-coupled receptor kinase-interactor 2
TTC12	-4.52327	0.0038	219587_at		Tetratricopeptide repeat domain 12
C7orf38	-4.53509	5e-05	238609_at	T53175	Chromosome 7 open reading frame 38
1569895_at	-4.5421	0.00616	1569895_at	BC016994	CDNA clone IMAGE:4762621
ZNF25	-4.58297	0.00528	235164_at	BG433539	Zinc finger protein 25 (KOX 19)
C16orf55	-4.58471	0.00103	230811_at	AI655320	Chromosome 16 open reading frame 55
ARID2	-4.59163	0.00065	225486_at	AB046777	AT rich interactive domain 2 (ARID, RFX-like)
POMZP3	-4.61111	0.00404	204148_s_at		POM (POM121 rat homolog) and ZP3 fusion protein
ZDHHC12	-4.61682	0.00017	226088_at	AW084791	Zinc finger, DHHC-type containing 12
ABC1	-4.63791	0.00017	1557121_s_at	BU631635	amplified in breast cancer 1
LMCD1	-4.66454	0.00084	242767_at	N95437	LIM and cysteine-rich domains 1
CDKN3	-4.67148	1.08942e-14	209714_s_at	AF213033	Cyclin-dependent kinase inhibitor 3 (CDK2-associated dual specificity phosphatase)
C11orf1	-4.6728	2e-05	231530_s_at	BG150085	Chromosome 11 open reading frame 1
ANKH	-4.67781	2e-05	223092_at	AA854943	Ankylosis, progressive homolog (mouse)
MAP6	-4.70328	0.00184	228943_at	AW003666	Microtubule-associated protein 6
EPHB3	-4.71451	0.00109	204600_at		EPH receptor B3
ZNF436	-4.74531	0.00012	226114_at	AI829509	Zinc finger protein 436
KCTD7	-4.74925	0.00018	213474_at	AI890903	Potassium channel tetramerisation domain containing 7
PPCDC	-4.75592	0.00143	219066_at		Phosphopantothenoylcysteine decarboxylase
SYNPO2	-4.77803	6.1876e-15	227662_at	AA541622	Synaptopodin 2
RPS29	-4.79815	5.12497e-06	238824_at	BF844863	CDNA FLJ30581 fis, clone BRAWH2007069
NUDT16	-4.8088	4e-05	235054_at	BF941983	Nudix (nucleoside diphosphate linked moiety X)-type motif 16
ZYG11BL	-4.83744	0.00685	202456_s_at		ZYG homolog
AFF3	-4.85999	5.81115e-09	227198_at	AW085505	AF4/FMR2 family, member 3
[truncated: 51 more rows]
