# Supplementary material for: Cytokine-dependent and–independent gene expression changes and cell cycle block revealed in Trypanosoma cruzi-infected host cells by comparative mRNA profiling
Source: BMC Genomics. 2009 May 29;10:252. doi: 10.1186/1471-2164-10-252 (PMC2709661; doi:10.1186/1471-2164-10-252)
Supplement: Additional file 9 — Table S9 – Common GO function categories for cytokine-independent responses in T. cruzi-infected HFF and HMVEC. Gene ontology analysis was performed using Genespring GX to identify functions with significant overlap (p < 0.05, overlap = 5 genes) with the genes up or downregulated in human foreskin fibroblasts or human microvascular endothelial cells 24 hours after infection with T. cruzi. The functions modulated in each cell type were intersected, and common functions are shown. [file 1471-2164-10-252-S9.xls]

## Sheet: Sheet1
TABLE S9. Common GO function categories for cytokine-independent responses in T. cruzi-infected HFF and HMVEC
* GO functions also common to VSMC.
				HFF			HMVEC
Category	Genes in Category	% of Genes in Category	Genes in List in Category	% of Genes in List in Category	p-Value	Genes in List in Category	% of Genes in Category	p-Value
GO functions associated with upregulated genes
GO:9605: response to external stimulus*	1545	5.189	43	14.05	3.04e-09	24	11.32	0.000289
GO:9611: response to wounding*	823	2.764	29	9.477	9.88e-09	17	8.019	9.25e-05
GO:42330: taxis	235	0.789	15	4.902	2.51e-08	8	3.774	0.000298
GO:6935: chemotaxis	235	0.789	15	4.902	2.51e-08	8	3.774	0.000298
GO:6955: immune response*	1705	5.726	40	13.07	1.02e-06	27	12.74	8.6e-05
GO:42127: regulation of cell proliferation*	771	2.589	24	7.843	1.76e-06	15	7.075	0.00045
GO:9613: response to pest, pathogen or parasite*	1084	3.641	29	9.477	2.98e-06	18	8.491	0.000802
GO:6954: inflammatory response*	401	1.347	16	5.229	4.76e-06	10	4.717	0.000645
GO:43207: response to external biotic stimulus*	1123	3.772	29	9.477	5.87e-06	18	8.491	0.00119
GO:8284: positive regulation of cell proliferation*	324	1.088	14	4.575	7.66e-06	6	2.83	0.029
GO:6952: defense response*	1897	6.371	40	13.07	1.31e-05	29	13.68	8.56e-05
GO:50874: organismal physiological process*	4074	13.68	69	22.55	1.59e-05	47	22.17	0.000492
GO:9607: response to biotic stimulus*	1986	6.67	41	13.4	1.66e-05	29	13.68	0.000188
GO:8283: cell proliferation*	1406	4.722	30	9.804	0.000138	18	8.491	0.012
GO:6950: response to stress*	2411	8.097	44	14.38	0.000145	35	16.51	4.23e-05
GO:42221: response to chemical stimulus	777	2.61	20	6.536	0.000178	18	8.491	1.28e-05
GO:9628: response to abiotic stimulus	901	3.026	21	6.863	0.000463	20	9.434	7.81e-06
GO:50896: response to stimulus*	4365	14.66	66	21.57	0.0007	54	25.47	2.47e-05
GO:9653: morphogenesis	1562	5.246	29	9.477	0.00162	20	9.434	0.0083
GO:6968: cellular defense response*	221	0.742	8	2.614	0.00214	7	3.302	0.00108
GO:16032: viral life cycle	138	0.463	6	1.961	0.00311	5	2.358	0.00315
GO:9056: catabolism	1359	4.564	25	8.17	0.00378	22	10.38	0.000299
GO:16049: cell growth	435	1.461	11	3.595	0.0057	11	5.189	0.00031
GO:8361: regulation of cell size	435	1.461	11	3.595	0.0057	11	5.189	0.00031
GO:902: cellular morphogenesis	770	2.586	16	5.229	0.00645	12	5.66	0.0095
GO:44248: cellular catabolism	1197	4.02	22	7.19	0.00649	21	9.906	0.00014
GO:6915: apoptosis*	1377	4.625	24	7.843	0.00856	23	10.85	0.000138
GO:48518: positive regulation of biological process*	1763	5.921	29	9.477	0.00872	19	8.962	0.0476
GO:12501: programmed cell death*	1386	4.655	24	7.843	0.00922	23	10.85	0.000152
GO:8285: negative regulation of cell proliferation*	409	1.374	10	3.268	0.0102	9	4.245	0.00278
GO:6916: anti-apoptosis	293	0.984	8	2.614	0.0113	10	4.717	5.19e-05
GO:48522: positive regulation of cellular process*	1516	5.092	25	8.17	0.014	18	8.491	0.0238
GO:51243: negative regulation of cellular physiological process	1858	6.24	29	9.477	0.0168	25	11.79	0.00169
GO:8219: cell death*	1464	4.917	24	7.843	0.0169	24	11.32	0.00013
GO:1558: regulation of cell growth	317	1.065	8	2.614	0.0173	8	3.774	0.00206
GO:16265: death*	1472	4.944	24	7.843	0.018	24	11.32	0.000141
GO:40007: growth	514	1.726	11	3.595	0.0181	13	6.132	8.89e-05
GO:43066: negative regulation of apoptosis	322	1.081	8	2.614	0.0189	10	4.717	0.000113
GO:44265: cellular macromolecule catabolism	802	2.694	15	4.902	0.0196	13	6.132	0.00515
GO:43069: negative regulation of programmed cell death	327	1.098	8	2.614	0.0205	10	4.717	0.000128
GO:43118: negative regulation of physiological process	1898	6.374	29	9.477	0.0217	25	11.79	0.00225
GO:51242: positive regulation of cellular physiological process*	1277	4.289	21	6.863	0.0239	15	7.075	0.0404
GO:40008: regulation of growth	350	1.175	8	2.614	0.0291	9	4.245	0.000965
GO:43119: positive regulation of physiological process*	1315	4.416	21	6.863	0.0314	15	7.075	0.0498
GO:9057: macromolecule catabolism	860	2.888	15	4.902	0.0335	13	6.132	0.009
GO functions associated with downregulated genes
GO:278: mitotic cell cycle	545	1.83	44	6.128	3.55e-12	33	4.59	1.62e-06
GO:87: M phase of mitotic cell cycle	395	1.327	36	5.014	1.12e-11	23	3.199	0.000107
GO:7067: mitosis	388	1.303	35	4.875	2.89e-11	22	3.06	0.000219
GO:279: M phase	506	1.699	38	5.292	8.49e-10	24	3.338	0.00146
GO:51301: cell division	433	1.454	29	4.039	9.21e-07	24	3.338	0.000162
GO:7051: spindle organization and biogenesis	43	0.144	8	1.114	7.56e-06	5	0.695	0.00365
GO:7049: cell cycle	1966	6.603	78	10.86	1.08e-05	77	10.71	2.03e-05
GO:7088: regulation of mitosis	103	0.346	11	1.532	3.97e-05	6	0.834	0.0389
GO:7059: chromosome segregation	89	0.299	9	1.253	0.000299	6	0.834	0.0209
GO:75: cell cycle checkpoint	120	0.403	9	1.253	0.00255	10	1.391	0.000678
GO:74: regulation of progression through cell cycle	1321	4.437	46	6.407	0.0085	50	6.954	0.00124
GO:6412: protein biosynthesis	1450	4.87	48	6.685	0.0171	47	6.537	0.0257
GO:51325: interphase	165	0.554	9	1.253	0.019	12	1.669	0.000705
GO:51329: interphase of mitotic cell cycle	165	0.554	9	1.253	0.019	12	1.669	0.000705
