# Supplementary material for: Cytokine-dependent and–independent gene expression changes and cell cycle block revealed in Trypanosoma cruzi-infected host cells by comparative mRNA profiling
Source: BMC Genomics. 2009 May 29;10:252. doi: 10.1186/1471-2164-10-252 (PMC2709661; doi:10.1186/1471-2164-10-252)
Supplement: Additional file 10 — Table S10-Genes in the top GO function categories representing upregulated genes in T. cruzi-infected HFF and HMVEC. Gene ontology analysis was performed using Genespring GX to identify functions with significant overlap (p < 0.05, overlap = 5 genes) with the genes up or downregulated in human foreskin fibroblasts or human microvascular endothelial cells 24 hours after infection with T. cruzi. The genes in the two top functional categories upregulated genes in HFF and HMVEC are shown. [file 1471-2164-10-252-S10.xls]

## Sheet: Sheet1
TABLE S10. Genes in the top GO function categories representing upregulated genes in T. cruzi-infected HFF and HMVEC
Sequence Code	Sequence Description
HFF			HMVEC
RESPONSE TO WOUNDING			RESPONSE TO WOUNDING
1555349_a_at	integrin, beta 2 (antigen CD18 (p95)		1559707_at	Zinc finger protein 148 (pHZ-52)
203887_s_at	thrombomodulin		202239_at	poly (ADP-ribose) polymerase family, member 4
204420_at	FOS-like antigen 1		202859_x_at	interleukin 8
204471_at	growth associated protein 43		203045_at	ninjurin 1
204533_at	chemokine (C-X-C motif) ligand 10		204420_at	FOS-like antigen 1
204655_at	chemokine (C-C motif) ligand 5		204471_at	growth associated protein 43
204748_at	prostaglandin-endoperoxide synthase 2		204655_at	chemokine (C-C motif) ligand 5
205032_at	integrin, alpha 2		205686_s_at	CD86 antigen (CD28 antigen ligand 2, B7-2 antigen)
205114_s_at	chemokine (C-C motif) ligand 3		206157_at	pentraxin-related gene, rapidly induced by IL-1 beta
206026_s_at	tumor necrosis factor, alpha-induced protein 6		206991_s_at	chemokine (C-C motif) receptor 5
206407_s_at	chemokine (C-C motif) ligand 13		209875_s_at	secreted phosphoprotein 1 (osteopontin, bone sialoprotein I, early T-lymphocyte activation 1)
206924_at	interleukin 11		211583_x_at	natural cytotoxicity triggering receptor 3
209278_s_at	tissue factor pathway inhibitor 2		212501_at	CCAAT/enhancer binding protein (C/EBP), beta
209785_s_at	phospholipase A2		214851_at	hepatocyte nuclear factor 4, alpha
209875_s_at	secreted phosphoprotein 1		222881_at	heparanase
209949_at	neutrophil cytosolic factor 2		223454_at	chemokine (C-X-C motif) ligand 16
210116_at	SH2 domain protein 1A, Duncan's disease		230147_at	coagulation factor II (thrombin) receptor-like 2
210845_s_at	plasminogen activator, urokinase receptor
211122_s_at	chemokine (C-X-C motif) ligand 11
211506_s_at	interleukin 8
211583_x_at	natural cytotoxicity triggering receptor 3
214851_at	hepatocyte nuclear factor 4, alpha
215524_x_at	T cell receptor delta variable 2
219403_s_at	heparanase
223710_at	chemokine (C-C motif) ligand 26
224859_at	CD276 antigen
231779_at	interleukin-1 receptor-associated kinase 2
239249_at	B-cell CLL/lymphoma 6 (zinc finger protein 51)
240033_at	plasminogen
IMMUNE RESPONSE			IMMUNE RESPONSE
1555016_at	interleukin 16 (lymphocyte chemoattractant factor)		1555016_at	interleukin 16 (lymphocyte chemoattractant factor)
1555349_a_at	integrin, beta 2 (antigen CD18 (p95)		1559707_at	Zinc finger protein 148 (pHZ-52)
1555565_s_at	TAP binding protein (tapasin)		1565716_at	fusion (involved in t(12;16) in malignant liposarcoma)
1565716_at	fusion (involved in t(12;16) in malignant liposarcoma)		201926_s_at	decay accelerating factor for complement (CD55, Cromer blood group system)
201925_s_at	decay accelerating factor for complement		202239_at	poly (ADP-ribose) polymerase family, member 4
204420_at	FOS-like antigen 1		202859_x_at	interleukin 8
204533_at	chemokine (C-X-C motif) ligand 10		204420_at	FOS-like antigen 1
204655_at	chemokine (C-C motif) ligand 5 ; chemokine (C-C motif) ligand 5		204655_at	chemokine (C-C motif) ligand 5
204748_at	prostaglandin-endoperoxide synthase 2		205686_s_at	CD86 antigen (CD28 antigen ligand 2, B7-2 antigen)
205061_s_at	exosome component 9		206157_at	pentraxin-related gene, rapidly induced by IL-1 beta
205114_s_at	chemokine (C-C motif) ligand 3		206991_s_at	chemokine (C-C motif) receptor 5
205276_s_at	GTP binding protein 1		208097_s_at	thioredoxin domain containing ; thioredoxin domain containing
205992_s_at	interleukin 15		208173_at	interferon, beta 1, fibroblast
206026_s_at	tumor necrosis factor, alpha-induced protein 6		208654_s_at	CD164 antigen, sialomucin
206287_s_at	inter-alpha (globulin) inhibitor H4 (plasma Kallikrein-sensitive glycoprotein)		208747_s_at	complement component 1, s subcomponent
206407_s_at	chemokine (C-C motif) ligand 13		209354_at	tumor necrosis factor receptor superfamily, member 14
206924_at	interleukin 11		209875_s_at	secreted phosphoprotein 1
207160_at	interleukin 12A		210029_at	indoleamine-pyrrole 2,3 dioxygenase
208173_at	interferon, beta 1, fibroblast		210606_x_at	killer cell lectin-like receptor subfamily D, member 1
208654_s_at	CD164 antigen, sialomucin		211583_x_at	natural cytotoxicity triggering receptor 3
209732_at	C-type lectin domain family 2, member B		212501_at	CCAAT/enhancer binding protein (C/EBP), beta
209785_s_at	phospholipase A2, group IVC		213112_s_at	sequestosome 1
209875_s_at	secreted phosphoprotein 1		214614_at	homeo box HB9
209949_at	neutrophil cytosolic factor 2		216231_s_at	beta-2-microglobulin
210029_at	indoleamine-pyrrole 2,3 dioxygenase		222881_at	heparanase
210116_at	SH2 domain protein 1A, Duncan's disease		223454_at	chemokine (C-X-C motif) ligand 16
211122_s_at	chemokine (C-X-C motif) ligand 11		230128_at	Immunoglobulin lambda joining 3
211506_s_at	interleukin 8
211583_x_at	natural cytotoxicity triggering receptor 3
213112_s_at	sequestosome 1
215524_x_at	T cell receptor delta variable 2 constant
216231_s_at	beta-2-microglobulin
216248_s_at	nuclear receptor subfamily 4, group A, member 2
219403_s_at	heparanase
223710_at	chemokine (C-C motif) ligand 26
224859_at	CD276 antigen
226218_at	Interleukin 7 receptor
231779_at	interleukin-1 receptor-associated kinase 2
239249_at	B-cell CLL/lymphoma 6 (zinc finger protein 51)
38710_at	OTU domain, ubiquitin aldehyde binding 1
