# Supplementary material for: Cytokine-dependent and–independent gene expression changes and cell cycle block revealed in Trypanosoma cruzi-infected host cells by comparative mRNA profiling
Source: BMC Genomics. 2009 May 29;10:252. doi: 10.1186/1471-2164-10-252 (PMC2709661; doi:10.1186/1471-2164-10-252)
Supplement: Additional file 11 — Table S11 – Gene expression changes in T. cruzi-infected VSMC 48 hr. Gene expression changes occurring in human vascular smooth muscle cells 48 hours after infection with T. cruzi. Shown are genes with an intensity reduction of 2-fold or greater (p < 0.01) with respect to their matched controls according to the analysis with Rosetta Resolver Biosoftware 7.0. [file 1471-2164-10-252-S11.xls]

## Sheet: Sheet1
TABLE S11. Gene expression changes in T. cruzi-infected VSMC 48 hr
Sequence Name	Fold Change	P-value	Sequence Code	Accession #	Sequence Description
ISG20	100	0	33304_at	U88964	Interferon stimulated exonuclease gene 20kDa
CCL5	100	0	1405_i_at	M21121	Chemokine (C-C motif) ligand 5
OAS1	100	0	202869_at		gb:NM_016816.1 /DB_XREF=gi:8051620 /GEN=OAS1 /FEA=FLmRNA /CNT=128 /TID=Hs.82396.1 /TIER=FL+Stack /STK=45 /UG=Hs.82396 /LL=4938 /DEF=Homo sapiens 2,5-oligoadenylate synthetase 1 (40-46 kD) (OAS1), transcript variant E18, mRNA. /PROD=2,5-oligoadenylate synthetase 1, isoform E18 /FL=gb:NM_016816.1
BST2	100	0	201641_at		gb:NM_004335.2 /DB_XREF=gi:7262372 /GEN=BST2 /FEA=FLmRNA /CNT=230 /TID=Hs.118110.0 /TIER=FL+Stack /STK=86 /UG=Hs.118110 /LL=684 /DEF=Homo sapiens bone marrow stromal cell antigen 2 (BST2), mRNA. /PROD=bone marrow stromal cell antigen 2 /FL=gb:NM_004335.2 gb:D28137.1
OASL	100	0	205660_at		gb:NM_003733.1 /DB_XREF=gi:11321576 /GEN=OASL /FEA=FLmRNA /CNT=27 /TID=Hs.118633.0 /TIER=FL /STK=5 /UG=Hs.118633 /LL=8638 /DEF=Homo sapiens 2-5oligoadenylate synthetase-like (OASL), mRNA. /PROD=2-5oligoadenylate synthetase-like /FL=gb:AF063611.1 gb:NM_003733.1
OAS1	100	0	205552_s_at		gb:NM_002534.1 /DB_XREF=gi:8051622 /GEN=OAS1 /FEA=FLmRNA /CNT=41 /TID=Hs.82396.0 /TIER=FL+Stack /STK=30 /UG=Hs.82396 /LL=4938 /DEF=Homo sapiens 2,5-oligoadenylate synthetase 1 (40-46 kD) (OAS1), transcript variant E16, mRNA. /PROD=2,5-oligoadenylate synthetase 1, isoform E16 /FL=gb:BC000562.1 gb:NM_002534.1 gb:D00068.1
ISG20	100	0	204698_at		gb:NM_002201.2 /DB_XREF=gi:6857799 /GEN=ISG20 /FEA=FLmRNA /CNT=51 /TID=Hs.183487.0 /TIER=FL+Stack /STK=21 /UG=Hs.183487 /LL=3669 /DEF=Homo sapiens interferon stimulated gene (20kD) (ISG20), mRNA. /PROD=interferon stimulated gene (20kD) /FL=gb:U88964.1 gb:NM_002201.2
OASL	100	0	210797_s_at	AF063612	Homo sapiens 2'-5'oligoadenylate synthetase-related protein p30 (OASL) mRNA, alternatively spliced, complete cds.
RSAD2	100	0	213797_at	AI337069	Radical S-adenosyl methionine domain containing 2
IFIT2	100	0	217502_at	BE888744	Interferon-induced protein with tetratricopeptide repeats 2
RSAD2	100	0	242625_at	AW189843	Radical S-adenosyl methionine domain containing 2
IFIT2	100	0	226757_at	AA131041	Interferon-induced protein with tetratricopeptide repeats 2
LOC129607	100	0	226702_at	AI742057	hypothetical protein LOC129607
CCL5	100	0	1555759_a_at	AF043341	Chemokine (C-C motif) ligand 5
CCL5	98.0608	0	204655_at		gb:NM_002985.1 /DB_XREF=gi:4506846 /GEN=SCYA5 /FEA=FLmRNA /CNT=48 /TID=Hs.241392.0 /TIER=FL /STK=1 /UG=Hs.241392 /LL=6352 /DEF=Homo sapiens small inducible cytokine A5 (RANTES) (SCYA5), mRNA. /PROD=small inducible cytokine A5 (RANTES) /FL=gb:M21121.1 gb:AF266753.1 gb:AF043341.1 gb:NM_002985.1
MX2	96.239	0	204994_at		gb:NM_002463.1 /DB_XREF=gi:11342663 /GEN=MX2 /FEA=FLmRNA /CNT=47 /TID=Hs.926.0 /TIER=FL+Stack /STK=18 /UG=Hs.926 /LL=4600 /DEF=Homo sapiens myxovirus (influenza) resistance 2, homolog of murine (MX2), mRNA. /PROD=myxovirus (influenza) resistance 2, homolog ofmurine /FL=gb:NM_002463.1 gb:M30818.1 gb:M33883.1
MX1	95.871	0	202086_at		gb:NM_002462.1 /DB_XREF=gi:4505290 /GEN=MX1 /FEA=FLmRNA /CNT=203 /TID=Hs.76391.0 /TIER=FL+Stack /STK=91 /UG=Hs.76391 /LL=4599 /DEF=Homo sapiens myxovirus (influenza) resistance 1, homolog of murine (interferon-inducible protein p78) (MX1), mRNA. /PROD=myxovirus (influenza) resistance 1, homolog ofmurine (interferon-inducible protein p78) /FL=gb:NM_002462.1 gb:M30817.1 gb:M33882.1
IFIT3	75.0289	0	204747_at		gb:NM_001549.1 /DB_XREF=gi:4504586 /GEN=IFIT4 /FEA=FLmRNA /CNT=64 /TID=Hs.181874.0 /TIER=FL /STK=4 /UG=Hs.181874 /LL=3437 /DEF=Homo sapiens interferon-induced protein with tetratricopeptide repeats 4 (IFIT4), mRNA. /PROD=interferon-induced protein withtetratricopeptide repeats 4 /FL=gb:NM_001549.1 gb:AF083470.1 gb:BC001383.1 gb:U52513.1 gb:BC004977.1 gb:AF026939.1
NCF2	67.2523	4.18414e-41	209949_at	BC001606	Neutrophil cytosolic factor 2 (65kDa, chronic granulomatous disease, autosomal 2)
TNFSF10	66.2486	3.72106e-29	202688_at		gb:NM_003810.1 /DB_XREF=gi:4507592 /GEN=TNFSF10 /FEA=FLmRNA /CNT=148 /TID=Hs.83429.0 /TIER=FL /STK=0 /UG=Hs.83429 /LL=8743 /DEF=Homo sapiens tumor necrosis factor (ligand) superfamily, member 10 (TNFSF10), mRNA. /PROD=tumor necrosis factor (ligand) superfamily,member 10 /FL=gb:NM_003810.1 gb:U57059.1 gb:U37518.1
RTP4	65.5164	0	219684_at		gb:NM_022147.1 /DB_XREF=gi:11545889 /GEN=IFRG28 /FEA=FLmRNA /CNT=27 /TID=Hs.43388.0 /TIER=FL+Stack /STK=14 /UG=Hs.43388 /LL=64108 /DEF=Homo sapiens 28kD interferon responsive protein (IFRG28), mRNA. /PROD=28kD interferon responsive protein /FL=gb:NM_022147.1
IFIT3	61.9733	0	229450_at	AI075407	Interferon-induced protein with tetratricopeptide repeats 3
HERC5	55.254	0	219863_at		gb:NM_016323.1 /DB_XREF=gi:7705930 /GEN=LOC51191 /FEA=FLmRNA /CNT=17 /TID=Hs.26663.0 /TIER=FL /STK=0 /UG=Hs.26663 /LL=51191 /DEF=Homo sapiens cyclin-E binding protein 1 (LOC51191), mRNA. /PROD=cyclin-E binding protein 1 /FL=gb:NM_016323.1 gb:AB027289.1
IFIT1	55.2372	0	203153_at		gb:NM_001548.1 /DB_XREF=gi:4504584 /GEN=IFIT1 /FEA=FLmRNA /CNT=170 /TID=Hs.20315.0 /TIER=FL+Stack /STK=17 /UG=Hs.20315 /LL=3434 /DEF=Homo sapiens interferon-induced protein with tetratricopeptide repeats 1 (IFIT1), mRNA. /PROD=interferon-induced protein withtetratricopeptide repeats 1 /FL=gb:NM_001548.1 gb:M24594.1
OAS2	54.4468	0	204972_at		gb:NM_016817.1 /DB_XREF=gi:8051624 /GEN=OAS2 /FEA=FLmRNA /CNT=51 /TID=Hs.264981.0 /TIER=FL+Stack /STK=9 /UG=Hs.264981 /LL=4939 /DEF=Homo sapiens 2-5oligoadenylate synthetase 2 (OAS2), transcript variant 1, mRNA. /PROD=2-5oligoadenylate synthetase 2, isoform p71 /FL=gb:M87434.1 gb:NM_016817.1
OAS3	51.1326	0	218400_at		gb:NM_006187.1 /DB_XREF=gi:5453823 /GEN=OAS3 /FEA=FLmRNA /CNT=107 /TID=Hs.56009.0 /TIER=FL /STK=0 /UG=Hs.56009 /LL=4940 /DEF=Homo sapiens 2-5oligoadenylate synthetase 3 (OAS3), mRNA. /PROD=2-5oligoadenylate synthetase 3 /FL=gb:NM_006187.1 gb:AF063613.1 gb:AB044545.1
IFIH1	46.6611	0	219209_at		gb:NM_022168.1 /DB_XREF=gi:11545921 /GEN=MDA5 /FEA=FLmRNA /CNT=38 /TID=Hs.293591.0 /TIER=FL+Stack /STK=14 /UG=Hs.293591 /LL=64135 /DEF=Homo sapiens melanoma differentiation associated protein-5 (MDA5), mRNA. /PROD=melanoma differentiation associated protein-5 /FL=gb:AY017378.1 gb:NM_022168.1 gb:AF095844.1
BATF2	44.8261	0	228439_at	AW083820	Hypothetical protein BC012330
EPSTI1	43.8562	0	227609_at	AA633203	Epithelial stromal interaction 1 (breast)
SLC15A3	34.351	0	219593_at		gb:NM_016582.1 /DB_XREF=gi:7706116 /GEN=LOC51296 /FEA=FLmRNA /CNT=26 /TID=Hs.237856.0 /TIER=FL+Stack /STK=11 /UG=Hs.237856 /LL=51296 /DEF=Homo sapiens peptide transporter 3 (LOC51296), mRNA. /PROD=peptide transporter 3 /FL=gb:NM_016582.1 gb:AB020598.1
TNFSF13B	34.1375	0	223502_s_at	AF134715	Tumor necrosis factor (ligand) superfamily, member 13b
APOL1	32.7377	0	209546_s_at	AF323540	Apolipoprotein L, 1
HERC6	31.9979	0	219352_at		gb:NM_017912.1 /DB_XREF=gi:8923589 /GEN=FLJ20637 /FEA=FLmRNA /CNT=31 /TID=Hs.179669.0 /TIER=FL /STK=0 /UG=Hs.179669 /LL=55008 /DEF=Homo sapiens hypothetical protein FLJ20637 (FLJ20637), mRNA. /PROD=hypothetical protein FLJ20637 /FL=gb:NM_017912.1
IFITM1	29.5334	0	214022_s_at	AA749101	Interferon induced transmembrane protein 1 (9-27)
TNFSF10	29.2118	6.85387e-22	202687_s_at	U57059	Tumor necrosis factor (ligand) superfamily, member 10
ZC3HAV1	28.2639	0	220104_at		gb:NM_020119.1 /DB_XREF=gi:9910221 /GEN=FLB6421 /FEA=FLmRNA /CNT=11 /TID=Hs.35254.0 /TIER=FL /STK=0 /UG=Hs.35254 /LL=56829 /DEF=Homo sapiens hypothetical protein FLB6421 (FLB6421), mRNA. /PROD=hypothetical protein FLB6421 /FL=gb:NM_020119.1
TNFSF13B	28.1164	1.4013e-45	223501_at	AW151360	xe73e12.x1 NCI_CGAP_Ut3 Homo sapiens cDNA clone IMAGE:2613550 3', mRNA sequence.
IFI44	23.6286	0	214453_s_at		gb:NM_006417.1 /DB_XREF=gi:5453743 /GEN=MTAP44 /FEA=FLmRNA /CNT=17 /TID=Hs.82316.2 /TIER=FL /STK=1 /UG=Hs.82316 /LL=10561 /DEF=Homo sapiens interferon-induced, hepatitis C-associated microtubular aggregate protein (44kD) (MTAP44), mRNA. /PROD=interferon-induced, hepatitis C-associatedmicrotubular aggregate protein (44kD) /FL=gb:NM_006417.1
DDX58	23.3501	0	218943_s_at		gb:NM_014314.1 /DB_XREF=gi:7657515 /GEN=RIG-I /FEA=FLmRNA /CNT=52 /TID=Hs.145612.0 /TIER=FL /STK=6 /UG=Hs.145612 /LL=23586 /DEF=Homo sapiens RNA helicase (RIG-I), mRNA. /PROD=RNA helicase /FL=gb:NM_014314.1 gb:AF038963.1
IFI35	21.8298	0	209417_s_at	BC001356	Interferon-induced protein 35
CFB	20.7802	1.20895e-35	202357_s_at		gb:NM_001710.1 /DB_XREF=gi:4502396 /GEN=BF /FEA=FLmRNA /CNT=304 /TID=Hs.69771.0 /TIER=FL+Stack /STK=159 /UG=Hs.69771 /LL=629 /DEF=Homo sapiens B-factor, properdin (BF), mRNA. /PROD=B-factor, properdin /FL=gb:S67310.1 gb:L15702.1 gb:NM_001710.1 gb:BC004143.1
G1P2	19.849	0	205483_s_at		gb:NM_005101.1 /DB_XREF=gi:4826773 /GEN=ISG15 /FEA=FLmRNA /CNT=43 /TID=Hs.833.0 /TIER=FL+Stack /STK=16 /UG=Hs.833 /LL=9636 /DEF=Homo sapiens interferon-stimulated protein, 15 kDa (ISG15), mRNA. /PROD=interferon-stimulated protein, 15 kDa /FL=gb:M13755.1 gb:NM_005101.1
IFI27	19.808	0	202411_at		gb:NM_005532.1 /DB_XREF=gi:5031780 /GEN=IFI27 /FEA=FLmRNA /CNT=179 /TID=Hs.278613.0 /TIER=FL+Stack /STK=110 /UG=Hs.278613 /LL=3429 /DEF=Homo sapiens interferon, alpha-inducible protein 27 (IFI27), mRNA. /PROD=interferon, alpha-inducible protein 27 /FL=gb:NM_005532.1
IFI44L	19.7165	0	204439_at		gb:NM_006820.1 /DB_XREF=gi:5803026 /GEN=GS3686 /FEA=FLmRNA /CNT=58 /TID=Hs.75470.0 /TIER=FL+Stack /STK=19 /UG=Hs.75470 /LL=10964 /DEF=Homo sapiens hypothetical protein, expressed in osteoblast (GS3686), mRNA. /PROD=hypothetical protein, expressed in osteoblast /FL=gb:NM_006820.1 gb:AB000115.1
LOC126520	19.6677	5.57361e-19	1558897_at	AK054808	hypothetical protein LOC126520
C1orf38	19.3714	0	210785_s_at	AB035482	Chromosome 1 open reading frame 38
INDO	18.5695	9e-05	210029_at	M34455	Indoleamine-pyrrole 2,3 dioxygenase
HES4	18.5662	2.40339e-32	227347_x_at		gb:NM_021170.1 /DB_XREF=gi:10863966 /GEN=LOC57801 /FEA=FLmRNA /CNT=33 /TID=Hs.154029.0 /TIER=FL+Stack /STK=18 /UG=Hs.154029 /LL=57801 /DEF=Homo sapiens bHLH factor Hes4 (LOC57801), mRNA. /PROD=bHLH factor Hes4 /FL=gb:NM_021170.1 gb:AB048791.1
RARRES3	18.4933	1.08572e-37	204070_at		gb:NM_004585.2 /DB_XREF=gi:8051633 /GEN=RARRES3 /FEA=FLmRNA /CNT=67 /TID=Hs.17466.0 /TIER=FL+Stack /STK=32 /UG=Hs.17466 /LL=5920 /DEF=Homo sapiens retinoic acid receptor responder (tazarotene induced) 3 (RARRES3), mRNA. /PROD=retinoic acid receptor responder (tazaroteneinduced) 3 /FL=gb:AF060228.1 gb:NM_004585.2 gb:AF092922.1 gb:AB030815.1
PSMB9	18.2248	0	204279_at		gb:NM_002800.1 /DB_XREF=gi:4506204 /GEN=PSMB9 /FEA=FLmRNA /CNT=70 /TID=Hs.9280.0 /TIER=FL /STK=1 /UG=Hs.9280 /LL=5698 /DEF=Homo sapiens proteasome (prosome, macropain) subunit, beta type, 9 (large multifunctional protease 2) (PSMB9), mRNA. /PROD=proteasome (prosome, macropain) subunit, betatype, 9 (large multifunctional protease 2) /FL=gb:U01025.1 gb:NM_002800.1
ZBTB7A	17.7063	1.48971e-21	222082_at	AI568395	Zinc finger and BTB domain containing 7A
C15orf48	17.1722	8.69599e-19	223484_at	AF228422	Normal mucosa of esophagus specific 1
PARP9	16.8816	0	223220_s_at	AF307338	Poly (ADP-ribose) polymerase family, member 9
LGALS9	15.9315	7.19137e-36	203236_s_at		gb:NM_009587.1 /DB_XREF=gi:6806889 /GEN=LGALS9 /FEA=FLmRNA /CNT=131 /TID=Hs.81337.0 /TIER=FL+Stack /STK=80 /UG=Hs.81337 /LL=3965 /DEF=Homo sapiens lectin, galactoside-binding, soluble, 9 (galectin 9) (LGALS9), transcript variant long, mRNA. /PROD=galectin 9, long isoform /FL=gb:NM_009587.1 gb:AB006782.1
OAS2	15.8512	0	206553_at		gb:NM_002535.1 /DB_XREF=gi:4505484 /GEN=OAS2 /FEA=FLmRNA /CNT=10 /TID=Hs.264981.1 /TIER=FL /STK=1 /UG=Hs.264981 /LL=4939 /DEF=Homo sapiens 2-5oligoadenylate synthetase 2 (OAS2), transcript variant 2, mRNA. /PROD=2-5oligoadenylate synthetase 2, isoform p69 /FL=gb:M87284.1 gb:NM_002535.1
GMPR	15.8263	7.0793e-31	204187_at		gb:NM_006877.1 /DB_XREF=gi:11321610 /GEN=GMPR /FEA=FLmRNA /CNT=77 /TID=Hs.1435.0 /TIER=FL+Stack /STK=31 /UG=Hs.1435 /LL=2766 /DEF=Homo sapiens guanosine monophosphate reductase (GMPR), mRNA. /PROD=guanosine monophosphate reductase /FL=gb:M24470.1 gb:NM_006877.1
PLSCR1	15.7717	0	202446_s_at	AI825926	Phospholipid scramblase 1
PLEKHA4	15.6157	3.16138e-16	219011_at		gb:NM_020904.1 /DB_XREF=gi:10190743 /GEN=PLEKHA4 /FEA=FLmRNA /CNT=55 /TID=Hs.9469.0 /TIER=FL+Stack /STK=27 /UG=Hs.9469 /LL=57664 /DEF=Homo sapiens pleckstrin homology domain-containing, family A (phosphoinositide binding specific) member 4 (PLEKHA4), mRNA. /PROD=pleckstrin homology domain-containing, family A(phosphoinositide binding specific) member 4 /FL=gb:AY007233.1 gb:NM_020904.1
SAMD9	15.1587	0	228531_at	AA741307	Sterile alpha motif domain containing 9
PRIC285	15.0661	0	228230_at	AL121829	peroxisomal proliferator-activated receptor A interacting complex 285
DDX58	14.9123	0	222793_at	AK023661	DEAD (Asp-Glu-Ala-Asp) box polypeptide 58
SAMD9	14.7063	0	219691_at		gb:NM_017654.1 /DB_XREF=gi:8923080 /GEN=FLJ20073 /FEA=FLmRNA /CNT=28 /TID=Hs.65641.0 /TIER=FL /STK=0 /UG=Hs.65641 /LL=54809 /DEF=Homo sapiens hypothetical protein FLJ20073 (FLJ20073), mRNA. /PROD=hypothetical protein FLJ20073 /FL=gb:NM_017654.1
IL15RA	14.6844	1.72701e-33	207375_s_at		gb:NM_002189.1 /DB_XREF=gi:4504648 /GEN=IL15RA /FEA=FLmRNA /CNT=4 /TID=Hs.12503.0 /TIER=FL /STK=0 /UG=Hs.12503 /LL=3601 /DEF=Homo sapiens interleukin 15 receptor, alpha (IL15RA), mRNA. /PROD=interleukin 15 receptor, alpha /FL=gb:NM_002189.1 gb:U31628.1
RSPO3	14.5465	2.53982e-28	228186_s_at	BF589322	R-spondin 3 homolog (Xenopus laevis)
TAP1	14.4963	0	202307_s_at		gb:NM_000593.2 /DB_XREF=gi:9665247 /GEN=ABCB2 /FEA=FLmRNA /CNT=178 /TID=Hs.158164.0 /TIER=FL+Stack /STK=97 /UG=Hs.158164 /LL=6890 /DEF=Homo sapiens ATP-binding cassette, sub-family B (MDRTAP), member 2 (ABCB2), mRNA. /PROD=ATP-binding cassette, sub-family B, member 2 /FL=gb:NM_000593.2 gb:L21205.1 gb:L21206.1 gb:L21207.1 gb:L21204.1 gb:L21208.1
BIRC4BP	14.4337	3.23008e-16	242234_at	AI859280	XIAP associated factor-1
IFITM1	14.4173	0	201601_x_at		gb:NM_003641.1 /DB_XREF=gi:4504580 /GEN=IFITM1 /FEA=FLmRNA /CNT=251 /TID=Hs.146360.0 /TIER=FL+Stack /STK=68 /UG=Hs.146360 /LL=8519 /DEF=Homo sapiens interferon induced transmembrane protein 1 (9-27) (IFITM1), mRNA. /PROD=interferon induced transmembrane protein 1(9-27) /FL=gb:NM_003641.1 gb:BC000897.1 gb:J04164.1
C1orf38	14.3292	0	207571_x_at		gb:NM_004848.1 /DB_XREF=gi:4758579 /GEN=ICB-1 /FEA=FLmRNA /CNT=3 /TID=Hs.10649.0 /TIER=FL /STK=0 /UG=Hs.10649 /LL=9473 /DEF=Homo sapiens basement membrane-induced gene (ICB-1), mRNA. /PROD=basement membrane-induced gene /FL=gb:NM_004848.1 gb:AF044896.1
PMAIP1	14.329	0	204286_s_at		gb:NM_021127.1 /DB_XREF=gi:10863922 /GEN=PMAIP1 /FEA=FLmRNA /CNT=69 /TID=Hs.96.0 /TIER=FL+Stack /STK=12 /UG=Hs.96 /LL=5366 /DEF=Homo sapiens phorbol-12-myristate-13-acetate-induced protein 1 (PMAIP1), mRNA. /PROD=phorbol-12-myristate-13-acetate-induced protein1 /FL=gb:NM_021127.1
TRIM14	14.311	0	203148_s_at		gb:NM_014788.1 /DB_XREF=gi:7661927 /GEN=KIAA0129 /FEA=FLmRNA /CNT=97 /TID=Hs.179703.0 /TIER=FL+Stack /STK=13 /UG=Hs.179703 /LL=9830 /DEF=Homo sapiens KIAA0129 gene product (KIAA0129), mRNA. /PROD=KIAA0129 gene product /FL=gb:D50919.1 gb:NM_014788.1
DTX3L	14.0218	0	225415_at	AA577672	Deltex 3-like (Drosophila)
EPSTI1	13.8437	0	235276_at	AA781795	Epithelial stromal interaction 1 (breast)
PMAIP1	13.7121	0	204285_s_at	AI857639	Phorbol-12-myristate-13-acetate-induced protein 1
IRF7	13.6228	0	208436_s_at		gb:NM_004030.1 /DB_XREF=gi:4809285 /GEN=IRF7 /FEA=FLmRNA /CNT=1 /TID=Hs.166120.0 /TIER=FL /STK=0 /UG=Hs.166120 /LL=3665 /DEF=Homo sapiens interferon regulatory factor 7 (IRF7), transcript variant c, mRNA. /PROD=interferon regulatory factor 7, transcriptvariant c /FL=gb:NM_004030.1
CASP1	13.4281	3.81724e-33	211368_s_at	U13700	Caspase 1, apoptosis-related cysteine peptidase (interleukin 1, beta, convertase)
USP18	13.266	0	219211_at		gb:NM_017414.1 /DB_XREF=gi:8394518 /GEN=USP18 /FEA=FLmRNA /CNT=50 /TID=Hs.38260.0 /TIER=FL+Stack /STK=30 /UG=Hs.38260 /LL=11274 /DEF=Homo sapiens ubiquitin specific protease 18 (USP18), mRNA. /PROD=ubiquitin specific protease 18 /FL=gb:AF176642.2 gb:NM_017414.1 gb:AL136690.1
PLSCR1	13.2422	0	202430_s_at		gb:NM_021105.1 /DB_XREF=gi:10863876 /GEN=PLSCR1 /FEA=FLmRNA /CNT=275 /TID=Hs.198282.0 /TIER=FL+Stack /STK=30 /UG=Hs.198282 /LL=5359 /DEF=Homo sapiens phospholipid scramblase 1 (PLSCR1), mRNA. /PROD=phospholipid scramblase 1 /FL=gb:AB006746.1 gb:NM_021105.1 gb:AF098642.1
LOC441109	12.9963	2.83251e-10	230405_at	AI143416	Hypothetical gene supported by AL713721
IFI6	12.6511	3.16295e-28	204415_at		gb:NM_022873.1 /DB_XREF=gi:13259549 /GEN=G1P3 /FEA=FLmRNA /CNT=63 /TID=Hs.265827.0 /TIER=FL+Stack /STK=21 /UG=Hs.265827 /LL=2537 /DEF=Homo sapiens interferon, alpha-inducible protein (clone IFI-6-16) (G1P3), transcript variant 3, mRNA. /PROD=interferon induced 6-16 protein, isoform c /FL=gb:NM_002038.2 gb:NM_022873.1 gb:NM_022872.1
SAMD9L	12.4915	0	235643_at	BE886225	Sterile alpha motif domain containing 9-like
IFNB1	12.3337	3.17445e-08	208173_at		gb:NM_002176.1 /DB_XREF=gi:4504602 /GEN=IFNB1 /FEA=FLmRNA /CNT=8 /TID=Hs.93177.0 /TIER=FL /STK=0 /UG=Hs.93177 /LL=3456 /DEF=Homo sapiens interferon, beta 1, fibroblast (IFNB1), mRNA. /PROD=interferon, beta 1, fibroblast /FL=gb:NM_002176.1 gb:M25460.1 gb:M28622.1
CASP1	12.0483	2.8707e-40	211367_s_at	U13699	Caspase 1, apoptosis-related cysteine peptidase (interleukin 1, beta, convertase)
HIP1R	12.0364	7.26531e-10	209558_s_at	AB013384	Huntingtin interacting protein-1-related
IFI44	11.8474	8.55913e-42	214059_at	BE049439	Interferon-induced protein 44
LGP2	11.6788	1.1397e-07	219364_at		likely ortholog of mouse D11lgp2
CASP1	11.5445	0	209970_x_at	M87507	Caspase 1, apoptosis-related cysteine peptidase (interleukin 1, beta, convertase)
BIRC4BP	11.4662	0	228617_at	AA142842	XIAP associated factor-1
TMEM140	11.3473	0	218999_at		gb:NM_018295.1 /DB_XREF=gi:8922813 /GEN=FLJ11000 /FEA=FLmRNA /CNT=66 /TID=Hs.302981.0 /TIER=FL+Stack /STK=20 /UG=Hs.302981 /LL=55281 /DEF=Homo sapiens hypothetical protein FLJ11000 (FLJ11000), mRNA. /PROD=hypothetical protein FLJ11000 /FL=gb:NM_018295.1
TREX1	11.011	0	205875_s_at		gb:NM_016381.1 /DB_XREF=gi:7705352 /GEN=DKFZp434J0310 /FEA=FLmRNA /CNT=31 /TID=Hs.278408.0 /TIER=FL+Stack /STK=22 /UG=Hs.278408 /LL=51482 /DEF=Homo sapiens hypothetical protein (DKFZp434J0310), mRNA. /PROD=hypothetical protein /FL=gb:NM_016381.1 gb:AL137745.1 gb:AF319568.1
FLJ31033	10.9235	6.99859e-29	228152_s_at	AK023743	hypothetical protein FLJ31033
TRIM21	10.8326	0	204804_at		gb:NM_003141.1 /DB_XREF=gi:4507226 /GEN=SSA1 /FEA=FLmRNA /CNT=46 /TID=Hs.1042.0 /TIER=FL+Stack /STK=17 /UG=Hs.1042 /LL=6737 /DEF=Homo sapiens Sjogren syndrome antigen A1 (52kD, ribonucleoprotein autoantigen SS-ARo) (SSA1), mRNA. /PROD=52kD RoSSA autoantigen /FL=gb:M62800.1 gb:NM_003141.1 gb:M34551.1
MT1M	10.6971	1.07339e-12	217546_at	R06655	Metallothionein 1M
TLR3	10.6785	0	206271_at		gb:NM_003265.1 /DB_XREF=gi:4507530 /GEN=TLR3 /FEA=FLmRNA /CNT=16 /TID=Hs.29499.0 /TIER=FL /STK=2 /UG=Hs.29499 /LL=7098 /DEF=Homo sapiens toll-like receptor 3 (TLR3), mRNA. /PROD=toll-like receptor3 /FL=gb:NM_003265.1 gb:U88879.1
LBA1	10.589	0	213261_at	AA035414	lupus brain antigen 1
SSH2	10.5368	2.24748e-21	1555425_x_at	AB072358	Slingshot homolog 2 (Drosophila)
APOL3	10.4113	2.91795e-23	221087_s_at		gb:NM_014349.1 /DB_XREF=gi:7656972 /GEN=APOL3 /FEA=FLmRNA /CNT=4 /TID=Hs.241535.0 /TIER=FL /STK=0 /UG=Hs.241535 /LL=80833 /DEF=Homo sapiens apolipoprotein L, 3 (APOL3), mRNA. /PROD=apolipoprotein L, 3 /FL=gb:AY014905.1 gb:NM_014349.1 gb:AF070675.1
CXCL10	10.2963	0.00099	204533_at		gb:NM_001565.1 /DB_XREF=gi:4504700 /GEN=SCYB10 /FEA=FLmRNA /CNT=69 /TID=Hs.2248.0 /TIER=FL+Stack /STK=40 /UG=Hs.2248 /LL=3627 /DEF=Homo sapiens small inducible cytokine subfamily B (Cys-X-Cys), member 10 (SCYB10), mRNA. /PROD=interferon gamma-induced precursor /FL=gb:NM_001565.1
ANGPTL1	10.2011	4.35831e-09	224339_s_at	AB056476	Angiopoietin-like 1
KLK4	10.1367	5.40914e-07	1555697_at	AF259970	Kallikrein 4 (prostase, enamel matrix, prostate)
COP1	10.1213	0	1552703_s_at	NM_052889.1	caspase-1 dominant-negative inhibitor pseudo-ICE
215941_at	10.0144	1.2297e-13	215941_at	D16471	MRNA, Xq terminal portion
OAS3	9.93406	5.51819e-14	232666_at	R13458	yf77c05.r1 Soares infant brain 1NIB Homo sapiens cDNA clone IMAGE:28483 5', mRNA sequence.
239587_at	9.81609	0	239587_at	AI686890	Transcribed locus
WARS	9.77054	0	200629_at		gb:NM_004184.2 /DB_XREF=gi:7710155 /GEN=WARS /FEA=FLmRNA /CNT=458 /TID=Hs.82030.0 /TIER=FL+Stack /STK=127 /UG=Hs.82030 /LL=7453 /DEF=Homo sapiens tryptophanyl-tRNA synthetase (WARS), mRNA. /PROD=tryptophanyl-tRNA synthetase /FL=gb:NM_004184.2 gb:M77804.1 gb:M61715.1
DDX58	9.60194	0	242961_x_at	AI304317	DEAD (Asp-Glu-Ala-Asp) box polypeptide 58
CASP1	9.48419	0	211366_x_at	U13698	Caspase 1, apoptosis-related cysteine peptidase (interleukin 1, beta, convertase)
APOBEC3G	9.34765	1.7217e-26	204205_at		gb:NM_021822.1 /DB_XREF=gi:13399303 /GEN=MDS019 /FEA=FLmRNA /CNT=76 /TID=Hs.250619.0 /TIER=FL+Stack /STK=32 /UG=Hs.250619 /LL=60489 /DEF=Homo sapiens phorbolin-like protein MDS019 (MDS019), mRNA. /PROD=phorbolin-like protein MDS019 /FL=gb:AF182420.1 gb:NM_021822.1
IL8	9.21378	2e-05	202859_x_at		gb:NM_000584.1 /DB_XREF=gi:10834977 /GEN=IL8 /FEA=FLmRNA /CNT=368 /TID=Hs.624.0 /TIER=FL+Stack /STK=80 /UG=Hs.624 /LL=3576 /DEF=Homo sapiens interleukin 8 (IL8), mRNA. /PROD=interleukin 8 /FL=gb:M17017.1 gb:M26383.1 gb:NM_000584.1
1565716_at	9.20533	2.05672e-14	1565716_at	BE930017	CM3-GN0053-180800-293-g10 GN0053 Homo sapiens cDNA, mRNA sequence.
WNT6	9.15522	2.97888e-22	71933_at	AI218134	Wingless-type MMTV integration site family, member 6
KIAA1618	9.11401	0	232155_at	AK023113	KIAA1618
SP110	8.97885	0	223980_s_at	AF280095	SP110 nuclear body protein
PAX3	8.94328	6.94669e-12	207679_at		gb:NM_000438.2 /DB_XREF=gi:6654637 /GEN=PAX3 /FEA=FLmRNA /CNT=4 /TID=Hs.198.0 /TIER=FL /STK=0 /UG=Hs.198 /LL=5077 /DEF=Homo sapiens paired box gene 3 (Waardenburg syndrome 1) (PAX3), transcript variant PAX3A, mRNA. /PROD=paired box gene 3, isoform PAX3A /FL=gb:NM_000438.2
ZBTB32	8.90065	8.07714e-06	220118_at		gb:NM_014383.1 /DB_XREF=gi:7657664 /GEN=TZFP /FEA=FLmRNA /CNT=20 /TID=Hs.99430.0 /TIER=FL+Stack /STK=13 /UG=Hs.99430 /LL=27033 /DEF=Homo sapiens testis zinc finger protein (TZFP), mRNA. /PROD=testis zinc finger protein /FL=gb:AF130255.1 gb:NM_014383.1 gb:AF165097.1
PARP14	8.78915	0	224701_at	AA056548	Poly (ADP-ribose) polymerase family, member 14
CD274	8.78892	1.95454e-33	227458_at	AI608902	CD274 antigen
UBE1L	8.64782	0	203281_s_at		gb:NM_003335.1 /DB_XREF=gi:4507766 /GEN=UBE1L /FEA=FLmRNA /CNT=87 /TID=Hs.16695.0 /TIER=FL+Stack /STK=33 /UG=Hs.16695 /LL=7318 /DEF=Homo sapiens ubiquitin-activating enzyme E1-like (UBE1L), mRNA. /PROD=ubiquitin-activating enzyme E1-like /FL=gb:NM_003335.1 gb:L13852.1
CHRND	8.62785	4.86503e-06	207024_at		gb:NM_000751.1 /DB_XREF=gi:4557460 /GEN=CHRND /FEA=FLmRNA /CNT=8 /TID=Hs.99975.0 /TIER=FL /STK=0 /UG=Hs.99975 /LL=1144 /DEF=Homo sapiens cholinergic receptor, nicotinic, delta polypeptide (CHRND), mRNA. /PROD=nicotinic acetylcholine receptor deltapolypeptide precursor /FL=gb:NM_000751.1
SP110	8.61879	6.70676e-37	208392_x_at		gb:NM_004510.1 /DB_XREF=gi:4758587 /GEN=IFI75 /FEA=FLmRNA /CNT=2 /TID=Hs.38125.0 /TIER=FL /STK=0 /UG=Hs.38125 /LL=3436 /DEF=Homo sapiens interferon-induced protein 75, 52kD (IFI75), mRNA. /PROD=interferon-induced protein 75, 52kD /FL=gb:NM_004510.1 gb:L22343.1
PDCD1LG2	8.56873	6.70955e-16	224399_at	AF329193	Programmed cell death 1 ligand 2
EMR1	8.48233	3.01301e-15	207111_at		gb:NM_001974.1 /DB_XREF=gi:4503564 /GEN=EMR1 /FEA=FLmRNA /CNT=11 /TID=Hs.2375.0 /TIER=FL /STK=0 /UG=Hs.2375 /LL=2015 /DEF=Homo sapiens egf-like module containing, mucin-like, hormone receptor-like sequence 1 (EMR1), mRNA. /PROD=egf-like module containing, mucin-like, hormonereceptor-like sequence 1 /FL=gb:NM_001974.1
SSH2	8.47453	6.62771e-09	1555423_at	AB072358	Slingshot homolog 2 (Drosophila)
RHEBL1	8.45146	1.39401e-09	1570253_a_at	BC014155	Ras homolog enriched in brain like 1
IL12A	8.32092	2.97769e-17	207160_at		gb:NM_000882.1 /DB_XREF=gi:4504638 /GEN=IL12A /FEA=FLmRNA /CNT=10 /TID=Hs.673.0 /TIER=FL /STK=0 /UG=Hs.673 /LL=3592 /DEF=Homo sapiens interleukin 12A (natural killer cell stimulatory factor 1, cytotoxic lymphocyte maturation factor 1, p35) (IL12A), mRNA. /PROD=interleukin 12A /FL=gb:NM_000882.1 gb:AF101062.1 gb:AF180562.1 gb:M65271.1 gb:M65291.1
SAMD9L	8.2381	2e-05	243271_at	AI064690	Sterile alpha motif domain containing 9-like
AGXT	8.23392	2.44248e-08	210326_at	D13368	Alanine-glyoxylate aminotransferase (oxalosis I; hyperoxaluria I; glycolicaciduria; serine-pyruvate aminotransferase)
SAMD9L	8.17782	2.34274e-29	230036_at	BE669858	Sterile alpha motif domain containing 9-like
TDRD7	8.06709	0	213361_at	AW129593	Tudor domain containing 7
TRIM14	8.02614	6.43219e-39	203147_s_at	BE962483	Tripartite motif-containing 14
LY6E	8.02192	2.21535e-35	202145_at		gb:NM_002346.1 /DB_XREF=gi:4505048 /GEN=LY6E /FEA=FLmRNA /CNT=213 /TID=Hs.77667.0 /TIER=FL+Stack /STK=138 /UG=Hs.77667 /LL=4061 /DEF=Homo sapiens lymphocyte antigen 6 complex, locus E (LY6E), mRNA. /PROD=lymphocyte antigen 6 complex, locus E /FL=gb:U42376.1 gb:NM_002346.1 gb:U56145.1
LOC283761	8.02111	1.76561e-07	1556452_a_at	BC039350	hypothetical protein LOC283761
UBE2L6	8.01154	0	201649_at		gb:NM_004223.1 /DB_XREF=gi:4759281 /GEN=UBE2L6 /FEA=FLmRNA /CNT=244 /TID=Hs.169895.0 /TIER=FL+Stack /STK=99 /UG=Hs.169895 /LL=9246 /DEF=Homo sapiens ubiquitin-conjugating enzyme E2L 6 (UBE2L6), mRNA. /PROD=ubiquitin-conjugating enzyme E2L 6 /FL=gb:AF031141.1 gb:NM_004223.1 gb:AF061736.1
PPM1K	7.89087	4.77523e-26	235061_at	AV706522	AV706522 ADB Homo sapiens cDNA clone ADBDAF07 5', mRNA sequence.
APOL6	7.85551	2e-05	241869_at	AW026509	wv14d03.x1 NCI_CGAP_Brn23 Homo sapiens cDNA clone IMAGE:2529509 3' similar to contains Alu repetitive element;contains element MER39 repetitive element ; mRNA sequence.
GBP1	7.80166	0	202270_at		gb:NM_002053.1 /DB_XREF=gi:4503938 /GEN=GBP1 /FEA=FLmRNA /CNT=158 /TID=Hs.62661.0 /TIER=FL+Stack /STK=52 /UG=Hs.62661 /LL=2633 /DEF=Homo sapiens guanylate binding protein 1, interferon-inducible, 67kD (GBP1), mRNA. /PROD=guanylate binding protein 1,interferon-inducible, 67kD /FL=gb:BC002666.1 gb:NM_002053.1 gb:M55542.1
LAP3	7.70732	0	217933_s_at		gb:NM_015907.1 /DB_XREF=gi:7705687 /GEN=LOC51056 /FEA=FLmRNA /CNT=192 /TID=Hs.182579.0 /TIER=FL+Stack /STK=67 /UG=Hs.182579 /LL=51056 /DEF=Homo sapiens leucine aminopeptidase (LOC51056), mRNA. /PROD=leucine aminopeptidase /FL=gb:NM_015907.1 gb:AF061738.1
APOL6	7.65159	3.19586e-15	219716_at		gb:NM_030641.1 /DB_XREF=gi:13449280 /GEN=APOL6 /FEA=FLmRNA /CNT=21 /TID=Hs.257352.0 /TIER=FL+Stack /STK=11 /UG=Hs.257352 /LL=80830 /DEF=Homo sapiens apolipoprotein L, 6 (APOL6), mRNA. /PROD=apolipoprotein L, 6 /FL=gb:AY014879.1 gb:NM_030641.1
PODXL	7.60399	8.07873e-21	201578_at		gb:NM_005397.1 /DB_XREF=gi:4885556 /GEN=PODXL /FEA=FLmRNA /CNT=235 /TID=Hs.16426.0 /TIER=FL+Stack /STK=104 /UG=Hs.16426 /LL=5420 /DEF=Homo sapiens podocalyxin-like (PODXL), mRNA. /PROD=podocalyxin-like /FL=gb:U97519.1 gb:NM_005397.1
ANGPTL1	7.56967	2.9272e-08	231773_at	BF002046	Angiopoietin-like 1
HLA-B	7.54045	0	208729_x_at	D83043	Major histocompatibility complex, class I, B
WARS	7.50277	0	200628_s_at	M61715	Tryptophanyl-tRNA synthetase
ICAM1	7.49421	0.0033	202637_s_at	AI608725	Intercellular adhesion molecule 1 (CD54), human rhinovirus receptor
SLC24A4	7.48472	1.95131e-07	243969_at	W90718	Solute carrier family 24 (sodium/potassium/calcium exchanger), member 4
PARP10	7.46802	1.7683e-21	229350_x_at	AI335251	Poly (ADP-ribose) polymerase family, member 10
EHD4	7.36863	3.29189e-07	233660_at	BG540685	EH-domain containing 4
HLA-F	7.35796	0	221875_x_at	AW514210	Hypothetical protein FLJ35429
HUS1B	7.31779	4.00747e-06	1553661_a_at	NM_148959.1	gb:NM_148959.1 /DB_XREF=gi:22507373 /GEN=HUS1b /TID=Hs2.165831.1 /CNT=3 /FEA=FLmRNA /TIER=FL /STK=1 /LL=135458 /UG=Hs.165831 /DEF=Homo sapiens similar to HUS1 checkpoint homolog (S. pombe); HUS1 (S. pombe) checkpoint homolog (HUS1b), mRNA. /PROD=similar to HUS1 checkpoint homolog (S. pombe);HUS1 (S. pombe) checkpoint homolog /FL=gb:AF508547.1 gb:NM_148959.1
BTN3A2	7.30757	5.06286e-21	212613_at	AI991252	Butyrophilin, subfamily 3, member A2
FLJ20647	7.15895	2.09383e-37	218802_at		hypothetical protein FLJ20647
C17orf27	7.15649	1.33074e-27	225931_s_at	AI954660	Chromosome 17 open reading frame 27
HLA-B	7.13627	0	211911_x_at	L07950	Major histocompatibility complex, class I, B
CTSS	7.1277	7e-05	202902_s_at		gb:NM_004079.1 /DB_XREF=gi:4758097 /GEN=CTSS /FEA=FLmRNA /CNT=140 /TID=Hs.181301.0 /TIER=FL /STK=1 /UG=Hs.181301 /LL=1520 /DEF=Homo sapiens cathepsin S (CTSS), mRNA. /PROD=cathepsin S /FL=gb:M90696.1 gb:BC002642.1 gb:M86553.1 gb:NM_004079.1
PNPT1	7.10496	0	225291_at	AI967971	Polyribonucleotide nucleotidyltransferase 1
FLJ11286	7.07574	0	53720_at	AI862559	hypothetical protein FLJ11286
FLJ35390	7.0327	1.0897e-11	1569089_a_at	BC024303	hypothetical protein FLJ35390
SAMD9L	7.0243	0	226603_at	BE966604	601660289R1 NIH_MGC_71 Homo sapiens cDNA clone IMAGE:3905950 3', mRNA sequence.
HLA-B	6.95866	0	209140_x_at	L42024	Major histocompatibility complex, class I, B
GBP1	6.95449	0	231577_s_at	AW014593	Guanylate binding protein 1, interferon-inducible, 67kDa
LOC442282	6.9543	5.58283e-06	1556445_at	AA931476	Similar to D-Hordein
LOC400740	6.91255	1.76013e-09	235284_s_at	AW205774	Hypothetical gene supported by AK123662
GBP1	6.87084	0	202269_x_at	BC002666	Guanylate binding protein 1, interferon-inducible, 67kDa
LOC340061	6.77822	4.04935e-36	224929_at	AA100891	hypothetical protein LOC340061
C17orf27	6.67726	6.00791e-17	225929_s_at	AA233374	Chromosome 17 open reading frame 27
SECTM1	6.67614	1.38625e-24	213716_s_at	BF939675	Secreted and transmembrane 1
TAP2	6.65877	1.65601e-09	204769_s_at	M74447	Transporter 2, ATP-binding cassette, sub-family B (MDR/TAP)
TAP2	6.64545	0	225973_at	AA573502	Transporter 2, ATP-binding cassette, sub-family B (MDR/TAP)
SP110	6.63555	0	208012_x_at		gb:NM_004509.1 /DB_XREF=gi:4758585 /GEN=IFI41 /FEA=FLmRNA /CNT=2 /TID=Hs.241510.0 /TIER=FL /STK=0 /UG=Hs.241510 /LL=3431 /DEF=Homo sapiens interferon-induced protein 41, 30kD (IFI41), mRNA. /PROD=interferon-induced protein 41, 30kD /FL=gb:L22342.1 gb:NM_004509.1
TNFSF10	6.63139	6.03155e-13	214329_x_at	AW474434	Tumor necrosis factor (ligand) superfamily, member 10
C17orf27	6.61798	1.99331e-26	230000_at	AI523817	Chromosome 17 open reading frame 27
234510_at	6.60274	1.08063e-11	234510_at	AL049357	MRNA; cDNA DKFZp566F133 (from clone DKFZp566F133)
FLJ20035	6.51311	0	218986_s_at		hypothetical protein FLJ20035
LRMP	6.50874	5e-05	204674_at		gb:NM_006152.1 /DB_XREF=gi:5453723 /GEN=LRMP /FEA=FLmRNA /CNT=103 /TID=Hs.40202.0 /TIER=FL /STK=1 /UG=Hs.40202 /LL=4033 /DEF=Homo sapiens lymphoid-restricted membrane protein (LRMP), mRNA. /PROD=lymphoid-restricted membrane protein /FL=gb:NM_006152.1 gb:U10485.1
HLA-B	6.47205	0	214459_x_at	M12679	Major histocompatibility complex, class I, C
GRIN2C	6.44806	7.00948e-06	217573_at	AW138468	Glutamate receptor, ionotropic, N-methyl D-aspartate 2C
UNC93B1	6.39433	4.67425e-07	220998_s_at		gb:NM_030930.1 /DB_XREF=gi:13569892 /GEN=UNC93B /FEA=FLmRNA /CNT=1 /TID=HsAffx.900121.27 /TIER=FL /STK=0 /DEF=Homo sapiens unc93 (C.elegans) homolog B (UNC93B), mRNA. /PROD=unc93 (C.elegans) homolog B /FL=gb:NM_030930.1
FMNL1	6.32854	0.00011	1569257_at	BC042925	Formin-like 1
ECGF1	6.32569	5e-05	204858_s_at		gb:NM_001953.2 /DB_XREF=gi:7669488 /GEN=ECGF1 /FEA=FLmRNA /CNT=66 /TID=Hs.73946.0 /TIER=FL+Stack /STK=40 /UG=Hs.73946 /LL=1890 /DEF=Homo sapiens endothelial cell growth factor 1 (platelet-derived) (ECGF1), mRNA. /PROD=endothelial cell growth factor 1(platelet-derived) /FL=gb:NM_001953.2
MDK	6.31734	2.73493e-33	209035_at	M69148	Midkine (neurite growth-promoting factor 2)
RAB27B	6.31094	1.66618e-12	228708_at	BF438386	Clone 25194 mRNA sequence
SAMHD1	6.29946	1.945e-42	234987_at	AV715309	SAM domain and HD domain 1
GCA	6.28834	1.36988e-07	203765_at		gb:NM_012198.1 /DB_XREF=gi:6912387 /GEN=GCL /FEA=FLmRNA /CNT=86 /TID=Hs.79381.0 /TIER=FL+Stack /STK=19 /UG=Hs.79381 /LL=25801 /DEF=Homo sapiens grancalcin (GCL), mRNA. /PROD=grancalcin /FL=gb:NM_012198.1 gb:BC005214.1 gb:M81637.1
MYD88	6.28793	0	209124_at	U70451	Myeloid differentiation primary response gene (88)
SP110	6.28333	0	209762_x_at	AF280094	SP110 nuclear body protein
PCDH17	6.24725	7.05507e-08	228863_at	N69091	Protocadherin 17
GCH1	6.24254	9.71399e-06	204224_s_at		gb:NM_000161.1 /DB_XREF=gi:4503948 /GEN=GCH1 /FEA=FLmRNA /CNT=74 /TID=Hs.86724.0 /TIER=FL+Stack /STK=27 /UG=Hs.86724 /LL=2643 /DEF=Homo sapiens GTP cyclohydrolase 1 (dopa-responsive dystonia) (GCH1), mRNA. /PROD=GTP cyclohydrolase 1 (dopa-responsive dystonia) /FL=gb:U66097.1 gb:U19523.1 gb:NM_000161.1
1556971_a_at	6.22837	9.22653e-06	1556971_a_at	BC029589	CDNA clone IMAGE:5272053
SOD2	6.21705	2.49161e-16	1566342_at	R34841	Transcribed locus
HLA-F	6.21449	0	204806_x_at		gb:NM_018950.1 /DB_XREF=gi:9665231 /GEN=HLA-F /FEA=FLmRNA /CNT=39 /TID=Hs.110309.0 /TIER=FL /STK=0 /UG=Hs.110309 /LL=3134 /DEF=Homo sapiens major histocompatibility complex, class I, F (HLA-F), mRNA. /PROD=major histocompatibility complex, class I, F /FL=gb:NM_018950.1
UBE1L	6.18378	2.8026e-45	1294_at	L13852	Ubiquitin-activating enzyme E1-like
HLA-C	6.18053	0	208812_x_at	BC004489	Major histocompatibility complex, class I, C
AURKC	6.17818	0.00024	211107_s_at	AB017332	Aurora kinase C
FBXO6	6.17259	3.17677e-26	231769_at	AF129536	F-box protein 6
CXCL11	6.15824	0.00635	211122_s_at	AF002985	Chemokine (C-X-C motif) ligand 11
ZNFX1	6.10784	0	225076_s_at	AA150460	KIAA1404 protein
LOC400368	6.06736	0	1568592_at	BM976092	Hypothetical gene supported by BC031266
MGC16037	6.05351	1.32546e-06	226940_at	AI830098	hypothetical protein MGC16037
IFIT3	6.04113	2.94477e-06	236156_at	AW961916	Interferon-induced protein with tetratricopeptide repeats 3
ATP10A	6.00664	6.32608e-11	214255_at	N35112	ATPase, Class V, type 10A
HLA-C	5.98676	0	211799_x_at	U62824	Major histocompatibility complex, class I, C
RNF149	5.95452	0	225414_at	AL558987	Ring finger protein 149
SIM2	5.89769	8.63929e-06	208157_at		gb:NM_009586.1 /DB_XREF=gi:7108361 /GEN=SIM2 /FEA=FLmRNA /CNT=3 /TID=Hs.27311.1 /TIER=FL /STK=0 /UG=Hs.27311 /LL=6493 /DEF=Homo sapiens single-minded (Drosophila) homolog 2 (SIM2), transcript variant SIM2s, mRNA. /PROD=single-minded (Drosophila) homolog 2 shortisoform /FL=gb:NM_009586.1 gb:U80457.1
NMI	5.88303	0	203964_at		gb:NM_004688.1 /DB_XREF=gi:4758813 /GEN=NMI /FEA=FLmRNA /CNT=88 /TID=Hs.54483.0 /TIER=FL+Stack /STK=39 /UG=Hs.54483 /LL=9111 /DEF=Homo sapiens N-myc (and STAT) interactor (NMI), mRNA. /PROD=N-myc and STAT interactor /FL=gb:BC001268.1 gb:NM_004688.1 gb:U32849.1
TMEM62	5.87887	0	218776_s_at		gb:NM_024956.1 /DB_XREF=gi:13376442 /GEN=FLJ23375 /FEA=FLmRNA /CNT=89 /TID=Hs.285996.0 /TIER=FL /STK=0 /UG=Hs.285996 /LL=80021 /DEF=Homo sapiens hypothetical protein FLJ23375 (FLJ23375), mRNA. /PROD=hypothetical protein FLJ23375 /FL=gb:NM_024956.1
CXCL11	5.86614	1.35982e-06	210163_at	AF030514	Chemokine (C-X-C motif) ligand 11
IL17RE	5.85762	1.80524e-06	236186_x_at	AW003256	wq64f05.x1 NCI_CGAP_GC6 Homo sapiens cDNA clone IMAGE:2476065 3' similar to contains element TAR1 repetitive element ; mRNA sequence.
ARHGAP28	5.79846	4.99877e-06	220382_s_at		gb:NM_030672.1 /DB_XREF=gi:13491175 /GEN=FLJ10312 /FEA=FLmRNA /CNT=8 /TID=Hs.132560.0 /TIER=FL /STK=3 /UG=Hs.132560 /LL=79822 /DEF=Homo sapiens hypothetical protein FLJ10312 (FLJ10312), mRNA. /PROD=hypothetical protein FLJ10312 /FL=gb:NM_030672.1
STIM1	5.77371	2.33954e-08	1570283_at	BC016014	Stromal interaction molecule 1
SP110	5.766	1.37033e-41	209761_s_at	AA969194	SP110 nuclear body protein
TRIM38	5.75723	1.44054e-16	203568_s_at		gb:NM_006355.1 /DB_XREF=gi:5454013 /GEN=RNF15 /FEA=FLmRNA /CNT=108 /TID=Hs.59545.0 /TIER=FL+Stack /STK=16 /UG=Hs.59545 /LL=10475 /DEF=Homo sapiens ring finger protein 15 (RNF15), mRNA. /PROD=ring finger protein 15 /FL=gb:U90547.1 gb:NM_006355.1
243169_at	5.70803	0.0001	243169_at	AA702415	Transcribed locus
BTN3A1	5.68074	1.7582e-30	209770_at	U90552	Butyrophilin, subfamily 3, member A1
LRRC54	5.67624	2.2432e-19	218245_at		gb:NM_015516.1 /DB_XREF=gi:7661667 /GEN=E2IG4 /FEA=FLmRNA /CNT=152 /TID=Hs.8361.0 /TIER=FL+Stack /STK=58 /UG=Hs.8361 /LL=25987 /DEF=Homo sapiens hypothetical protein, estradiol-induced (E2IG4), mRNA. /PROD=hypothetical protein, estradiol-induced /FL=gb:NM_015516.1 gb:AF191019.1
238039_at	5.66707	8e-05	238039_at	BG180437	Full length insert cDNA clone ZD88B10
NEDD1	5.58035	2.1114e-17	234984_at	AA236927	Neural precursor cell expressed, developmentally down-regulated 1
FLJ14803	5.55079	1.02899e-12	222267_at	BE619220	hypothetical protein FLJ14803
LEMD1	5.53031	1.15573e-06	232105_at	AU148391	LEM domain containing 1
FLJ35390	5.50208	0.00046	1569090_x_at	BC024303	hypothetical protein FLJ35390
PTN	5.49686	0	211737_x_at	BC005916	Pleiotrophin (heparin binding growth factor 8, neurite growth-promoting factor 1)
FLJ11286	5.46226	0	1555491_a_at	BC035817	hypothetical protein FLJ11286
ARHGEF12	5.4547	5.60182e-06	233621_s_at	AL137456	Rho guanine nucleotide exchange factor (GEF) 12
IFI16	5.44727	0	208965_s_at	BG256677	Interferon, gamma-inducible protein 16
DTNB	5.43739	0.0014	233521_at	AL157472	Dystrobrevin, beta
FLJ11286	5.40731	0	218429_s_at		hypothetical protein FLJ11286
C3orf20	5.4023	0.00043	224273_at	AL136781	Chromosome 3 open reading frame 20
CTBP1	5.3717	0.00035	243180_at	AW452392	Hypothetical protein LOC285463
UNC93B1	5.36442	1.13424e-07	225869_s_at	AW001274	Unc-93 homolog B1 (C. elegans)
DFNB31	5.34533	0.00115	221887_s_at	BE045998	Deafness, autosomal recessive 31
TREX1	5.34527	2.90573e-41	34689_at	AJ243797	Three prime repair exonuclease 1
IL7R	5.32455	8.68011e-23	226218_at	BE217880	Interleukin 7 receptor
FLJ20581	5.31999	3.69128e-07	89977_at	AI733019	hypothetical protein FLJ20581
CXCL16	5.31954	8.80674e-06	223454_at	AF275260	Chemokine (C-X-C motif) ligand 16
SPP1	5.31581	1.20667e-07	209875_s_at	M83248	Secreted phosphoprotein 1 (osteopontin, bone sialoprotein I, early T-lymphocyte activation 1)
DDHD1	5.29336	1.27203e-06	233444_at	AL353954	DDHD domain containing 1
COP1	5.26954	2.92758e-20	1552701_a_at	NM_052889.1	caspase-1 dominant-negative inhibitor pseudo-ICE
SAMHD1	5.26824	0	235529_x_at	BF437747	SAM domain and HD domain 1
SIX1	5.26421	7.54614e-21	228347_at	N79004	Sine oculis homeobox homolog 1 (Drosophila)
PDCD1LG2	5.23052	4.86054e-12	220049_s_at		gb:NM_025239.1 /DB_XREF=gi:13376849 /GEN=PDL2 /FEA=FLmRNA /CNT=17 /TID=Hs.61929.0 /TIER=FL /STK=0 /UG=Hs.61929 /LL=80380 /DEF=Homo sapiens programmed death ligand 2 (PDL2), mRNA. /PROD=programmed death ligand 2 /FL=gb:NM_025239.1 gb:AF344424.1
SYTL3	5.22698	2.48795e-07	236864_at	AI990716	Synaptotagmin-like 3
STAT2	5.20491	3.50919e-24	205170_at		gb:NM_005419.1 /DB_XREF=gi:4885614 /GEN=STAT2 /FEA=FLmRNA /CNT=39 /TID=Hs.72988.0 /TIER=FL /STK=1 /UG=Hs.72988 /LL=6773 /DEF=Homo sapiens signal transducer and activator of transcription 2, 113kD (STAT2), mRNA. /PROD=signal transducer and activator of transcription2, 113kD /FL=gb:NM_005419.1
CD55	5.19467	0	201925_s_at		gb:NM_000574.1 /DB_XREF=gi:10835142 /GEN=DAF /FEA=FLmRNA /CNT=314 /TID=Hs.1369.0 /TIER=FL+Stack /STK=84 /UG=Hs.1369 /LL=1604 /DEF=Homo sapiens decay accelerating factor for complement (CD55, Cromer blood group system) (DAF), mRNA. /PROD=decay accelerating factor for complement (CD55,Cromer blood group system) /FL=gb:BC001288.1 gb:M31516.1 gb:NM_000574.1
KLF4	5.16578	6.21149e-20	221841_s_at	BF514079	Kruppel-like factor 4 (gut)
LOC340061	5.13424	2.50723e-39	224916_at	BG110811	hypothetical protein LOC340061
FLJ33534	5.10691	0.00126	1564233_at	AK090853	hypothetical protein FLJ33534
HLA-C	5.09345	0	216526_x_at	AK024836	Major histocompatibility complex, class I, C
CD274	5.07218	1.89593e-14	223834_at	AF233516	CD274 antigen
GALNT3	5.06482	2.98525e-09	203397_s_at	BF063271	UDP-N-acetyl-alpha-D-galactosamine:polypeptide N-acetylgalactosaminyltransferase 3 (GalNAc-T3)
PSMB8	5.04442	0	209040_s_at	U17496	Proteasome (prosome, macropain) subunit, beta type, 8 (large multifunctional peptidase 7)
237612_at	5.00606	5e-05	237612_at	AI147392	Transcribed locus
IL6	4.98514	1.57376e-09	205207_at		gb:NM_000600.1 /DB_XREF=gi:10834983 /GEN=IL6 /FEA=FLmRNA /CNT=56 /TID=Hs.93913.0 /TIER=FL+Stack /STK=16 /UG=Hs.93913 /LL=3569 /DEF=Homo sapiens interleukin 6 (interferon, beta 2) (IL6), mRNA. /PROD=interleukin 6 (interferon, beta 2) /FL=gb:M29150.1 gb:M54894.1 gb:M18403.1 gb:M14584.1 gb:NM_000600.1
1563075_s_at	4.98152	1.77145e-11	1563075_s_at	AF143866	Homo sapiens clone IMAGE:110987 mRNA sequence.
POU4F1	4.96414	0.00078	231354_at	AW510748	POU domain, class 4, transcription factor 1
LOC441335	4.94815	0.00022	240069_at	AI343600	LOC441335
TRIM40	4.93603	6.12874e-06	1553079_at	NM_138700.1	gb:NM_138700.1 /DB_XREF=gi:20162563 /TID=Hs2.356868.1 /CNT=2 /FEA=FLmRNA /TIER=FL /STK=2 /LL=135644 /UG_GENE=TRIM40 /UG=Hs.356868 /UG_TITLE=tripartite motif-containing 40 /DEF=Homo sapiens tripartite motif-containing 40 (TRIM40), mRNA. /FL=gb:AF489517.1 gb:NM_138700.1
ribosomal protein L15	4.93276	6.62169e-06	1570536_at	AY037163	Homo sapiens ribosomal protein L15 mRNA, complete cds.
TRIM38	4.93192	1.10808e-37	203567_s_at	AU157590	Tripartite motif-containing 38
ATF3	4.9265	9.13634e-26	202672_s_at		gb:NM_001674.1 /DB_XREF=gi:4502262 /GEN=ATF3 /FEA=FLmRNA /CNT=182 /TID=Hs.460.1 /TIER=FL+Stack /STK=88 /UG=Hs.460 /LL=467 /DEF=Homo sapiens activating transcription factor 3 (ATF3), mRNA. /PROD=activating transcription factor 3 long isoform /FL=gb:L19871.1 gb:NM_001674.1
LRMP	4.91138	0.0003	35974_at	U10485	Lymphoid-restricted membrane protein
APOBEC3F	4.90926	2.52864e-33	214995_s_at	BF508948	Apolipoprotein B mRNA editing enzyme, catalytic polypeptide-like 3F
NFKBIA	4.90911	7.2028e-15	201502_s_at	AI078167	Nuclear factor of kappa light polypeptide gene enhancer in B-cells inhibitor, alpha
C14orf34	4.88923	3.266e-09	1555786_s_at	BC008034.1	gb:BC008034.1 /DB_XREF=gi:14165473 /TID=Hs2.46679.2 /CNT=15 /FEA=FLmRNA /TIER=FL /STK=0 /LL=55673 /UG_GENE=C14orf34 /UG=Hs.46679 /UG_TITLE=chromosome 14 open reading frame 34 /DEF=Homo sapiens, hypothetical protein FLJ20739, clone MGC:1011 IMAGE:2967039, mRNA, complete cds. /FL=gb:BC008034.1
SPTBN1	4.87119	4e-05	228246_s_at	AA772306	Spectrin, beta, non-erythrocytic 1
APOL2	4.84323	6.91073e-31	221653_x_at	BC004395	Apolipoprotein L, 2
206082_at	4.82721	0.00024	206082_at		gb:NM_006674.1 /DB_XREF=gi:5729965 /GEN=P5-1 /FEA=FLmRNA /CNT=20 /TID=Hs.1845.0 /TIER=FL /STK=0 /UG=Hs.1845 /LL=10866 /DEF=Homo sapiens MHC class I region ORF (P5-1), mRNA. /PROD=MHC class I region ORF /FL=gb:L06175.1 gb:NM_006674.1
ANKRD41	4.82649	3e-05	1553138_a_at	NM_152363.1	gb:NM_152363.1 /DB_XREF=gi:22748782 /TID=Hs2.379097.1 /CNT=13 /FEA=FLmRNA /TIER=FL /STK=1 /LL=126549 /UG_GENE=FLJ39369 /UG=Hs.379097 /UG_TITLE=hypothetical protein FLJ39369 /DEF=Homo sapiens hypothetical protein FLJ39369 (FLJ39369), mRNA. /FL=gb:NM_152363.1
IL15	4.82073	1.49035e-28	205992_s_at		gb:NM_000585.1 /DB_XREF=gi:10835152 /GEN=IL15 /FEA=FLmRNA /CNT=33 /TID=Hs.168132.0 /TIER=FL /STK=0 /UG=Hs.168132 /LL=3600 /DEF=Homo sapiens interleukin 15 (IL15), mRNA. /PROD=interleukin 15 /FL=gb:NM_000585.1 gb:U14407.1
LOC255654	4.81565	0.00215	1563074_at	BC039539	hypothetical protein LOC255654
MLKL	4.80812	1.96167e-32	238025_at	AA706818	zj30e03.s1 Soares_fetal_liver_spleen_1NFLS_S1 Homo sapiens cDNA clone IMAGE:451804 3', mRNA sequence.
FZD8	4.80789	6.51955e-06	224325_at	AB043703	Frizzled homolog 8 (Drosophila)
SFXN3	4.80441	1.33296e-06	1559993_at	AK091504	Sideroflexin 3
STIM1	4.79373	4.05243e-10	1570284_x_at	BC016014	Stromal interaction molecule 1
IFI16	4.78942	0	208966_x_at	AF208043	Interferon, gamma-inducible protein 16
BCL2L11	4.78109	0.00391	225606_at	AI949179	BCL2-like 11 (apoptosis facilitator)
HLA-E	4.7747	0	200904_at	X56841	Major histocompatibility complex, class I, E
SAMHD1	4.77042	8.43582e-43	235964_x_at	AA603344	np29d10.s1 NCI_CGAP_Pr22 Homo sapiens cDNA clone IMAGE:1117747 3' similar to contains Alu repetitive element;contains element L1 repetitive element ; mRNA sequence.
CACNA1I	4.76772	8e-05	221631_at	AB032946	Calcium channel, voltage-dependent, alpha 1I subunit
STAT2	4.7532	0.00122	217199_s_at	S81491	Homo sapiens Stat2 type (Stat2) gene, partial cds, alternatively spliced.
NUMA1	4.73843	2.67693e-10	222868_s_at	AI521549	Interleukin 18 binding protein
EHD4	4.72887	1.32331e-10	229074_at	AI692267	wc83d03.x1 NCI_CGAP_Pan1 Homo sapiens cDNA clone IMAGE:2325221 3' similar to contains Alu repetitive element; mRNA sequence.
STAT2	4.72487	0	225636_at	H98105	Signal transducer and activator of transcription 2, 113kDa
EPSTI1	4.72177	0.0005	239979_at	BE645480	Epithelial stromal interaction 1 (breast)
IL7R	4.71732	1.20948e-11	205798_at		gb:NM_002185.1 /DB_XREF=gi:4504678 /GEN=IL7R /FEA=FLmRNA /CNT=25 /TID=Hs.237868.0 /TIER=FL /STK=3 /UG=Hs.237868 /LL=3575 /DEF=Homo sapiens interleukin 7 receptor (IL7R), mRNA. /PROD=interleukin 7 receptor /FL=gb:NM_002185.1 gb:M29696.1
YES1	4.71549	4.48885e-06	244362_at	AI916560	Similar to My016 protein
PRP2	4.71437	9.94196e-10	240770_at	AW058459	proline-rich protein PRP2
SIX1	4.7015	0.00096	205817_at		gb:NM_005982.1 /DB_XREF=gi:5174680 /GEN=SIX1 /FEA=FLmRNA /CNT=38 /TID=Hs.54416.0 /TIER=FL+Stack /STK=23 /UG=Hs.54416 /LL=6495 /DEF=Homo sapiens sine oculis homeobox (Drosophila) homolog 1 (SIX1), mRNA. /PROD=sine oculis homeobox (Drosophila) homolog 1 /FL=gb:NM_005982.1
PARP12	4.69384	0	218543_s_at		gb:NM_022750.1 /DB_XREF=gi:12232412 /GEN=FLJ22693 /FEA=FLmRNA /CNT=102 /TID=Hs.12646.0 /TIER=FL /STK=0 /UG=Hs.12646 /LL=64761 /DEF=Homo sapiens hypothetical protein FLJ22693 (FLJ22693), mRNA. /PROD=hypothetical protein FLJ22693 /FL=gb:NM_022750.1 gb:AL136766.1
PRP2	4.69384	7.91324e-13	1553559_at	NM_173490.1	proline-rich protein PRP2
TFAP2A	4.68314	0.00018	1557070_at	BU740857	Transcription factor AP-2 alpha (activating enhancer binding protein 2 alpha)
ABTB2	4.67621	9.69817e-06	233628_at	AK025359	Ankyrin repeat and BTB (POZ) domain containing 2
GLI1	4.66218	0.00885	206646_at		gb:NM_005269.1 /DB_XREF=gi:4885278 /GEN=GLI /FEA=FLmRNA /CNT=14 /TID=Hs.2693.0 /TIER=FL /STK=6 /UG=Hs.2693 /LL=2735 /DEF=Homo sapiens glioma-associated oncogene homolog (zinc finger protein) (GLI), mRNA. /PROD=glioma-associated oncogene homolog /FL=gb:NM_005269.1
ARHGAP21	4.64992	0.00037	237903_at	BF332654	Rho GTPase activating protein 21
TRG@	4.64723	0.00055	217374_x_at	AC006033	Homo sapiens BAC clone RP11-121A8 from 7, complete sequence.
THBD	4.61014	7.33628e-10	203887_s_at		gb:NM_000361.1 /DB_XREF=gi:4507482 /GEN=THBD /FEA=FLmRNA /CNT=87 /TID=Hs.2030.0 /TIER=FL+Stack /STK=24 /UG=Hs.2030 /LL=7056 /DEF=Homo sapiens thrombomodulin (THBD), mRNA. /PROD=thrombomodulin /FL=gb:NM_000361.1 gb:M16552.1
1563076_x_at	4.60974	5.54539e-06	1563076_x_at	AF143866	Homo sapiens clone IMAGE:110987 mRNA sequence.
NEU4	4.60879	0.00575	222957_at	AK025617	Sialidase 4
244623_at	4.60811	1.96754e-23	244623_at	BF513800	Transcribed locus
NCKIPSD	4.58489	0.00054	216114_at	AL049430	MRNA; cDNA DKFZp586H201 (from clone DKFZp586H201)
BTN3A1	4.58161	3.25746e-24	207485_x_at		gb:NM_007048.1 /DB_XREF=gi:5901903 /GEN=BTN3A1 /FEA=FLmRNA /CNT=13 /TID=Hs.284283.0 /TIER=FL /STK=3 /UG=Hs.284283 /LL=11119 /DEF=Homo sapiens butyrophilin, subfamily 3, member A1 (BTN3A1), mRNA. /PROD=butyrophilin, subfamily 3, member A1 /FL=gb:NM_007048.1
TRIM14	4.58117	2.2147e-09	210846_x_at	AF220130	Tripartite motif-containing 14
239354_at	4.57428	1e-05	239354_at	C20606	Transcribed locus
TSNARE1	4.5742	7.80252e-11	231317_at	AI741779	T-SNARE domain containing 1
TRIM25	4.57255	0	224806_at	BE563152	Tripartite motif-containing 25
HLA-A	4.55389	0	215313_x_at	AA573862	Major histocompatibility complex, class I, A
SLC25A28	4.55182	8.03996e-30	221432_s_at		gb:NM_031212.1 /DB_XREF=gi:13654281 /GEN=NPD016 /FEA=FLmRNA /CNT=1 /TID=HsAffx.900173.1084 /TIER=FL /STK=0 /DEF=Homo sapiens hypothetical protein NPD016 (NPD016), mRNA. /PROD=hypothetical protein NPD016 /FL=gb:NM_031212.1
PDGFA	4.53208	0.00764	216867_s_at	X03795	Platelet-derived growth factor alpha polypeptide
SH3GLP1	4.51564	5e-05	1566253_at	AL119928	SH3-domain GRB2-like pseudogene 1
MGC26356	4.50332	1.26774e-06	1569468_at	BC028359	similar to zinc finger protein 595
SLC25A28	4.49927	1.35005e-19	223192_at	AF267854	Solute carrier family 25, member 28
GIMAP2	4.49849	4e-05	232024_at	AI431931	GTPase, IMAP family member 2
236940_at	4.49425	0.00016	236940_at	W60647	Transcribed locus, weakly similar to XP_497870.1 PREDICTED: similar to PPIA protein [Homo sapiens]
WBSCR16	4.48644	2e-05	1554409_at	BC040695	Williams-Beuren syndrome chromosome region 16
SFRP4	4.48501	0.00034	204051_s_at	AW089415	Secreted frizzled-related protein 4
221148_at	4.47243	0.00741	221148_at		gb:NM_018625.1 /DB_XREF=gi:8924150 /GEN=PRO2289 /FEA=FLmRNA /CNT=2 /TID=Hs.283069.0 /TIER=FL /STK=0 /UG=Hs.283069 /LL=55488 /DEF=Homo sapiens hypothetical protein PRO2289 (PRO2289), mRNA. /PROD=hypothetical protein PRO2289 /FL=gb:AF116698.1 gb:NM_018625.1
TRIM38	4.47003	8.84491e-20	203610_s_at	AI363270	Tripartite motif-containing 38
SAMHD1	4.45971	4.97812e-17	1559883_s_at	AF147427	SAM domain and HD domain 1
NGEF	4.45912	0.00306	232299_at	AK026304	Neuronal guanine nucleotide exchange factor
HNF4A	4.4555	3.28252e-07	214851_at	X87870	Hepatocyte nuclear factor 4, alpha
C1S	4.45336	5.98002e-12	208747_s_at	M18767	Complement component 1, s subcomponent
IFI16	4.44455	0	206332_s_at		gb:NM_005531.1 /DB_XREF=gi:5031778 /GEN=IFI16 /FEA=FLmRNA /CNT=16 /TID=Hs.155530.0 /TIER=FL /STK=0 /UG=Hs.155530 /LL=3428 /DEF=Homo sapiens interferon, gamma-inducible protein 16 (IFI16), mRNA. /PROD=interferon, gamma-inducible protein 16 /FL=gb:M63838.1 gb:NM_005531.1
PANK2	4.42607	7.9283e-12	235130_at	AV703394	Pantothenate kinase 2 (Hallervorden-Spatz syndrome)
HLA-J	4.42475	1.3549e-35	217436_x_at	M80469	Human MHC class I HLA-J gene, exons 1-8 and complete cds.
LYSMD2	4.4187	8.30223e-32	226748_at	AI674731	LysM, putative peptidoglycan-binding, domain containing 2
HCN1	4.41	9e-05	1556351_at	BM682352	Hyperpolarization activated cyclic nucleotide-gated potassium channel 1
IRF5	4.40568	0.00093	205468_s_at	AI028035	Interferon regulatory factor 5
CCRL1	4.39329	4.33629e-08	220351_at		gb:NM_016557.1 /DB_XREF=gi:7706768 /GEN=VSHK1 /FEA=FLmRNA /CNT=10 /TID=Hs.310512.0 /TIER=FL /STK=0 /UG=Hs.310512 /LL=51554 /DEF=Homo sapiens orphan seven-transmembrane receptor, chemokine related (VSHK1), mRNA. /PROD=orphan seven-transmembrane receptor, chemokinerelated /FL=gb:NM_016557.1 gb:AF110640.1
RASGRP3	4.38419	7e-05	205801_s_at		gb:NM_015376.1 /DB_XREF=gi:7662333 /GEN=KIAA0846 /FEA=FLmRNA /CNT=29 /TID=Hs.24024.0 /TIER=FL /STK=5 /UG=Hs.24024 /LL=25780 /DEF=Homo sapiens KIAA0846 protein (KIAA0846), mRNA. /PROD=KIAA0846 protein /FL=gb:NM_015376.1 gb:AB020653.1
GABARAPL1	4.38318	1.21523e-10	208868_s_at	BF125756	GABA(A) receptor-associated protein like 1
MTSS1	4.38068	0.00199	210359_at	AF116674	Metastasis suppressor 1
OGFR	4.37147	2.46846e-07	202841_x_at		gb:NM_007346.1 /DB_XREF=gi:6671492 /GEN=7-60 /FEA=FLmRNA /CNT=124 /TID=Hs.67896.0 /TIER=FL+Stack /STK=33 /UG=Hs.67896 /LL=11054 /DEF=Homo sapiens 7-60 protein (7-60), mRNA. /PROD=7-60 protein /FL=gb:AF109134.1 gb:AF172451.1 gb:NM_007346.1
LOC376693	4.35898	0.00229	1566720_at	AK097932	hypothetical LOC376693
NCR3	4.35513	0.00668	210763_x_at	AF031137	Natural cytotoxicity triggering receptor 3
ZFYVE26	4.35501	2.10521e-12	37943_at	AB002319	Zinc finger, FYVE domain containing 26
239421_at	4.34387	0.00037	239421_at	AA215519	zr97a07.r1 NCI_CGAP_GCB1 Homo sapiens cDNA clone IMAGE:683604 5', mRNA sequence.
AKR1C1	4.34273	1.63536e-06	1562102_at	BC014579	Aldo-keto reductase family 1, member C1 (dihydrodiol dehydrogenase 1; 20-alpha (3-alpha)-hydroxysteroid dehydrogenase)
EHD4	4.33588	2.36156e-15	209536_s_at	AF320070	Homo sapiens hepatocellular carcinoma-associated protein HCA10 mRNA, complete cds.
FZD8	4.33289	0.00265	216587_s_at	AL121749	Human DNA sequence from clone RP11-425A6 on chromosome 10 Contains the 3' end of the gene for cyclin fold protein 1 (CFP1) (CBCP1), the gene for connexin40.1 (CX40.1) (FLJ90023), the FZD8 gene for frizzled homolog 8 (Drosophila) and two CpG islands, complete sequence.
HLA-G	4.32775	0	211529_x_at	M90684	HLA-G histocompatibility antigen, class I, G
TRPM6	4.30937	2e-05	240389_at	BF447669	Transient receptor potential cation channel, subfamily M, member 6
OAS2	4.30646	1e-05	228607_at	AI651594	2'-5'-oligoadenylate synthetase 2, 69/71kDa
PTN	4.30466	1.18062e-21	209465_x_at	AL565812	Pleiotrophin (heparin binding growth factor 8, neurite growth-promoting factor 1)
FN3K	4.28701	0.00059	219744_at		gb:NM_022158.1 /DB_XREF=gi:11545905 /GEN=FN3K /FEA=FLmRNA /CNT=35 /TID=Hs.151135.0 /TIER=FL /STK=0 /UG=Hs.151135 /LL=64122 /DEF=Homo sapiens fructosamine-3-kinase (FN3K), mRNA. /PROD=fructosamine-3-kinase /FL=gb:NM_022158.1
TRDV2	4.2855	0.00256	215524_x_at	AW966434	T-cell antigen receptor alpha (TCRA)
NCR3	4.27165	0.00934	211583_x_at	AF031136	Natural cytotoxicity triggering receptor 3
ANGPTL4	4.2705	0.00022	223333_s_at	AF169312	Angiopoietin-like 4
B3GALT3	4.26927	3.62908e-11	211379_x_at	AB050855	UDP-Gal:betaGlcNAc beta 1,3-galactosyltransferase, polypeptide 3
C17orf27	4.2681	0.0052	233880_at	AL161961	Chromosome 17 open reading frame 27
HIP1R	4.26717	1.36395e-18	38340_at	AB014555	Huntingtin interacting protein-1-related
HLA-E	4.26641	0	200905_x_at		gb:NM_005516.1 /DB_XREF=gi:5031744 /GEN=HLA-E /FEA=FLmRNA /CNT=466 /TID=Hs.181392.0 /TIER=FL+Stack /STK=22 /UG=Hs.181392 /LL=3133 /DEF=Homo sapiens major histocompatibility complex, class I, E (HLA-E), mRNA. /PROD=major histocompatibility complex, class I, E /FL=gb:BC002578.1 gb:NM_005516.1
WNT3	4.25826	0.00469	221455_s_at		gb:NM_030753.1 /DB_XREF=gi:13540476 /GEN=WNT3 /FEA=FLmRNA /CNT=1 /TID=HsAffx.900024.1070 /TIER=FL /STK=0 /DEF=Homo sapiens wingless-type MMTV integration site family, member 3 (WNT3), mRNA. /PROD=wingless-type MMTV integration site family,member 3 /FL=gb:NM_030753.1
LGALS3BP	4.24325	1.79779e-35	200923_at		gb:NM_005567.2 /DB_XREF=gi:6006016 /GEN=LGALS3BP /FEA=FLmRNA /CNT=485 /TID=Hs.79339.0 /TIER=FL+Stack /STK=202 /UG=Hs.79339 /LL=3959 /DEF=Homo sapiens lectin, galactoside-binding, soluble, 3 binding protein (galectin 6 binding protein) (LGALS3BP), mRNA. /PROD=galectin 6 binding protein /FL=gb:BC002403.1 gb:L13210.1 gb:NM_005567.2 gb:BC002998.1
ASB10	4.21356	0.00123	1553039_a_at	NM_080871.2	gb:NM_080871.2 /DB_XREF=gi:22208953 /GEN=ASB10 /TID=Hs2.304273.1 /CNT=2 /FEA=FLmRNA /TIER=FL /STK=2 /LL=136371 /UG=Hs.304273 /DEF=Homo sapiens ankyrin repeat and SOCS box-containing 10 (ASB10), mRNA. /PROD=ankyrin repeat and SOCS box-containing protein10 /FL=gb:AF417920.1 gb:NM_080871.2
243222_at	4.21217	0.00025	243222_at	AW295340	Full-length cDNA clone CS0DF024YN14 of Fetal brain of Homo sapiens (human)
SAMHD1	4.20132	1.44262e-08	204502_at		gb:NM_015474.1 /DB_XREF=gi:7661593 /GEN=DKFZP564A032 /FEA=FLmRNA /CNT=73 /TID=Hs.23889.0 /TIER=FL+Stack /STK=19 /UG=Hs.23889 /LL=25939 /DEF=Homo sapiens DKFZP564A032 protein (DKFZP564A032), mRNA. /PROD=DKFZP564A032 protein /FL=gb:AF228421.1 gb:AL050267.1 gb:AB013847.1 gb:NM_015474.1
226773_at	4.20081	2.56329e-28	226773_at	AW290940	MRNA (clone ICRFp507I1077)
TRIM25	4.18989	4.91176e-12	206911_at		gb:NM_005082.1 /DB_XREF=gi:4827064 /GEN=ZNF147 /FEA=FLmRNA /CNT=13 /TID=Hs.1579.0 /TIER=FL /STK=0 /UG=Hs.1579 /LL=7706 /DEF=Homo sapiens zinc finger protein 147 (estrogen-responsive finger protein) (ZNF147), mRNA. /PROD=zinc finger protein 147 (estrogen-responsivefinger protein) /FL=gb:NM_005082.1 gb:D21205.1
TRIM5	4.17327	0	210705_s_at	AF220028	Tripartite motif-containing pseudogene 1
ZFYVE26	4.17101	5.26722e-14	213073_at	AB002319	Zinc finger, FYVE domain containing 26
variable region of IgA	4.16221	0.0016	217217_at	X95660	Isolate Black93 immunoglobulin heavy chain variable region (IGVH)
SOCS1	4.16127	0.00066	210001_s_at	AB005043	Suppressor of cytokine signaling 1
FZD8	4.15973	6.35796e-10	227405_s_at	AW340311	Frizzled homolog 8 (Drosophila)
CASP4	4.15632	2.37251e-32	209310_s_at	U25804	Caspase 4, apoptosis-related cysteine peptidase
EPHA4	4.14955	0.00071	206114_at		gb:NM_004438.1 /DB_XREF=gi:4758279 /GEN=EPHA4 /FEA=FLmRNA /CNT=23 /TID=Hs.73964.0 /TIER=FL /STK=3 /UG=Hs.73964 /LL=2043 /DEF=Homo sapiens EphA4 (EPHA4), mRNA. /PROD=EphA4 /FL=gb:L36645.1 gb:NM_004438.1
ANGPTL1	4.1465	0.00088	239183_at	W67461	Angiopoietin-like 1
GOLPH2	4.13836	9.71556e-15	217771_at		gb:NM_016548.1 /DB_XREF=gi:7706084 /GEN=LOC51280 /FEA=FLmRNA /CNT=268 /TID=Hs.182793.0 /TIER=FL+Stack /STK=116 /UG=Hs.182793 /LL=51280 /DEF=Homo sapiens golgi membrane protein GP73 (LOC51280), mRNA. /PROD=golgi membrane protein GP73 /FL=gb:AF236056.1 gb:BC001740.1 gb:NM_016548.1
OGFR	4.12829	2.50589e-06	210443_x_at	AF172452	Opioid growth factor receptor
SUZ12P	4.11274	0.00137	215370_at	AU145394	Similar to KIAA0160 gene product is novel
CFLAR	4.11225	0.00191	214486_x_at	AF041459	CASP8 and FADD-like apoptosis regulator
1561309_x_at	4.10992	3e-05	1561309_x_at	BC043266	Homo sapiens cDNA clone IMAGE:5296922.
PRIC285	4.10899	4.802e-14	232517_s_at	AL121829	peroxisomal proliferator-activated receptor A interacting complex 285
APOL6	4.10585	4e-05	1557236_at	BF512806	UI-H-BW1-amu-b-11-0-UI.s1 NCI_CGAP_Sub7 Homo sapiens cDNA clone IMAGE:3071180 3', mRNA sequence.
BRIP1	4.10367	3.05863e-09	235609_at	BF056791	BRCA1 interacting protein C-terminal helicase 1
LRAP	4.09573	1.6566e-28	227462_at	BE889628	leukocyte-derived arginine aminopeptidase
ATF3	4.09561	1.00126e-08	1554980_a_at	AB066566	Activating transcription factor 3
NT5C3	4.08885	5.86973e-22	223298_s_at	AF312735	5'-nucleotidase, cytosolic III
ZMYM6	4.07866	0.00814	236246_x_at	BF195670	Zinc finger, MYM-type 6
DNAH9	4.06834	0.00012	240857_at	AA934883	Dynein, axonemal, heavy polypeptide 9
NEK8	4.06645	5.91371e-12	1557170_at	AI073943	NIMA (never in mitosis gene a)- related kinase 8
PCDH17	4.06558	8e-05	227289_at	AU119437	Protocadherin 17
NALP14	4.06406	0.00024	1553523_at	NM_176822.1	gb:NM_176822.1 /DB_XREF=gi:28827812 /GEN=NALP14 /TID=Hs2Affx.1.14 /CNT=1 /FEA=FLmRNA /TIER=FL /STK=1 /NOTE=sequence(s) not in UniGene /DEF=Homo sapiens NALP14 (NALP14), mRNA. /PROD=NALP14 /FL=gb:NM_176822.1
PTN	4.06056	9.14722e-36	209466_x_at	M57399	Pleiotrophin (heparin binding growth factor 8, neurite growth-promoting factor 1)
SLC16A4	4.05613	0	205234_at		gb:NM_004696.1 /DB_XREF=gi:4759113 /GEN=SLC16A4 /FEA=FLmRNA /CNT=60 /TID=Hs.23590.0 /TIER=FL /STK=4 /UG=Hs.23590 /LL=9122 /DEF=Homo sapiens solute carrier family 16 (monocarboxylic acid transporters), member 4 (SLC16A4), mRNA. /PROD=solute carrier family 16 (monocarboxylic acidtransporters), member 4 /FL=gb:U59185.1 gb:NM_004696.1
230975_at	4.05169	2e-05	230975_at	AW290988	Transcribed locus
BIRC3	4.04406	0.00201	210538_s_at	U37546	Human IAP homolog C (MIHC) mRNA, complete cds.
SPATA4	4.04076	0.00071	231178_at	BG150360	Spermatogenesis associated 4
KLF4	4.03872	9.34695e-11	220266_s_at		gb:NM_004235.1 /DB_XREF=gi:4758321 /GEN=KLF4 /FEA=FLmRNA /CNT=11 /TID=Hs.7934.0 /TIER=FL /STK=0 /UG=Hs.7934 /LL=9314 /DEF=Homo sapiens Kruppel-like factor 4 (gut) (KLF4), mRNA. /PROD=Kruppel-like factor 4 (gut) /FL=gb:AF105036.1 gb:U70663.1 gb:AF022184.1 gb:NM_004235.1
GLP1R	4.0373	0.00154	211232_x_at	L23503	Glucagon-like peptide 1 receptor
NOD27	4.02977	1.25399e-33	226474_at	AA005023	nucleotide-binding oligomerization domains 27
FLJ14213	4.01526	0.00188	233119_at	AV732741	hypothetical protein FLJ14213
CLDN23	4.01	0.00514	228707_at	BF110053	Claudin 23
SLC44A1	4.00995	3e-05	228486_at	AW165999	Solute carrier family 44, member 1
CACNB2	4.00419	0.00029	237698_at	AI692664	Calcium channel, voltage-dependent, beta 2 subunit
putative novel transcript	4.00121	0	216565_x_at	AL121994	Human DNA sequence from clone RP4-781L3 on chromosome 1p34.3-36.11 Contains the 5' end of a novel gene and a interferon induced transmembrane protein pseudogene, complete sequence.
C1S	3.98287	4e-05	1555229_a_at	BC007010.1	gb:BC007010.1 /DB_XREF=gi:13937816 /TID=Hs2.169756.2 /CNT=2 /FEA=FLmRNA /TIER=FL /STK=1 /LL=716 /UG_GENE=C1S /UG=Hs.169756 /DEF=Homo sapiens, complement component 1, s subcomponent, clone MGC:12331 IMAGE:4071591, mRNA, complete cds. /PROD=complement component 1, s subcomponent /FL=gb:BC007010.1
LIMD1	3.98269	0.00029	234743_at	M80651	LIM domains containing 1
KRTCAP3	3.9776	0.00431	235148_at	BF680458	Keratinocyte associated protein 3
ACRV1	3.9772	4.29319e-06	208013_s_at		gb:NM_020115.1 /DB_XREF=gi:9955944 /GEN=ACRV1 /FEA=FLmRNA /CNT=1 /TID=Hs.169222.9 /TIER=FL /STK=0 /UG=Hs.169222 /LL=56 /DEF=Homo sapiens acrosomal vesicle protein 1 (ACRV1), transcript variant 11, mRNA. /PROD=acrosomal vesicle protein 1, isoform kprecursor /FL=gb:NM_020115.1
C6orf157	3.97597	3e-05	233327_at	AL137544	Chromosome 6 open reading frame 157
DMRTC1	3.97148	6e-05	242292_at	H12084	DMRT-like family C1
TMEM23	3.96341	0.00368	220691_at		gb:NM_014114.1 /DB_XREF=gi:7662521 /GEN=PRO0097 /FEA=FLmRNA /CNT=4 /TID=Hs.278928.0 /TIER=FL /STK=0 /UG=Hs.278928 /LL=29032 /DEF=Homo sapiens PRO0097 protein (PRO0097), mRNA. /PROD=PRO0097 protein /FL=gb:NM_014114.1 gb:AF090890.1
SEMA3A	3.9569	2.27767e-12	206805_at		gb:NM_006080.1 /DB_XREF=gi:5174672 /GEN=SEMA3A /FEA=FLmRNA /CNT=12 /TID=Hs.2414.0 /TIER=FL /STK=0 /UG=Hs.2414 /LL=10371 /DEF=Homo sapiens sema domain, immunoglobulin domain (Ig), short basic domain, secreted, (semaphorin) 3A (SEMA3A), mRNA. /PROD=sema domain, immunoglobulin domain (Ig), shortbasic domain, secreted, (semaphorin) 3A /FL=gb:L26081.1 gb:NM_006080.1
PML	3.94831	5.93363e-26	209640_at	M79462	Promyelocytic leukemia
GPRC5A	3.94323	8.83206e-13	203108_at		gb:NM_003979.2 /DB_XREF=gi:12056470 /GEN=RAI3 /FEA=FLmRNA /CNT=153 /TID=Hs.194691.0 /TIER=FL+Stack /STK=35 /UG=Hs.194691 /LL=9052 /DEF=Homo sapiens retinoic acid induced 3 (RAI3), mRNA. /PROD=retinoic acid induced 3 /FL=gb:BC003665.1 gb:AF095448.1 gb:NM_003979.2
LOC389289	3.9429	0.00022	227877_at	AI991103	similar to annexin II receptor
ORM1	3.94285	0.00165	205040_at		gb:NM_000607.1 /DB_XREF=gi:9257231 /GEN=ORM1 /FEA=FLmRNA /CNT=311 /TID=Hs.572.0 /TIER=FL+Stack /STK=96 /UG=Hs.572 /LL=5004 /DEF=Homo sapiens orosomucoid 1 (ORM1), mRNA. /PROD=orosomucoid 1 precursor /FL=gb:NM_000607.1 gb:M13692.1
C7orf10	3.92896	1.19047e-06	1569403_at	BC016631	Chromosome 7 open reading frame 10
234836_at	3.92143	0.00361	234836_at	AL050175	MRNA; cDNA DKFZp586G0822 (from clone DKFZp586G0822)
AKR1C1	3.91962	7.68246e-08	216594_x_at	S68290	Aldo-keto reductase family 1, member C1 (dihydrodiol dehydrogenase 1; 20-alpha (3-alpha)-hydroxysteroid dehydrogenase)
KIAA0690	3.91946	2.62778e-10	216913_s_at	AK021460	KIAA0690
FUT6	3.91707	0.00121	211885_x_at	U27332	Fucosyltransferase 6 (alpha (1,3) fucosyltransferase)
GBP4	3.91535	0.00611	235175_at	BG260886	Guanylate binding protein 4
PRKD2	3.90452	3.60529e-10	209282_at	AF309082	Protein kinase D2
GSDMDC1	3.9036	4.88009e-10	218154_at		gb:NM_024736.1 /DB_XREF=gi:13376057 /GEN=FLJ12150 /FEA=FLmRNA /CNT=116 /TID=Hs.118983.0 /TIER=FL+Stack /STK=49 /UG=Hs.118983 /LL=79792 /DEF=Homo sapiens hypothetical protein FLJ12150 (FLJ12150), mRNA. /PROD=hypothetical protein FLJ12150 /FL=gb:NM_024736.1
GPRC5A	3.90025	1.0409e-06	212444_at	AA156240	G protein-coupled receptor, family C, group 5, member A
SCARF2	3.89736	0.0062	241691_at	BF508947	Scavenger receptor class F, member 2
PHF15	3.88801	0.00656	208202_s_at		gb:NM_015288.1 /DB_XREF=gi:13375621 /GEN=KIAA0239 /FEA=FLmRNA /CNT=2 /TID=Hs.9729.0 /TIER=FL /STK=0 /UG=Hs.9729 /LL=23338 /DEF=Homo sapiens KIAA0239 protein (KIAA0239), mRNA. /PROD=KIAA0239 protein /FL=gb:NM_015288.1 gb:BC004292.1
WDR71	3.88489	0.0008	1560422_at	BF346537	WD repeat domain 71
STARD10	3.87581	0.00103	238911_at	AW328672	CDNA FLJ20415 fis, clone KAT02189
IBRDC3	3.87018	1.23799e-09	36564_at	W27419	IBR domain containing 3
ELF1	3.86005	7.2972e-11	212418_at	M82882	E74-like factor 1 (ets domain transcription factor)
LOC151438	3.8556	0.00165	1560679_at	AK055877	hypothetical protein LOC151438
C11orf36	3.85453	9.58822e-06	1564439_a_at	AK093421	Chromosome 11 open reading frame 36
RECQL5	3.85112	0.00062	34063_at	AB006533	RecQ protein-like 5
IFIH1	3.83084	0.00129	1555464_at	BC046208	Interferon induced with helicase C domain 1
KCNK10	3.82918	0.00885	220727_at		gb:NM_021161.1 /DB_XREF=gi:10863960 /GEN=KCNK10 /FEA=FLmRNA /CNT=4 /TID=Hs.288618.0 /TIER=FL /STK=0 /UG=Hs.288618 /LL=54207 /DEF=Homo sapiens potassium channel, subfamily K, member 10 (KCNK10), mRNA. /PROD=potassium channel, subfamily K, member 10 /FL=gb:NM_021161.1 gb:AF279890.1
GALNTL4	3.82834	2.09553e-08	1554079_at	BC037341	Casein kinase 2, alpha 1 polypeptide
241657_at	3.82492	0.00025	241657_at	AI791835	Transcribed locus
HCRTR2	3.82424	0.00108	207393_at		gb:NM_001526.2 /DB_XREF=gi:6006037 /GEN=HCRTR2 /FEA=FLmRNA /CNT=4 /TID=Hs.151624.0 /TIER=FL /STK=0 /UG=Hs.151624 /LL=3062 /DEF=Homo sapiens hypocretin (orexin) receptor 2 (HCRTR2), mRNA. /PROD=orexin receptor 2 /FL=gb:AF041245.1 gb:NM_001526.2
TRIM26	3.82119	6.22103e-20	202702_at		gb:NM_003449.1 /DB_XREF=gi:4508004 /GEN=ZNF173 /FEA=FLmRNA /CNT=148 /TID=Hs.1287.0 /TIER=FL+Stack /STK=61 /UG=Hs.1287 /LL=7726 /DEF=Homo sapiens zinc finger protein 173 (ZNF173), mRNA. /PROD=zinc finger protein 173 /FL=gb:U09825.1 gb:NM_003449.1
ANGPTL2	3.81976	5.06776e-07	213004_at	AI074333	Angiopoietin-like 2
GTPBP1	3.81506	0.00381	205275_at	BE866976	GTP binding protein 1
SERPING1	3.80189	0.00038	200986_at		gb:NM_000062.1 /DB_XREF=gi:4557378 /GEN=SERPING1 /FEA=FLmRNA /CNT=481 /TID=Hs.151242.0 /TIER=FL+Stack /STK=245 /UG=Hs.151242 /LL=710 /DEF=Homo sapiens serine (or cysteine) proteinase inhibitor, clade G (C1 inhibitor), member 1 (SERPING1), mRNA. /PROD=complement component 1 inhibitor precursor /FL=gb:M13690.1 gb:M13656.1 gb:NM_000062.1
CD55	3.79933	1.61889e-36	201926_s_at	BC001288	Decay accelerating factor for complement (CD55, Cromer blood group system)
BAG1	3.79324	1e-05	229720_at	AA394039	BCL2-associated athanogene
236412_at	3.78721	8e-05	236412_at	BF511817	Transcribed locus
RASD2	3.78495	0.00946	223634_at	AF279143	RASD family, member 2
TAP2	3.78354	1.67595e-14	204770_at		gb:NM_000544.2 /DB_XREF=gi:9961245 /GEN=ABCB3 /FEA=FLmRNA /CNT=69 /TID=Hs.502.0 /TIER=FL /STK=0 /UG=Hs.502 /LL=6891 /DEF=Homo sapiens ATP-binding cassette, sub-family B (MDRTAP), member 3 (ABCB3), transcript variant 1, mRNA. /PROD=ATP-binding cassette, sub-family B, member 3,isoform 1 /FL=gb:Z22936.1 gb:BC002751.1 gb:NM_000544.2 gb:M74447.1 gb:Z22935.1
AKR1C1	3.77484	4.70679e-08	204151_x_at		gb:NM_001353.2 /DB_XREF=gi:5453542 /GEN=AKR1C1 /FEA=FLmRNA /CNT=107 /TID=Hs.306098.0 /TIER=FL+Stack /STK=25 /UG=Hs.306098 /LL=1645 /DEF=Homo sapiens aldo-keto reductase family 1, member C1 (dihydrodiol dehydrogenase 1; 20-alpha (3-alpha)-hydroxysteroid dehydrogenase) (AKR1C1), mRNA. /PROD=aldo-keto reductase family 1, member C1(dihydrodiol dehydrogenase 1; 20-alpha(3-alpha)-hydroxysteroid dehydro…
LOC253724	3.77192	0.00148	1563244_at	BC038193	hypothetical LOC253724
TRIM22	3.77099	0	213293_s_at	AA083478	Tripartite motif-containing 22
C6orf176	3.76826	2e-05	230251_at	AA041523	Chromosome 6 open reading frame 176
ZC3H5	3.76259	2e-05	1562434_at	AL832312	Zinc finger CCCH-type containing 5
BAG1	3.75792	4.74584e-31	202387_at		gb:NM_004323.2 /DB_XREF=gi:7549801 /GEN=BAG1 /FEA=FLmRNA /CNT=166 /TID=Hs.41714.0 /TIER=FL+Stack /STK=81 /UG=Hs.41714 /LL=573 /DEF=Homo sapiens BCL2-associated athanogene (BAG1), mRNA. /PROD=BCL2-associated athanogene /FL=gb:NM_004323.2 gb:BC001936.1 gb:U46917.1 gb:AF022224.1
BTN3A3	3.75362	4.49751e-32	38241_at	U90548	Butyrophilin, subfamily 3, member A3
216499_at	3.75043	9.05128e-07	216499_at	AL137590	MRNA; cDNA DKFZp434K0610 (from clone DKFZp434K0610)
CHD6	3.73753	0.00363	234681_s_at	AK026022	Homo sapiens cDNA: FLJ22369 fis, clone HRC06676.
LOC51190	3.73163	0.00772	221405_at		neutral sphingomyelinase
LRAP	3.73089	2.14851e-31	219759_at		leukocyte-derived arginine aminopeptidase
EPHB3	3.73042	0.00062	1438_at	X75208	EPH receptor B3
231673_at	3.72579	3e-05	231673_at	AW273730	Transcribed locus
39697	3.72268	2.0077e-11	212414_s_at	D50918	Septin 6
NOV	3.70971	5.82536e-18	214321_at	BF440025	Nephroblastoma overexpressed gene
LOC51581	3.69424	0.00126	1555742_at	U92817	unnamed HERV-H protein
1560528_at	3.68863	6.75607e-06	1560528_at	BC036688	CDNA clone IMAGE:5260528
TFB2M	3.68557	0.00697	1566932_x_at	BC042010	Transcription factor B2, mitochondrial
GTSE1	3.68288	6e-05	211040_x_at	BC006325	G-2 and S-phase expressed 1
DERL1	3.67644	0.00267	225488_at	AI967978	Der1-like domain family, member 1
FZD4	3.67294	3.5962e-07	224337_s_at	AB054881	Homo sapiens mRNA for Soluble-type polypeptide FZD4S, complete cds.
NOV	3.66991	7.2028e-15	204501_at		gb:NM_002514.1 /DB_XREF=gi:4505422 /GEN=NOV /FEA=FLmRNA /CNT=65 /TID=Hs.235935.0 /TIER=FL /STK=0 /UG=Hs.235935 /LL=4856 /DEF=Homo sapiens nephroblastoma overexpressed gene (NOV), mRNA. /PROD=nephroblastoma overexpressed gene /FL=gb:NM_002514.1
ELF1	3.66898	7e-05	212420_at	AL559590	E74-like factor 1 (ets domain transcription factor)
MYO7A	3.66667	0.00205	208189_s_at		gb:NM_000260.1 /DB_XREF=gi:4505306 /GEN=MYO7A /FEA=FLmRNA /CNT=2 /TID=Hs.95361.0 /TIER=FL /STK=0 /UG=Hs.95361 /LL=4647 /DEF=Homo sapiens myosin VIIA (Usher syndrome 1B (autosomal recessive, severe)) (MYO7A), mRNA. /PROD=myosin VIIA /FL=gb:NM_000260.1 gb:U39226.1
SLC6A15	3.66602	0.00101	206376_at		gb:NM_018057.1 /DB_XREF=gi:8922349 /GEN=FLJ10316 /FEA=FLmRNA /CNT=22 /TID=Hs.44424.0 /TIER=FL /STK=4 /UG=Hs.44424 /LL=55117 /DEF=Homo sapiens hypothetical protein FLJ10316 (FLJ10316), mRNA. /PROD=hypothetical protein FLJ10316 /FL=gb:NM_018057.1 gb:AF265577.1
MGC5566	3.66425	0.005	220449_at		hypothetical protein MGC5566
LRAP	3.66104	3.01448e-11	1554273_a_at	BC017927	leukocyte-derived arginine aminopeptidase
HLA-G	3.66092	1.4013e-45	211528_x_at	M90685	HLA-G histocompatibility antigen, class I, G
B4GALT5	3.65461	2.34011e-29	221485_at	AL035683	Human DNA sequence from clone RP5-1063B2 on chromosome 20q13.1-13.2 Contains the 3' end of the B4GALT5 gene for UDP-Gal:betaGlcNAc beta 1,4-galactosyltransferase polypeptide 5, complete sequence.
BIRC4BP	3.64663	1.37392e-13	206133_at		XIAP associated factor-1
FGFR1	3.64654	4.01344e-11	215404_x_at	AK024388	Homo sapiens cDNA FLJ14326 fis, clone PLACE4000247.
CASP1	3.64357	0.00012	206011_at	AI719655	Caspase 1, apoptosis-related cysteine peptidase (interleukin 1, beta, convertase)
KCNS2	3.64324	0.0043	1554212_s_at	BC034778	Potassium voltage-gated channel, delayed-rectifier, subfamily S, member 2
SOD2	3.63957	0.00111	221477_s_at	BF575213	Superoxide dismutase 2, mitochondrial
ETV7	3.63167	0.00568	224225_s_at	AF218365	Ets variant gene 7 (TEL2 oncogene)
S100A7L1	3.6252	0.00168	232170_at	AJ243672	S100 calcium binding protein A7-like 1
ZNF718	3.62512	0.0005	1569479_at	BC020836	Hypothetical protein FLJ90036
CAPN3	3.62224	0.00223	214475_x_at	AF127764	Glucosidase, alpha; neutral C
FUT6	3.6189	0.00034	1565659_at	AI953599	Fucosyltransferase 6 (alpha (1,3) fucosyltransferase)
IGFBP6	3.61377	4.55364e-13	203851_at		gb:NM_002178.1 /DB_XREF=gi:11321592 /GEN=IGFBP6 /FEA=FLmRNA /CNT=119 /TID=Hs.274313.0 /TIER=FL+Stack /STK=43 /UG=Hs.274313 /LL=3489 /DEF=Homo sapiens insulin-like growth factor binding protein 6 (IGFBP6), mRNA. /PROD=insulin-like growth factor binding protein 6 /FL=gb:BC005007.1 gb:M62402.1 gb:BC003507.1 gb:NM_002178.1
SLC18A2	3.61257	0.00764	1553328_a_at	NM_003054.1	gb:NM_003054.1 /DB_XREF=gi:4506988 /GEN=SLC18A2 /TID=Hs2.1813.1 /CNT=5 /FEA=FLmRNA /TIER=FL /STK=1 /LL=6571 /UG=Hs.1813 /DEF=Homo sapiens solute carrier family 18 (vesicular monoamine), member 2 (SLC18A2), mRNA. /PROD=solute carrier family 18 (vesicular monoamine),member 2 /FL=gb:NM_003054.1 gb:L23205.1 gb:L14269.1 gb:L09118.1
IL16	3.60817	0.00014	1555016_at	BC040272	Interleukin 16 (lymphocyte chemoattractant factor)
STEAP3	3.60697	0.00681	237010_at	AA007276	STEAP family member 3
BMPR1B	3.60384	0.00013	229975_at	AI826437	Bone morphogenetic protein receptor, type IB
BTC	3.59991	3.61795e-06	241412_at	AI620677	Transcribed locus
H19	3.59357	0.00041	224997_x_at	AL575306	H19, imprinted maternally expressed untranslated mRNA
BTN3A3	3.58955	2.11118e-33	204820_s_at		gb:NM_006994.2 /DB_XREF=gi:6325463 /GEN=BTN3A3 /FEA=FLmRNA /CNT=50 /TID=Hs.167741.0 /TIER=FL+Stack /STK=18 /UG=Hs.167741 /LL=10384 /DEF=Homo sapiens butyrophilin, subfamily 3, member A3 (BTN3A3), mRNA. /PROD=butyrophilin, subfamily 3, member A3 /FL=gb:U90548.1 gb:NM_006994.2
CASP10	3.58647	0.00539	210708_x_at	AF111344	Caspase 10, apoptosis-related cysteine peptidase
HLA-G	3.58413	3.53521e-20	211530_x_at	M90686	HLA-G histocompatibility antigen, class I, G
HLA-DOB	3.58245	0.00232	205671_s_at		gb:NM_002120.1 /DB_XREF=gi:4504402 /GEN=HLA-DOB /FEA=FLmRNA /CNT=37 /TID=Hs.1802.0 /TIER=FL+Stack /STK=18 /UG=Hs.1802 /LL=3112 /DEF=Homo sapiens major histocompatibility complex, class II, DO beta (HLA-DOB), mRNA. /PROD=major histocompatibility complex, class II, DObeta /FL=gb:NM_002120.1 gb:M26040.1
KCNJ4	3.58015	0.00847	208359_s_at		gb:NM_004981.1 /DB_XREF=gi:4826797 /GEN=KCNJ4 /FEA=FLmRNA /CNT=2 /TID=Hs.32505.0 /TIER=FL /STK=0 /UG=Hs.32505 /LL=3761 /DEF=Homo sapiens potassium inwardly-rectifying channel, subfamily J, member 4 (KCNJ4), mRNA. /PROD=potassium inwardly-rectifying channel, subfamilyJ, member 4 /FL=gb:U07364.1 gb:NM_004981.1
STK24	3.56986	0.0055	232809_s_at	AK026896	Serine/threonine kinase 24 (STE20 homolog, yeast)
LOC222171	3.56592	5.25683e-11	226961_at	AI347918	hypothetical protein LOC222171
228304_at	3.55857	9.8368e-07	228304_at	BE674118	Transcribed locus
MRPS12	3.55096	0.00365	210008_s_at	AA513737	Mitochondrial ribosomal protein S12
FMR1	3.54427	3.54932e-17	215245_x_at	AA830884	Fragile X mental retardation 1
LOC284108	3.53538	0.00058	1560136_at	BQ027290	hypothetical protein LOC284108
HLA-G	3.52828	2.34272e-32	210514_x_at	AF226990	HLA-G histocompatibility antigen, class I, G
GRM3	3.51944	0.0001	240004_at	BF436080	Glutamate receptor, metabotropic 3
MOV10	3.51927	1.66988e-38	223849_s_at	BC002548	Mov10, Moloney leukemia virus 10, homolog (mouse)
MASTL	3.51903	1.54941e-18	228468_at	BF108964	Microtubule associated serine/threonine kinase-like
IBRDC3	3.51607	1.22596e-06	213038_at	AL031602	Human DNA sequence from clone RP5-1174N9 on chromosome 1p34.1-35.3 Contains the gene for a novel protein (FLJ90005) and two CpG islands, complete sequence.
C1R	3.50939	0.00199	212067_s_at	AL573058	Complement component 1, r subcomponent
CAPN3	3.5069	0.00039	210944_s_at	BC003169	Glucosidase, alpha; neutral C
1556161_a_at	3.49545	0.00341	1556161_a_at	AF086294	Full length insert cDNA clone ZD49G09
FBXO18	3.49524	0.00883	1559561_at	AL832251	Homo sapiens mRNA; cDNA DKFZp667B1717 (from clone DKFZp667B1717).
KIAA1618	3.49463	2.41186e-06	241347_at	AA936632	KIAA1618
NEB	3.49122	0.0012	1556043_a_at	AK093733	Titin
BTN3A3	3.47927	1.63291e-16	204821_at		gb:NM_006994.2 /DB_XREF=gi:6325463 /GEN=BTN3A3 /FEA=FLmRNA /CNT=50 /TID=Hs.167741.0 /TIER=FL+Stack /STK=18 /UG=Hs.167741 /LL=10384 /DEF=Homo sapiens butyrophilin, subfamily 3, member A3 (BTN3A3), mRNA. /PROD=butyrophilin, subfamily 3, member A3 /FL=gb:U90548.1 gb:NM_006994.2
CSNK2A1	3.47563	0.00199	238208_at	N53978	Casein kinase 2, alpha 1 polypeptide
C12orf56	3.46938	0.0004	233149_at	AL137354	Hypothetical protein LOC115749
SFRP1	3.461	6.97049e-08	202037_s_at		gb:NM_003012.2 /DB_XREF=gi:8400731 /GEN=SFRP1 /FEA=FLmRNA /CNT=238 /TID=Hs.7306.0 /TIER=FL+Stack /STK=77 /UG=Hs.7306 /LL=6422 /DEF=Homo sapiens secreted frizzled-related protein 1 (SFRP1), mRNA. /PROD=secreted frizzled-related protein 1 /FL=gb:AF056087.1 gb:NM_003012.2 gb:AF017987.1 gb:AF001900.1
FOXF1	3.45978	3.1669e-09	205935_at		gb:NM_001451.1 /DB_XREF=gi:4503732 /GEN=FOXF1 /FEA=FLmRNA /CNT=22 /TID=Hs.155591.0 /TIER=FL /STK=5 /UG=Hs.155591 /LL=2294 /DEF=Homo sapiens forkhead box F1 (FOXF1), mRNA. /PROD=forkhead box F1 /FL=gb:NM_001451.1 gb:U13219.1
IRF1	3.45367	5.95812e-20	202531_at		gb:NM_002198.1 /DB_XREF=gi:4504720 /GEN=IRF1 /FEA=FLmRNA /CNT=186 /TID=Hs.80645.0 /TIER=FL+Stack /STK=69 /UG=Hs.80645 /LL=3659 /DEF=Homo sapiens interferon regulatory factor 1 (IRF1), mRNA. /PROD=interferon regulatory factor 1 /FL=gb:NM_002198.1
OSBPL3	3.4536	4.78985e-26	209626_s_at	AI202969	Oxysterol binding protein-like 3
C8orf74	3.45153	2e-05	1569246_a_at	BC038534	Chromosome 8 open reading frame 74
MYO5B	3.45079	0.00306	1570141_at	BC032511.1	gb:BC032511.1 /DB_XREF=gi:21619114 /TID=Hs2.400309.1 /CNT=2 /FEA=mRNA /TIER=ConsEnd /STK=0 /UG=Hs.400309 /UG_TITLE=Homo sapiens, Similar to myosin Vb, clone IMAGE:5491115, mRNA /DEF=Homo sapiens, Similar to myosin Vb, clone IMAGE:5491115, mRNA.
PSME1	3.44812	0	200814_at		gb:NM_006263.1 /DB_XREF=gi:5453989 /GEN=PSME1 /FEA=FLmRNA /CNT=328 /TID=Hs.75348.0 /TIER=FL+Stack /STK=115 /UG=Hs.75348 /LL=5720 /DEF=Homo sapiens proteasome (prosome, macropain) activator subunit 1 (PA28 alpha) (PSME1), mRNA. /PROD=proteasome (prosome, macropain) activatorsubunit 1 (PA28 alpha) /FL=gb:L07633.1 gb:BC000352.1 gb:NM_006263.1
PLAC4	3.44741	0.00478	214750_at	L13197	Placenta-specific 4
TMEM143	3.44691	0.00076	1566535_at	AK098020	Hypothetical protein FLJ10922
EPHA4	3.44489	4e-05	228948_at	T15545	EPH receptor A4
FGF1	3.44183	0	1552721_a_at	NM_033136.1	gb:NM_033136.1 /DB_XREF=gi:15055540 /GEN=FGF1 /TID=Hs2.75297.2 /CNT=8 /FEA=FLmRNA /TIER=FL /STK=2 /LL=2246 /UG=Hs.75297 /DEF=Homo sapiens fibroblast growth factor 1 (acidic) (FGF1), transcript variant 2, mRNA. /PROD=fibroblast growth factor 1 (acidic) isoform 2precursor /FL=gb:NM_033137.1 gb:NM_033136.1
HLA-A	3.43245	0	213932_x_at	AI923492	Major histocompatibility complex, class I, A
FLJ32871	3.42855	0.00011	243095_at	AW451624	hypothetical protein FLJ32871
239639_at	3.42334	0.00474	239639_at	BE674305	7d78a05.x1 NCI_CGAP_Lu24 Homo sapiens cDNA clone IMAGE:3279056 3' similar to contains element MER36 repetitive element ; mRNA sequence.
1561204_at	3.42309	9.88567e-07	1561204_at	BC040994	CDNA clone IMAGE:5272574
GPR156	3.42129	0.00125	1553028_at	NM_153002.1	gb:NM_153002.1 /DB_XREF=gi:23308584 /GEN=GABABL /TID=Hs2.308230.1 /CNT=2 /FEA=FLmRNA /TIER=FL /STK=2 /LL=165829 /UG=Hs.308230 /DEF=Homo sapiens GABAB-related G-protein coupled receptor (GABABL), mRNA. /PROD=GABAB-related G-protein coupled receptor /FL=gb:AF488739.1 gb:NM_153002.1
XIST	3.40932	2.298e-07	231592_at	AV646335	X (inactive)-specific transcript
SFRP1	3.40809	2.84266e-06	202036_s_at	AF017987	Secreted frizzled-related protein 1
C6orf192	3.40325	1.61854e-11	226301_at	AV729072	Chromosome 6 open reading frame 192
ENTPD5	3.39674	0.00437	1554094_at	BC020966	Homo sapiens ectonucleoside triphosphate diphosphohydrolase 5, mRNA (cDNA clone IMAGE:3847878), with apparent retained intron.
PBEF1	3.39564	1.01512e-30	217739_s_at		gb:NM_005746.1 /DB_XREF=gi:5031976 /GEN=PBEF /FEA=FLmRNA /CNT=378 /TID=Hs.239138.0 /TIER=FL /STK=0 /UG=Hs.239138 /LL=10135 /DEF=Homo sapiens pre-B-cell colony-enhancing factor (PBEF), mRNA. /PROD=pre-B-cell colony-enhancing factor /FL=gb:U02020.1 gb:NM_005746.1
PML	3.39393	1.84359e-09	206503_x_at		gb:NM_002675.1 /DB_XREF=gi:4505902 /GEN=PML /FEA=FLmRNA /CNT=16 /TID=Hs.89633.0 /TIER=FL+Stack /STK=10 /UG=Hs.89633 /LL=5371 /DEF=Homo sapiens promyelocytic leukemia (PML), mRNA. /PROD=promyelocytic leukemia /FL=gb:NM_002675.1 gb:AF230406.1 gb:M73778.1
LOC150763	3.39325	0.0059	228198_s_at	AI271418	hypothetical protein LOC150763
DACH2	3.38974	0.00024	239738_at	AW780006	Dachshund homolog 2 (Drosophila)
FLJ10081	3.38287	0.00039	220950_s_at		hypothetical protein FLJ10081
B3GNT2	3.37864	0.00021	224154_at	AF288209	UDP-GlcNAc:betaGal beta-1,3-N-acetylglucosaminyltransferase 1
SYTL3	3.37783	0.00111	238423_at	AI674404	Synaptotagmin-like 3
MSX1	3.3777	1.26565e-12	205932_s_at		gb:NM_002448.1 /DB_XREF=gi:4505266 /GEN=MSX1 /FEA=FLmRNA /CNT=23 /TID=Hs.1494.0 /TIER=FL /STK=0 /UG=Hs.1494 /LL=4487 /DEF=Homo sapiens msh (Drosophila) homeo box homolog 1 (formerly homeo box 7) (MSX1), mRNA. /PROD=msh homeo box homolog 1 /FL=gb:NM_002448.1 gb:M97676.1
CH25H	3.37719	2e-05	206932_at		gb:NM_003956.1 /DB_XREF=gi:4502498 /GEN=CH25H /FEA=FLmRNA /CNT=9 /TID=Hs.194687.0 /TIER=FL /STK=2 /UG=Hs.194687 /LL=9023 /DEF=Homo sapiens cholesterol 25-hydroxylase (CH25H), mRNA. /PROD=cholesterol 25-hydroxylase /FL=gb:NM_003956.1 gb:AF059214.1
243870_at	3.37508	0.00126	243870_at	AI820642	Transcribed locus
LOC392791	3.37274	0.00018	239751_at	AA922231	Hypothetical LOC392791
AGTRAP	3.36666	8.28039e-10	225059_at	BE875567	Angiotensin II receptor-associated protein
FGF2	3.3665	4.63595e-32	204421_s_at	M27968	Fibroblast growth factor 2 (basic)
PRO2605	3.36345	0.00041	224348_s_at	AF116709	Homo sapiens PRO2605 mRNA, complete cds.
DEFB103A	3.36325	0.00247	224239_at	AF301470	Defensin, beta 103A
MGAT3	3.36049	0.00197	208058_s_at		gb:NM_002409.2 /DB_XREF=gi:6031184 /GEN=MGAT3 /FEA=FLmRNA /CNT=1 /TID=Hs.112.0 /TIER=FL /STK=0 /UG=Hs.112 /LL=4248 /DEF=Homo sapiens mannosyl (beta-1,4-)-glycoprotein beta-1,4-N-acetylglucosaminyltransferase (MGAT3), mRNA. /PROD=mannosyl (beta-1,4-)-glycoproteinbeta-1,4-N-acetylglucosaminyltransferase /FL=gb:NM_002409.2
BAG1	3.34581	9.91276e-20	211475_s_at	AF116273	BCL2-associated athanogene
FLJ39660	3.34167	0.00095	1553459_at	NM_173646.1	hypothetical protein FLJ39660
NEDD1	3.33873	8.48293e-15	1560116_a_at	AL832468	Neural precursor cell expressed, developmentally down-regulated 1
LGR7	3.33849	1.27973e-10	231804_at	AI805323	Leucine-rich repeat-containing G protein-coupled receptor 7
LOC168850	3.33686	0.00739	227097_at	AF218032	hypothetical protein LOC168850
HLA-E	3.33344	1.15777e-37	217456_x_at	M31183	Major histocompatibility complex, class I, E
GOLT1A	3.33272	0.00603	229372_at	AW299924	Golgi transport 1 homolog A (S. cerevisiae)
B3GALT3	3.32946	7.01375e-19	211812_s_at	AB050856	UDP-Gal:betaGlcNAc beta 1,3-galactosyltransferase, polypeptide 3
IFI30	3.32561	7.24799e-29	201422_at		gb:NM_006332.1 /DB_XREF=gi:5453695 /GEN=IFI30 /FEA=FLmRNA /CNT=270 /TID=Hs.14623.0 /TIER=FL+Stack /STK=148 /UG=Hs.14623 /LL=10437 /DEF=Homo sapiens interferon, gamma-inducible protein 30 (IFI30), mRNA. /PROD=interferon, gamma-inducible protein 30 /FL=gb:J03909.1 gb:NM_006332.1 gb:AF097362.1
PSME2	3.32295	0	201762_s_at		gb:NM_002818.1 /DB_XREF=gi:4506236 /GEN=PSME2 /FEA=FLmRNA /CNT=227 /TID=Hs.179774.0 /TIER=FL+Stack /STK=98 /UG=Hs.179774 /LL=5721 /DEF=Homo sapiens proteasome (prosome, macropain) activator subunit 2 (PA28 beta) (PSME2), mRNA. /PROD=proteasome (prosome, macropain) activatorsubunit 2 (PA28 beta) /FL=gb:D45248.1 gb:BC004368.1 gb:NM_002818.1
FLJ45850	3.3204	0.0027	236406_at	BF939997	FLJ45850 protein
SOD2	3.31581	3.38384e-10	216841_s_at	X15132	Superoxide dismutase 2, mitochondrial
FLJ35848	3.31124	0.00014	1566478_at	AK096357	hypothetical protein FLJ35848
1557024_at	3.30983	0.00375	1557024_at	BC037818	CDNA clone IMAGE:4799771
N4BP1	3.30856	6e-05	204601_at		Nedd4 binding protein 1
ZC3HAV1	3.3074	0.00014	1565913_at	H59257	Zinc finger CCCH-type, antiviral 1
FLJ10213	3.29573	0.00058	231641_at	AV649275	hypothetical protein FLJ10213
226725_at	3.2948	8.34051e-18	226725_at	AI435399	Transcribed locus
KLHL9	3.291	0.00066	237123_x_at	R61304	Kelch-like 9 (Drosophila)
1569406_at	3.27767	4e-05	1569406_at	BC039401	CDNA clone IMAGE:4795462
AVPI1	3.27308	5.75893e-20	218631_at		gb:NM_021732.1 /DB_XREF=gi:11119427 /GEN=PP5395 /FEA=FLmRNA /CNT=92 /TID=Hs.23918.0 /TIER=FL+Stack /STK=41 /UG=Hs.23918 /LL=60370 /DEF=Homo sapiens hypothetical protein PP5395 (PP5395), mRNA. /PROD=hypothetical protein PP5395 /FL=gb:BC000877.1 gb:AF241786.1 gb:NM_021732.1
LOC387921	3.2695	4.75195e-07	236122_at	H40696	similar to RIKEN cDNA 8030451K01
SLFN12	3.26187	2.31109e-14	219885_at		gb:NM_018042.1 /DB_XREF=gi:8922317 /GEN=FLJ10260 /FEA=FLmRNA /CNT=16 /TID=Hs.105859.0 /TIER=FL+Stack /STK=9 /UG=Hs.105859 /LL=55106 /DEF=Homo sapiens hypothetical protein FLJ10260 (FLJ10260), mRNA. /PROD=hypothetical protein FLJ10260 /FL=gb:NM_018042.1
NAALADL2	3.25475	0.00188	1557998_at	AL832144	Ubiquitin-conjugating enzyme E2 variant 1
DDX26	3.25397	5e-05	1557117_at	AW236954	CDNA clone IMAGE:4812643
HIAT1	3.25334	5.60519e-45	225222_at	AI243268	Hippocampus abundant transcript 1
HK2	3.25257	1.60793e-27	202934_at	AI761561	Hexokinase 2
MS4A7	3.25157	0.00592	224358_s_at	AF237916	Membrane-spanning 4-domains, subfamily A, member 7
CHMP5	3.24715	1.73386e-34	218085_at		gb:NM_015961.1 /DB_XREF=gi:7706273 /GEN=LOC51612 /FEA=FLmRNA /CNT=262 /TID=Hs.36237.0 /TIER=FL+Stack /STK=40 /UG=Hs.36237 /LL=51612 /DEF=Homo sapiens CGI-34 protein (LOC51612), mRNA. /PROD=CGI-34 protein /FL=gb:NM_015961.1 gb:AF132968.1 gb:AF275810.1
FANCA	3.24578	0.00388	203805_s_at	AW083279	Fanconi anemia, complementation group A
PARP10	3.23231	0.00593	226401_at	AL040631	Poly (ADP-ribose) polymerase family, member 10
GH1	3.22549	0.00184	206885_x_at		gb:NM_022559.1 /DB_XREF=gi:13027813 /GEN=GH1 /FEA=FLmRNA /CNT=23 /TID=Hs.115352.0 /TIER=FL /STK=0 /UG=Hs.115352 /LL=2688 /DEF=Homo sapiens growth hormone 1 (GH1), transcript variant 2, mRNA. /PROD=growth hormone 1, isoform 2 precursor /FL=gb:NM_022559.1
AKR1C2	3.22273	5.9709e-07	209699_x_at	U05598	Aldo-keto reductase family 1, member C1 (dihydrodiol dehydrogenase 1; 20-alpha (3-alpha)-hydroxysteroid dehydrogenase)
1560213_at	3.22132	0.0012	1560213_at	BC035828	Homo sapiens, clone IMAGE:5588965
RHOH	3.2194	0.00881	204951_at		gb:NM_004310.1 /DB_XREF=gi:4757769 /GEN=ARHH /FEA=FLmRNA /CNT=53 /TID=Hs.109918.0 /TIER=FL /STK=0 /UG=Hs.109918 /LL=399 /DEF=Homo sapiens ras homolog gene family, member H (ARHH), mRNA. /PROD=ras homolog gene family, member H /FL=gb:NM_004310.1
CYP46A1	3.21773	0.00301	220331_at		gb:NM_006668.1 /DB_XREF=gi:5729795 /GEN=CYP46 /FEA=FLmRNA /CNT=8 /TID=Hs.25121.0 /TIER=FL /STK=0 /UG=Hs.25121 /LL=10858 /DEF=Homo sapiens cytochrome P450, subfamily 46 (cholesterol 24-hydroxylase) (CYP46), mRNA. /PROD=cytochrome P450, subfamily 46 (cholesterol24-hydroxylase) /FL=gb:AF094480.1 gb:NM_006668.1
AXUD1	3.2057	7e-05	225557_at	AI091372	AXIN1 up-regulated 1
BIVM	3.20304	0.00022	229478_x_at	AW274311	Basic, immunoglobulin-like variable motif containing
NAV2	3.20094	0.00012	218330_s_at		gb:NM_018162.1 /DB_XREF=gi:9506612 /GEN=FLJ10633 /FEA=FLmRNA /CNT=126 /TID=Hs.23467.0 /TIER=FL+Stack /STK=30 /UG=Hs.23467 /LL=55725 /DEF=Homo sapiens hypothetical protein FLJ10633 (FLJ10633), mRNA. /PROD=hypothetical protein FLJ10633 /FL=gb:NM_018162.1
AQP3	3.19736	7.56593e-06	39248_at	N74607	Aquaporin 3
B3GALT3	3.18915	2.9499e-13	223374_s_at	AF154848	UDP-Gal:betaGlcNAc beta 1,3-galactosyltransferase, polypeptide 3
ZSCAN1	3.18758	0.00479	1562651_at	AK091098	Zinc finger and SCAN domain containing 1
BAK1	3.18222	2.76228e-07	203728_at		gb:NM_001188.1 /DB_XREF=gi:4502362 /GEN=BAK1 /FEA=FLmRNA /CNT=98 /TID=Hs.93213.0 /TIER=FL+Stack /STK=27 /UG=Hs.93213 /LL=578 /DEF=Homo sapiens BCL2-antagonistkiller 1 (BAK1), mRNA. /PROD=BCL2-antagonistkiller 1 /FL=gb:U23765.1 gb:NM_001188.1 gb:BC004431.1 gb:U16811.1
SOD2	3.17716	5.9107e-09	215223_s_at	W46388	Superoxide dismutase 2, mitochondrial
KLF17	3.1768	0.00692	1553891_at	NM_173484.1	gb:NM_173484.1 /DB_XREF=gi:27735070 /TID=Hs2.379104.1 /CNT=6 /FEA=FLmRNA /TIER=FL /STK=0 /LL=128209 /UG_GENE=FLJ40160 /UG=Hs.379104 /UG_TITLE=hypothetical protein FLJ40160 /DEF=Homo sapiens hypothetical protein FLJ40160 (FLJ40160), mRNA. /FL=gb:NM_173484.1
CKB	3.17419	5.2778e-11	200884_at		gb:NM_001823.1 /DB_XREF=gi:4502850 /GEN=CKB /FEA=FLmRNA /CNT=452 /TID=Hs.173724.0 /TIER=FL+Stack /STK=171 /UG=Hs.173724 /LL=1152 /DEF=Homo sapiens creatine kinase, brain (CKB), mRNA. /PROD=creatine kinase, brain /FL=gb:L47647.1 gb:BC004914.1 gb:NM_001823.1 gb:BC001190.1 gb:M16364.1 gb:M16451.1
FGF1	3.17262	2.42217e-15	205117_at	X59065	H.sapiens FGF gene, exon 3.
PHACTR4	3.17106	2.25066e-12	219235_s_at		gb:NM_023923.1 /DB_XREF=gi:12965188 /GEN=FLJ13171 /FEA=FLmRNA /CNT=34 /TID=Hs.225641.0 /TIER=FL /STK=0 /UG=Hs.225641 /LL=65979 /DEF=Homo sapiens hypothetical protein FLJ13171 (FLJ13171), mRNA. /PROD=hypothetical protein FLJ13171 /FL=gb:NM_023923.1 gb:AF130081.1
CARD14	3.16825	0.00818	220599_s_at		gb:NM_024110.1 /DB_XREF=gi:13129123 /GEN=CARD14 /FEA=FLmRNA /CNT=5 /TID=Hs.306227.0 /TIER=FL /STK=0 /UG=Hs.306227 /LL=79092 /DEF=Homo sapiens caspase recruitment domain protein 14 (CARD14), mRNA. /PROD=caspase recruitment domain protein 14 /FL=gb:AF322642.1 gb:NM_024110.1
CASP7	3.16823	1.15455e-36	207181_s_at		gb:NM_001227.1 /DB_XREF=gi:4502580 /GEN=CASP7 /FEA=FLmRNA /CNT=11 /TID=Hs.9216.0 /TIER=FL /STK=0 /UG=Hs.9216 /LL=840 /DEF=Homo sapiens caspase 7, apoptosis-related cysteine protease (CASP7), mRNA. /PROD=caspase 7, apoptosis-related cysteine protease /FL=gb:U67319.1 gb:U67320.1 gb:NM_001227.1 gb:U37448.1 gb:U40281.1
TRADD	3.16788	4.03049e-11	205641_s_at		gb:NM_003789.1 /DB_XREF=gi:13378136 /GEN=TRADD /FEA=FLmRNA /CNT=31 /TID=Hs.89862.0 /TIER=FL+Stack /STK=10 /UG=Hs.89862 /LL=8717 /DEF=Homo sapiens TNFRSF1A-associated via death domain (TRADD), mRNA. /PROD=TNFRSF1A-associated via death domain /FL=gb:BC004491.1 gb:NM_003789.1
SLAMF9	3.16043	0.00578	1553769_at	NM_033438.1	gb:NM_033438.1 /DB_XREF=gi:15559204 /TID=Hs2.99068.1 /CNT=11 /FEA=FLmRNA /TIER=FL /STK=0 /LL=89886 /UG_GENE=CD84-H1 /UG=Hs.99068 /UG_TITLE=CD84-H1 precursor /DEF=Homo sapiens CD84-H1 precursor (CD84-H1), mRNA. /FL=gb:AF275725.1 gb:NM_033438.1 gb:AY034613.1
PML	3.15705	2.23517e-09	211013_x_at	AF230411	Promyelocytic leukemia
SLC25A2	3.1561	0.00474	224166_at	AF332005	Solute carrier family 25 (mitochondrial carrier; ornithine transporter) member 2
PBEF1	3.14799	4.38314e-19	1555167_s_at	BC020691	Pre-B-cell colony enhancing factor 1
ProSAPiP1	3.14777	0.00931	204447_at		ProSAPiP1 protein
CNP	3.14662	6.86636e-44	208912_s_at	BC001362	2',3'-cyclic nucleotide 3' phosphodiesterase
BTN3A2	3.13895	1.09343e-11	209846_s_at	BC002832	Butyrophilin, subfamily 3, member A2
TEK	3.13587	0.00101	206702_at		gb:NM_000459.1 /DB_XREF=gi:4557868 /GEN=TEK /FEA=FLmRNA /CNT=12 /TID=Hs.89640.0 /TIER=FL /STK=7 /UG=Hs.89640 /LL=7010 /DEF=Homo sapiens TEK tyrosine kinase, endothelial (venous malformations, multiple cutaneous and mucosal) (TEK), mRNA. /PROD=TEK tyrosine kinase, endothelial /FL=gb:L06139.1 gb:NM_000459.1
FAM46A	3.12939	1.29928e-41	221766_s_at	AW246673	Family with sequence similarity 46, member A
AGPAT7	3.12871	2.89115e-06	239609_s_at	AA702500	PLSC domain containing protein
TCL6	3.12797	0.00383	206413_s_at		gb:NM_004918.1 /DB_XREF=gi:4759219 /GEN=TCL1B /FEA=FLmRNA /CNT=21 /TID=Hs.124931.0 /TIER=FL+Stack /STK=13 /UG=Hs.124931 /LL=9623 /DEF=Homo sapiens T-cell leukemialymphoma 1B (TCL1B), mRNA. /PROD=T-cell leukemialymphoma 1B /FL=gb:NM_004918.1 gb:AF110466.1 gb:AF137027.1
CDKN2C	3.12778	5.16355e-13	204159_at		gb:NM_001262.1 /DB_XREF=gi:4502750 /GEN=CDKN2C /FEA=FLmRNA /CNT=83 /TID=Hs.4854.0 /TIER=FL+Stack /STK=29 /UG=Hs.4854 /LL=1031 /DEF=Homo sapiens cyclin-dependent kinase inhibitor 2C (p18, inhibits CDK4) (CDKN2C), mRNA. /PROD=cyclin-dependent kinase inhibitor 2C (p18,inhibits CDK4) /FL=gb:AF041248.1 gb:NM_001262.1
244553_at	3.12473	0.00184	244553_at	AA447317	Transcribed locus
ADCY5	3.12219	0.00606	228182_at	AI935802	Adenylate cyclase 5
SMC4L1	3.12193	2.56756e-11	215623_x_at	AK002200	SMC4 structural maintenance of chromosomes 4-like 1 (yeast)
TGIF	3.1173	3.60612e-36	203313_s_at		gb:NM_003244.1 /DB_XREF=gi:4507472 /GEN=TGIF /FEA=FLmRNA /CNT=128 /TID=Hs.90077.0 /TIER=FL+Stack /STK=32 /UG=Hs.90077 /LL=7050 /DEF=Homo sapiens TG-interacting factor (TALE family homeobox) (TGIF), mRNA. /PROD=TG-interacting factor (TALE family homeobox) /FL=gb:NM_003244.1 gb:BC000814.1 gb:AF179900.1
LOC284701	3.1123	0.00604	234664_at	AL137733	hypothetical protein LOC284701
MTF2	3.10448	5.48962e-18	203345_s_at	AI566096	Metal response element binding transcription factor 2
PML	3.10343	1.25277e-09	211012_s_at	BC000080	Promyelocytic leukemia
TCR<eta>	3.10192	0.00474	234462_at	S51397	TCR eta =T cell receptor-eta subunit [human, Genomic, 323 nt].
SF3A3	3.09988	2.03636e-09	212906_at	BE044440	KIAA1201 protein
ADAR	3.09934	0	201786_s_at		gb:NM_001111.2 /DB_XREF=gi:7669471 /GEN=ADAR /FEA=FLmRNA /CNT=207 /TID=Hs.7957.1 /TIER=FL+Stack /STK=112 /UG=Hs.7957 /LL=103 /DEF=Homo sapiens adenosine deaminase, RNA-specific (ADAR), transcript variant ADAR-a, mRNA. /PROD=adenosine deaminase, RNA-specific, isoformADAR-a /FL=gb:U18121.1 gb:U10439.1 gb:NM_001111.2
PARP4	3.09718	7.22494e-21	202239_at		gb:NM_006437.2 /DB_XREF=gi:11496990 /GEN=ADPRTL1 /FEA=FLmRNA /CNT=167 /TID=Hs.77225.0 /TIER=FL+Stack /STK=82 /UG=Hs.77225 /LL=143 /DEF=Homo sapiens ADP-ribosyltransferase (NAD+; poly (ADP-ribose) polymerase)-like 1 (ADPRTL1), mRNA. /PROD=poly(ADP-ribosyl)transferase-like 1 /FL=gb:NM_006437.2 gb:AF057160.1 gb:AF158255.1
DNAH6	3.09665	0.00732	1561616_a_at	BU616806	Dynein, axonemal, heavy polypeptide 6
BLZF1	3.09351	1.86454e-16	203840_at		gb:NM_003666.1 /DB_XREF=gi:4504804 /GEN=BLZF1 /FEA=FLmRNA /CNT=78 /TID=Hs.158205.0 /TIER=FL+Stack /STK=32 /UG=Hs.158205 /LL=8548 /DEF=Homo sapiens basic leucine zipper nuclear factor 1 (JEM-1) (BLZF1), mRNA. /PROD=basic leucine zipper nuclear factor 1 (JEM-1) /FL=gb:NM_003666.1 gb:U79751.1
METRNL	3.09273	8.39033e-09	225955_at	BG231494	Full length insert cDNA clone ZB42D04
DNASE1	3.0865	0.0001	1560536_at	BC035759	Deoxyribonuclease I
SYF2	3.08365	0.00411	1562386_s_at	H16098	Zinc finger protein 501
PPY	3.08123	0.00616	210670_at	M15788	Pancreatic polypeptide
PDE4D	3.08057	0.00075	204491_at	R40917	Phosphodiesterase 4D, cAMP-specific (phosphodiesterase E3 dunce homolog, Drosophila)
MOV10	3.07859	1.50394e-07	233917_s_at	AK023297	Mov10, Moloney leukemia virus 10, homolog (mouse)
B2M	3.0756	0	201891_s_at		gb:NM_004048.1 /DB_XREF=gi:4757825 /GEN=B2M /FEA=FLmRNA /CNT=426 /TID=Hs.75415.0 /TIER=FL+Stack /STK=367 /UG=Hs.75415 /LL=567 /DEF=Homo sapiens beta-2-microglobulin (B2M), mRNA. /PROD=beta-2-microglobulin /FL=gb:AB021288.1 gb:NM_004048.1
DCP1A	3.07067	4.05164e-06	218508_at		gb:NM_018403.1 /DB_XREF=gi:8923766 /GEN=HSA275986 /FEA=FLmRNA /CNT=92 /TID=Hs.71414.0 /TIER=FL+Stack /STK=22 /UG=Hs.71414 /LL=55802 /DEF=Homo sapiens transcription factor (SMIF gene) (HSA275986), mRNA. /PROD=transcription factor (SMIF gene) /FL=gb:NM_018403.1
FAM111A	3.06801	2.65218e-31	218248_at		gb:NM_022074.1 /DB_XREF=gi:11545788 /GEN=FLJ22794 /FEA=FLmRNA /CNT=110 /TID=Hs.19525.0 /TIER=FL+Stack /STK=46 /UG=Hs.19525 /LL=63901 /DEF=Homo sapiens hypothetical protein FLJ22794 (FLJ22794), mRNA. /PROD=hypothetical protein FLJ22794 /FL=gb:NM_022074.1
PDE7A	3.06385	0.00483	223359_s_at	L12052	Homo sapiens cAMP phosphodiesterase PDE7 (PDE7A1) mRNA, complete cds.
TMEM38B	3.05966	3e-05	222736_s_at	BC000049	Transmembrane protein 38B
LOC441046	3.05715	0.0002	213251_at	AV712064	hypothetical LOC 441046
IFITM2	3.04992	0	201315_x_at		gb:NM_006435.1 /DB_XREF=gi:10835237 /GEN=IFITM2 /FEA=FLmRNA /CNT=387 /TID=Hs.174195.0 /TIER=FL+Stack /STK=89 /UG=Hs.174195 /LL=10581 /DEF=Homo sapiens interferon induced transmembrane protein 2 (1-8D) (IFITM2), mRNA. /PROD=interferon induced transmembrane protein 2(1-8D) /FL=gb:NM_006435.1
FRMD5	3.04738	0.00158	1569470_a_at	BC020191	FERM domain containing 5
LOC388242	3.04676	0.00011	1569522_at	BC015443	LOC112869 pseudogene
KIAA0082	3.04351	1.86808e-16	212380_at	D43949	KIAA0082
ADRB1	3.04138	0.00921	208214_at		gb:NM_000684.1 /DB_XREF=gi:4557264 /GEN=ADRB1 /FEA=FLmRNA /CNT=4 /TID=Hs.99913.0 /TIER=FL /STK=0 /UG=Hs.99913 /LL=153 /DEF=Homo sapiens adrenergic, beta-1-, receptor (ADRB1), mRNA. /PROD=beta-1-adrenergic receptor /FL=gb:J03019.1 gb:NM_000684.1
SUHW4	3.03947	0.00273	1568951_at	AL530743	AL530743 Homo sapiens NEUROBLASTOMA COT 50-NORMALIZED Homo sapiens cDNA clone CS0DD008YF20 3-PRIME, mRNA sequence.
CD68	3.02728	0.00052	203507_at		gb:NM_001251.1 /DB_XREF=gi:4557434 /GEN=CD68 /FEA=FLmRNA /CNT=104 /TID=Hs.246381.0 /TIER=FL /STK=0 /UG=Hs.246381 /LL=968 /DEF=Homo sapiens CD68 antigen (CD68), mRNA. /PROD=CD68 antigen /FL=gb:NM_001251.1
FLJ34594	3.02491	1e-05	1563612_at	AK091913	hypothetical protein LOC642728
LOC136288	3.02436	0.00032	1557636_a_at	BC031107	hypothetical protein LOC136288
APAF1	3.0094	0.00055	211553_x_at	AF248734	Apoptotic peptidase activating factor
TRIM56	3.00864	2.45833e-06	231876_at	AL512757	Tripartite motif-containing 56
CCK	3.0061	0.00197	1570171_at	BC028133	Cholecystokinin
DEAF1	3.00546	0.00446	230059_at	AI052714	Deformed epidermal autoregulatory factor 1 (Drosophila)
HIST1H2AI	3.00461	1.56987e-10	214542_x_at		gb:NM_003509.1 /DB_XREF=gi:4504238 /GEN=H2AFC /FEA=FLmRNA /CNT=4 /TID=Hs.137592.0 /TIER=FL /STK=0 /UG=Hs.137592 /LL=8329 /DEF=Homo sapiens H2A histone family, member C (H2AFC), mRNA. /PROD=H2A histone family, member C /FL=gb:NM_003509.1
C19orf28	3.00171	6e-05	226516_at	AI693690	Chromosome 19 open reading frame 28
FAM46A	3.00092	5.46756e-21	224973_at	AL078599	Human DNA sequence from clone RP5-991C6 on chromosome 6q14.1-15 Contains the 5' end of a novel gene (FLJ20037, FLJ31495), a ribosomal protein L10 (RPL10) pseudogene, two novel genes and a CpG island, complete sequence.
TMEM86A	2.99809	0.00367	227570_at	BE857226	Hypothetical protein FLJ90119
236090_at	2.99622	0.00936	236090_at	AW204095	UI-H-BI1-aes-b-02-0-UI.s1 NCI_CGAP_Sub3 Homo sapiens cDNA clone IMAGE:2720210 3', mRNA sequence.
CABC1	2.99366	0.00685	218168_s_at		gb:NM_020247.1 /DB_XREF=gi:9910387 /GEN=LOC56997 /FEA=FLmRNA /CNT=171 /TID=Hs.273186.0 /TIER=FL+Stack /STK=44 /UG=Hs.273186 /LL=56997 /DEF=Homo sapiens hypothetical protein, clone Telethon(Italy_B41)_Strait02270_FL142 (LOC56997), mRNA. /PROD=hypothetical protein, cloneTelethon(Italy_B41)_Strait02270_FL142 /FL=gb:NM_020247.1 gb:BC005171.1
NEDD1	2.98195	1.24061e-10	1552417_a_at	NM_152905.1	gb:NM_152905.1 /DB_XREF=gi:23097253 /GEN=NEDD1 /TID=Hs2.14456.1 /CNT=21 /FEA=FLmRNA /TIER=FL /STK=4 /LL=121441 /UG=Hs.14456 /DEF=Homo sapiens neural precursor cell expressed, developmentally down-regulated 1 (NEDD1), mRNA. /PROD=neural precursor cell expressed, developmentallydown-regulated 1 /FL=gb:BC027605.1 gb:NM_152905.1
229715_at	2.98143	2e-05	229715_at	AW006182	CDNA FLJ41663 fis, clone FEBRA2027297
HLA-F	2.97853	0.00072	221978_at	BE138825	Hypothetical protein FLJ35429
MCART6	2.97817	0.00429	1561578_s_at	BC035919	Mitochondrial carrier triple repeat 6
GDF15	2.97745	4.82981e-06	221577_x_at	AF003934	Growth differentiation factor 15
CD47	2.96856	0	213857_s_at	BG230614	CD47 antigen (Rh-related antigen, integrin-associated signal transducer)
TIMM23	2.96456	0.00161	224038_at	AF116628	Translocase of inner mitochondrial membrane 23 homolog (yeast)
B2M	2.96117	0	216231_s_at	AW188940	Beta-2-microglobulin
TNFAIP6	2.96108	2.67729e-06	206025_s_at	AW188198	Tumor necrosis factor, alpha-induced protein 6
CD55	2.95952	8.36177e-30	1555950_a_at	CA448665	Decay accelerating factor for complement (CD55, Cromer blood group system)
EYA1	2.95291	0.0071	214608_s_at	AJ000098	Eyes absent homolog 1 (Drosophila)
CFHR2	2.94944	6e-05	206910_x_at		gb:NM_005666.1 /DB_XREF=gi:5031694 /GEN=HFL3 /FEA=FLmRNA /CNT=19 /TID=Hs.154224.0 /TIER=FL /STK=3 /UG=Hs.154224 /LL=3080 /DEF=Homo sapiens H factor (complement)-like 3 (HFL3), mRNA. /PROD=H factor (complement)-like 3 /FL=gb:NM_005666.1
AKR1C1	2.93684	1e-05	211653_x_at	M33376	Aldo-keto reductase family 1, member C1 (dihydrodiol dehydrogenase 1; 20-alpha (3-alpha)-hydroxysteroid dehydrogenase)
GBP2	2.93501	0.00388	202748_at		gb:NM_004120.2 /DB_XREF=gi:6996011 /GEN=GBP2 /FEA=FLmRNA /CNT=107 /TID=Hs.171862.0 /TIER=FL /STK=1 /UG=Hs.171862 /LL=2634 /DEF=Homo sapiens guanylate binding protein 2, interferon-inducible (GBP2), mRNA. /PROD=guanylate binding protein 2,interferon-inducible /FL=gb:M55543.1 gb:NM_004120.2
RAB3C	2.93167	9e-05	241977_s_at	AI634523	RAB3C, member RAS oncogene family
SMAD1	2.92876	0.00012	210993_s_at	U54826	SMAD, mothers against DPP homolog 1 (Drosophila)
GBP3	2.92875	0	223434_at	AL136680	Guanylate binding protein 3
IL15	2.92796	1.10921e-11	217371_s_at	Y09908	H.sapiens mRNA for interleukin-15.
IGSF22	2.92584	0.0068	241000_at	BF448046	Hypothetical protein FLJ37794
LOC285835	2.92233	0.00034	230937_at	AW008207	hypothetical protein LOC285835
FNDC3A	2.92203	7.24157e-18	215910_s_at	AL137000	Human DNA sequence from clone RP11-203I16 on chromosome 13 Contains the gene for KIAA0970 protein, the COX7CP1 cytochrome c oxidase subunit VIIc pseudogene 1, a novel pseudogene, the GPR38 gene for G protein-coupled receptor 38 and a CpG island, complete sequence.
PCMTD1	2.91484	0.00408	244706_at	AA521309	Protein-L-isoaspartate (D-aspartate) O-methyltransferase domain containing 1
APOBEC3F	2.9119	0.00028	214994_at	BF508948	Apolipoprotein B mRNA editing enzyme, catalytic polypeptide-like 3F
RPS6KC1	2.90867	1.30883e-22	218909_at		gb:NM_012424.1 /DB_XREF=gi:6912635 /GEN=RPS6KC1 /FEA=FLmRNA /CNT=64 /TID=Hs.30352.0 /TIER=FL+Stack /STK=25 /UG=Hs.30352 /LL=26750 /DEF=Homo sapiens ribosomal protein S6 kinase, 52kD, polypeptide 1 (RPS6KC1), mRNA. /PROD=ribosomal protein S6 kinase, 52kD, polypeptide1 /FL=gb:NM_012424.1 gb:AF037447.1
228349_at	2.90864	0.00928	228349_at	AW119027	Transcribed locus
N4BP1	2.90306	1.04158e-34	32069_at	AB014515	Nedd4 binding protein 1
FNDC3A	2.90222	0	202304_at		gb:NM_014923.1 /DB_XREF=gi:7662419 /GEN=KIAA0970 /FEA=FLmRNA /CNT=225 /TID=Hs.103329.0 /TIER=FL+Stack /STK=67 /UG=Hs.103329 /LL=22862 /DEF=Homo sapiens KIAA0970 protein (KIAA0970), mRNA. /PROD=KIAA0970 protein /FL=gb:AB023187.1 gb:NM_014923.1
C21orf91	2.90166	5e-05	226109_at	AK023825	Chromosome 21 open reading frame 91
HRH3	2.89882	0.00023	1555715_a_at	AF346903	Histamine receptor H3
LRAP	2.89676	4.14637e-09	235104_at	BG292389	leukocyte-derived arginine aminopeptidase
PBEF1	2.89606	1.26787e-13	217738_at	BF575514	Pre-B-cell colony enhancing factor 1
AMDHD1	2.89581	0.00121	229596_at	AW271617	Hypothetical protein MGC35366
DBR1	2.88502	1e-05	219149_x_at		gb:NM_016216.1 /DB_XREF=gi:7705890 /GEN=LOC51163 /FEA=FLmRNA /CNT=50 /TID=Hs.118194.0 /TIER=FL /STK=0 /UG=Hs.118194 /LL=51163 /DEF=Homo sapiens RNA lariat debranching enzyme (LOC51163), mRNA. /PROD=RNA lariat debranching enzyme /FL=gb:NM_016216.1 gb:AF180919.2
BLZF1	2.88318	6.15678e-19	32088_at	U79751	Basic leucine zipper nuclear factor 1 (JEM-1)
ZYG11A	2.87824	0.00719	1557623_at	BC043176	Zyg-11 homolog A (C. elegans)
ACF	2.87672	0.00138	229793_at	AI656964	apobec-1 complementation factor
HSD17B6	2.87051	0.00139	37512_at	U89281	Hydroxysteroid (17-beta) dehydrogenase 6
C19orf28	2.87027	1.88875e-09	220178_at		gb:NM_021731.1 /DB_XREF=gi:11119425 /GEN=PP3501 /FEA=FLmRNA /CNT=11 /TID=Hs.301406.0 /TIER=FL /STK=0 /UG=Hs.301406 /LL=60369 /DEF=Homo sapiens hypothetical protein PP3501 (PP3501), mRNA. /PROD=hypothetical protein PP3501 /FL=gb:NM_021731.1
USH3A	2.86094	0.00258	1555695_a_at	AF388368	Usher syndrome 3A
BCL2L13	2.86081	4.27386e-27	217955_at		gb:NM_015367.1 /DB_XREF=gi:7662505 /GEN=MIL1 /FEA=FLmRNA /CNT=137 /TID=Hs.10267.0 /TIER=FL /STK=0 /UG=Hs.10267 /LL=23786 /DEF=Homo sapiens MIL1 protein (MIL1), nuclear gene encoding mitochondrial protein, mRNA. /PROD=MIL1 protein /FL=gb:AF325209.1 gb:NM_015367.1 gb:AF146568.1
LOC440424	2.85289	7.52357e-10	230314_at	AW014557	Similar to hypothetical protein 628
FKBP1B	2.85187	2.38643e-10	206857_s_at		gb:NM_004116.1 /DB_XREF=gi:4758379 /GEN=FKBP1B /FEA=FLmRNA /CNT=10 /TID=Hs.77643.0 /TIER=FL /STK=0 /UG=Hs.77643 /LL=2281 /DEF=Homo sapiens FK506-binding protein 1B (12.6 kD) (FKBP1B), mRNA. /PROD=FK506-binding protein 1B (12.6 kD) /FL=gb:D38037.1 gb:NM_004116.1 gb:L37086.1
LGR7	2.8511	2.92021e-09	1552715_a_at	NM_021634.1	gb:NM_021634.1 /DB_XREF=gi:11056007 /GEN=LGR7 /TID=Hs2.209446.1 /CNT=10 /FEA=FLmRNA /TIER=FL /STK=2 /LL=59350 /UG=Hs.209446 /DEF=Homo sapiens leucine-rich repeat-containing G protein-coupled receptor 7 (LGR7), mRNA. /PROD=leucine-rich repeat-containing G protein-coupledreceptor 7 /FL=gb:AF190500.1 gb:NM_021634.1
PML	2.84592	0.00231	239582_at	AW514654	Promyelocytic leukemia
CLCC1	2.84371	0.00394	233058_at	BG169945	Chloride channel CLIC-like 1
C14orf46	2.84366	0.00192	228583_at	BG028765	Chromosome 14 open reading frame 46
GAFA1	2.84011	0.00893	1554901_at	AF190748	FGF2-associated protein GAFA1 (GAFA1)
CENTD1	2.83556	0.00606	213618_at	AB011152	Centaurin, delta 1
LOC149194	2.83067	2.08487e-09	230973_at	AI937119	hypothetical protein LOC149194
PIK3AP1	2.82964	0.00889	1554508_at	BC029917	Phosphoinositide-3-kinase adaptor protein 1
SMARCA5	2.82702	3.06783e-20	213859_x_at	AI652586	SWI/SNF related, matrix associated, actin dependent regulator of chromatin, subfamily a, member 5
DHX37	2.82271	0.00387	223364_s_at	BC004463	DEAH (Asp-Glu-Ala-His) box polypeptide 37
1557842_at	2.81828	0.00014	1557842_at	BC041870	CDNA clone IMAGE:5271546
SSPN	2.81313	0.00303	239887_at	AW044646	Sarcospan (Kras oncogene-associated gene)
OTUD7	2.80939	0.00082	1560399_a_at	BC035668	Chromosome 15 open reading frame 16
FLJ37927	2.80806	0.00435	1555346_at	BC037547	CDC20-like protein
MGAT5B	2.80778	0.00393	1563137_at	BC041577	Mannosyl (alpha-1,6-)-glycoprotein beta-1,6-N-acetyl-glucosaminyltransferase, isoenzyme B
SLC31A2	2.80612	4.17032e-06	204204_at		gb:NM_001860.1 /DB_XREF=gi:4507016 /GEN=SLC31A2 /FEA=FLmRNA /CNT=90 /TID=Hs.24030.0 /TIER=FL+Stack /STK=29 /UG=Hs.24030 /LL=1318 /DEF=Homo sapiens solute carrier family 31 (copper transporters), member 2 (SLC31A2), mRNA. /PROD=solute carrier family 31 (copper transporters),member 2 /FL=gb:NM_001860.1 gb:U83461.1
ICA1	2.79341	0.00496	207949_s_at		gb:NM_004968.1 /DB_XREF=gi:4826767 /GEN=ICA1 /FEA=FLmRNA /CNT=2 /TID=Hs.167927.2 /TIER=FL /STK=0 /UG=Hs.167927 /LL=3382 /DEF=Homo sapiens islet cell autoantigen 1 (69kD) (ICA1), transcript variant 2, mRNA. /PROD=islet cell autoantigen 1, isoform 2 /FL=gb:U38260.1 gb:NM_004968.1
B4GALT5	2.79172	2.00485e-13	221484_at	BF691447	UDP-Gal:betaGlcNAc beta 1,4- galactosyltransferase, polypeptide 5
PSCD1	2.7894	2.93761e-07	202880_s_at		gb:NM_004762.1 /DB_XREF=gi:4758963 /GEN=PSCD1 /FEA=FLmRNA /CNT=130 /TID=Hs.1050.0 /TIER=FL+Stack /STK=60 /UG=Hs.1050 /LL=9267 /DEF=Homo sapiens pleckstrin homology, Sec7 and coiledcoil domains 1(cytohesin 1) (PSCD1), transcript variant 1, mRNA. /PROD=cytohesin 1, isoform 1 /FL=gb:M85169.1 gb:NM_017456.1 gb:NM_004762.1
SH2D1A	2.78913	0.006	210116_at	AF072930	SH2 domain protein 1A, Duncan's disease (lymphoproliferative syndrome)
1556393_at	2.7887	0.00141	1556393_at	BE326219	Transcribed locus, weakly similar to XP_510104.1 PREDICTED: similar to hypothetical protein FLJ25224 [Pan troglodytes]
EPHA4	2.78808	2.67979e-07	227449_at	AI799018	EPH receptor A4
NINJ1	2.78777	0.00136	203045_at		gb:NM_004148.1 /DB_XREF=gi:4758809 /GEN=NINJ1 /FEA=FLmRNA /CNT=123 /TID=Hs.11342.0 /TIER=FL+Stack /STK=52 /UG=Hs.11342 /LL=4814 /DEF=Homo sapiens ninjurin 1 (NINJ1), mRNA. /PROD=ninjurin 1 /FL=gb:U91512.1 gb:NM_004148.1 gb:BC004440.1 gb:U72661.1
233548_at	2.78613	0.00489	233548_at	AF339818	Clone IMAGE:35115, mRNA sequence
FLJ36874	2.7828	6.5259e-09	235234_at	AA359612	FLJ36874 protein
FOXP1	2.77856	0.00475	235444_at	AI417897	Forkhead box P1
STAT1	2.7763	1.8096e-13	209969_s_at	BC002704	Signal transducer and activator of transcription 1, 91kDa
SERPINB1	2.77592	5.32721e-15	212268_at		gb:NM_030666.1 /DB_XREF=gi:13489086 /GEN=SERPINB1 /FEA=FLmRNA /CNT=170 /TID=Hs.183583.0 /TIER=FL+Stack /STK=55 /UG=Hs.183583 /LL=1992 /DEF=Homo sapiens serine (or cysteine) proteinase inhibitor, clade B (ovalbumin), member 1 (SERPINB1), mRNA. /PROD=serine (or cysteine) proteinase inhibitor, cladeB (ovalbumin), member 1 /FL=gb:NM_030666.1
C1orf121	2.7741	0.00269	222936_s_at	AF151904	Chromosome 1 open reading frame 121
SIX2	2.77017	0.00062	206511_s_at		gb:NM_016932.1 /DB_XREF=gi:8394273 /GEN=SIX2 /FEA=FLmRNA /CNT=21 /TID=Hs.101937.0 /TIER=FL /STK=0 /UG=Hs.101937 /LL=10736 /DEF=Homo sapiens sine oculis homeobox (Drosophila) homolog 2 (SIX2), mRNA. /PROD=sine oculis homeobox (Drosophila) homolog 2 /FL=gb:AF332197.1 gb:NM_016932.1 gb:AF136940.1
TPD52L1	2.76928	0.00029	210372_s_at	AF208012	Tumor protein D52-like 1
HIST1H2AJ	2.76837	7.71059e-13	208583_x_at		gb:NM_021066.1 /DB_XREF=gi:10800143 /GEN=H2AFE /FEA=FLmRNA /CNT=3 /TID=Hs.274590.0 /TIER=FL /STK=0 /UG=Hs.274590 /LL=8331 /DEF=Homo sapiens H2A histone family, member E (H2AFE), mRNA. /PROD=H2A histone family, member E /FL=gb:NM_021066.1
SOAT1	2.76606	2.05958e-18	221561_at	L21934	Sterol O-acyltransferase (acyl-Coenzyme A: cholesterol acyltransferase) 1
BMPER	2.763	0.00026	241986_at	AI423201	BMP binding endothelial regulator
RNH1	2.76035	0.00099	1555529_at	AY071904	Ribonuclease/angiogenin inhibitor 1
CD47	2.7588	0	211075_s_at	Z25521	CD47 antigen (Rh-related antigen, integrin-associated signal transducer)
GAL3ST4	2.7585	0.00265	219815_at		gb:NM_024637.1 /DB_XREF=gi:13375869 /GEN=FLJ12116 /FEA=FLmRNA /CNT=21 /TID=Hs.44856.0 /TIER=FL /STK=2 /UG=Hs.44856 /LL=79690 /DEF=Homo sapiens hypothetical protein FLJ12116 (FLJ12116), mRNA. /PROD=hypothetical protein FLJ12116 /FL=gb:NM_024637.1
HIST2H2AA	2.75641	3.60674e-16	218280_x_at		gb:NM_003516.1 /DB_XREF=gi:4504250 /GEN=H2AFO /FEA=FLmRNA /CNT=109 /TID=Hs.795.0 /TIER=FL+Stack /STK=70 /UG=Hs.795 /LL=8337 /DEF=Homo sapiens H2A histone family, member O (H2AFO), mRNA. /PROD=H2A histone family, member O /FL=gb:L19779.1 gb:NM_003516.1 gb:BC001629.1
FMR1	2.75624	3.47479e-10	203689_s_at	AI743037	Fragile X mental retardation 1
SMARCA5	2.75379	1.73901e-24	202303_x_at		gb:NM_003601.1 /DB_XREF=gi:4507074 /GEN=SMARCA5 /FEA=FLmRNA /CNT=131 /TID=Hs.9456.0 /TIER=FL+Stack /STK=25 /UG=Hs.9456 /LL=8467 /DEF=Homo sapiens SWISNF related, matrix associated, actin dependent regulator of chromatin, subfamily a, member 5 (SMARCA5), mRNA. /PROD=SWISNF related, matrix associated, actindependent regulator of chromatin, subfamily a, member 5 /FL=gb:NM_003601.1 gb:AB010882.1
BLOC1S3	2.7497	0.00067	228244_at	BF062383	Biogenesis of lysosome-related organelles complex-1, subunit 3
B3GNT7	2.74866	0.00113	1555963_x_at	CA503291	UDP-GlcNAc:betaGal beta-1,3-N-acetylglucosaminyltransferase 7
SLFN5	2.74262	0.00022	1553055_a_at	NM_144975.1	gb:NM_144975.1 /DB_XREF=gi:21450660 /TID=Hs2.352216.1 /CNT=2 /FEA=FLmRNA /TIER=FL /STK=2 /LL=162394 /UG_GENE=MGC19764 /UG=Hs.352216 /UG_TITLE=hypothetical protein MGC19764 /DEF=Homo sapiens hypothetical protein MGC19764 (MGC19764), mRNA. /FL=gb:NM_144975.1 gb:BC021238.1
HIST2H2AA	2.73943	4.92952e-19	214290_s_at	AI313324	Histone 2, H2aa
NY-REN-7	2.7392	0.00786	1555485_s_at	BC028606	NY-REN-7 antigen
C6orf174	2.739	0.00071	233050_at	AL096711	Human DNA sequence from clone RP3-403A15 on chromosome 6q22.31-23.1 Contains the 3' end of a novel gene, the gene KIAA0408, a 60S Ribosomal protein L23 (RPL23) pseudogene and two CpG islands, complete sequence.
MICB	2.73775	1.10305e-15	206247_at		gb:NM_005931.1 /DB_XREF=gi:5174564 /GEN=MICB /FEA=FLmRNA /CNT=22 /TID=Hs.211580.0 /TIER=FL /STK=1 /UG=Hs.211580 /LL=4277 /DEF=Homo sapiens MHC class I polypeptide-related sequence B (MICB), mRNA. /PROD=MHC class I polypeptide-related sequence B /FL=gb:NM_005931.1
PVRL2	2.73278	1.06818e-34	203149_at		gb:NM_002856.1 /DB_XREF=gi:5360209 /GEN=PVRL2 /FEA=FLmRNA /CNT=137 /TID=Hs.183986.0 /TIER=FL+Stack /STK=42 /UG=Hs.183986 /LL=5819 /DEF=Homo sapiens poliovirus receptor-related 2 (herpesvirus entry mediator B) (PVRL2), mRNA. /PROD=poliovirus receptor-related 2 (herpesvirus entrymediator B) /FL=gb:AF058448.1 gb:NM_002856.1 gb:BC003091.1
MTMR3	2.73104	6.27933e-07	240271_at	AL038191	Myotubularin related protein 3
C9orf50	2.72888	0.00036	230335_at	AW084476	Hypothetical protein LOC375759
231038_s_at	2.72204	5e-05	231038_s_at	AI309438	Transcribed locus, strongly similar to NP_078795.2 hypothetical protein FLJ13725 [Homo sapiens]
FOLR3	2.7219	0.00995	206371_at		gb:NM_000804.2 /DB_XREF=gi:9257219 /GEN=FOLR3 /FEA=FLmRNA /CNT=21 /TID=Hs.352.0 /TIER=FL /STK=2 /UG=Hs.352 /LL=2352 /DEF=Homo sapiens folate receptor 3 (gamma) (FOLR3), mRNA. /PROD=folate receptor 3 precursor /FL=gb:NM_000804.2 gb:U08470.1 gb:U08471.1
PLA2G4A	2.7193	1.23504e-27	210145_at	M68874	Phospholipase A2, group IVA (cytosolic, calcium-dependent)
PARP14	2.71782	0.00446	235157_at	AW297731	Poly (ADP-ribose) polymerase family, member 14
LOC442213	2.71769	0.00413	234689_at	AL161622	similar to dJ402H5.2 (novel protein similar to worm and fly proteins)
LGR7	2.71547	1.00912e-06	238206_at	AI089319	Leucine-rich repeat-containing G protein-coupled receptor 7
RHOA	2.71242	0.00397	240337_at	AW173151	Ras homolog gene family, member A
CARKL	2.71087	0.00431	219712_s_at		gb:NM_013276.1 /DB_XREF=gi:7019340 /GEN=CARKL /FEA=FLmRNA /CNT=20 /TID=Hs.190207.0 /TIER=FL /STK=0 /UG=Hs.190207 /LL=23729 /DEF=Homo sapiens carbohydrate kinase-like (CARKL), mRNA. /PROD=carbohydrate kinase-like /FL=gb:NM_013276.1 gb:AF163573.1
PLSCR1	2.70972	0.00116	241916_at	AI984040	Phospholipid scramblase 1
PSMB10	2.70778	3.23341e-08	202659_at		gb:NM_002801.1 /DB_XREF=gi:4506190 /GEN=PSMB10 /FEA=FLmRNA /CNT=131 /TID=Hs.9661.0 /TIER=FL /STK=0 /UG=Hs.9661 /LL=5699 /DEF=Homo sapiens proteasome (prosome, macropain) subunit, beta type, 10 (PSMB10), mRNA. /PROD=proteasome (prosome, macropain) subunit, betatype, 10 /FL=gb:NM_002801.1
NUDCD1	2.70694	1.72795e-24	225439_at	AI802955	NudC domain containing 1
RFX2	2.7059	0.00015	208031_s_at		gb:NM_000635.1 /DB_XREF=gi:10835184 /GEN=RFX2 /FEA=FLmRNA /CNT=2 /TID=Hs.100007.0 /TIER=FL /STK=0 /UG=Hs.100007 /LL=5990 /DEF=Homo sapiens regulatory factor X, 2 (influences HLA class II expression) (RFX2), mRNA. /PROD=regulatory factor X, 2 (influences HLA class IIexpression) /FL=gb:NM_000635.1
USP9Y	2.70109	0.00189	206624_at		gb:NM_004654.2 /DB_XREF=gi:11641426 /GEN=USP9Y /FEA=FLmRNA /CNT=12 /TID=Hs.193145.0 /TIER=FL /STK=0 /UG=Hs.193145 /LL=8287 /DEF=Homo sapiens ubiquitin specific protease 9, Y chromosome (Drosophila fat facets related) (USP9Y), mRNA. /PROD=Drosophila fat facets related, Y-linked /FL=gb:AF000986.2 gb:NM_004654.2
FLJ36874	2.69976	7.57045e-10	235235_s_at	AA359612	FLJ36874 protein
OLFML1	2.69658	0.00862	217525_at	AW305097	Olfactomedin-like 1
C3orf52	2.69638	0.00134	219474_at		gb:NM_024616.1 /DB_XREF=gi:13375833 /GEN=FLJ23186 /FEA=FLmRNA /CNT=35 /TID=Hs.30085.0 /TIER=FL+Stack /STK=19 /UG=Hs.30085 /LL=79669 /DEF=Homo sapiens hypothetical protein FLJ23186 (FLJ23186), mRNA. /PROD=hypothetical protein FLJ23186 /FL=gb:NM_024616.1
SEMA3F	2.69566	6.09558e-07	35666_at	U38276	Sema domain, immunoglobulin domain (Ig), short basic domain, secreted, (semaphorin) 3F
FAM76B	2.69513	0.00267	232048_at	BF214358	Family with sequence similarity 76, member B
FLJ36874	2.69485	1.33176e-15	225468_at	AI761804	FLJ36874 protein
ZCCHC2	2.69285	0.00029	222816_s_at	BE676543	Zinc finger, CCHC domain containing 2
EIF2AK2	2.68989	0	204211_x_at		gb:NM_002759.1 /DB_XREF=gi:4506102 /GEN=PRKR /FEA=FLmRNA /CNT=59 /TID=Hs.274382.0 /TIER=FL+Stack /STK=10 /UG=Hs.274382 /LL=5610 /DEF=Homo sapiens protein kinase, interferon-inducible double stranded RNA dependent (PRKR), mRNA. /PROD=protein kinase, interferon-inducible doublestranded RNA dependent /FL=gb:M85294.1 gb:M35663.1 gb:NM_002759.1
ISG20L1	2.68881	8.15737e-07	219361_s_at		gb:NM_022767.1 /DB_XREF=gi:12232442 /GEN=FLJ12484 /FEA=FLmRNA /CNT=37 /TID=Hs.37747.0 /TIER=FL /STK=1 /UG=Hs.37747 /LL=64782 /DEF=Homo sapiens hypothetical protein FLJ12484 (FLJ12484), mRNA. /PROD=hypothetical protein FLJ12484 /FL=gb:NM_022767.1
ZNF27	2.6849	0.00026	229123_at	AI652703	Zinc finger protein 224
C21orf91	2.68135	0.00468	220941_s_at		gb:NM_017447.1 /DB_XREF=gi:8394546 /GEN=YG81 /FEA=FLmRNA /CNT=5 /TID=Hs.49391.0 /TIER=FL /STK=2 /UG=Hs.49391 /LL=54149 /DEF=Homo sapiens hypothetical protein LOC54149 (YG81), mRNA. /PROD=hypothetical protein LOC54149 /FL=gb:NM_017447.1
KIAA1505	2.67472	0.00982	227091_at	AB040938	KIAA1505 protein
231478_at	2.67457	0.0004	231478_at	AI051127	Transcribed locus
ZNF222	2.67324	0.00889	206175_x_at		gb:NM_013360.1 /DB_XREF=gi:7019586 /GEN=ZNF222 /FEA=FLmRNA /CNT=22 /TID=Hs.279840.0 /TIER=FL+Stack /STK=12 /UG=Hs.279840 /LL=7673 /DEF=Homo sapiens zinc finger protein 222 (ZNF222), mRNA. /PROD=zinc finger protein 222 /FL=gb:NM_013360.1 gb:AF187988.1
SMURF2	2.67164	0.0087	238394_at	AI612095	SMAD specific E3 ubiquitin protein ligase 2
FBXO16	2.67076	0.00669	228427_at	BF196856	F-box protein 16
39697	2.65969	0.00063	214298_x_at	AL568374	Septin 6
OGFR	2.65509	0.00058	211513_s_at	AF172449	Opioid growth factor receptor
GFI1	2.65452	0.00686	206589_at		gb:NM_005263.1 /DB_XREF=gi:4885266 /GEN=GFI1 /FEA=FLmRNA /CNT=21 /TID=Hs.73172.0 /TIER=FL+Stack /STK=16 /UG=Hs.73172 /LL=2672 /DEF=Homo sapiens growth factor independent 1 (GFI1), mRNA. /PROD=growth factor independent 1 /FL=gb:U67369.1 gb:NM_005263.1
ELOVL5	2.65428	0.00165	1567219_at	D17207	ELOVL family member 5, elongation of long chain fatty acids (FEN1/Elo2, SUR4/Elo3-like, yeast)
SLFN5	2.65385	3.88217e-11	1557078_at	AK054668	Likely ortholog of mouse schlafen 5
unknown	2.65375	0.00849	216337_at	L23852	(clone Z146) retinal mRNA, 3' end and repeat region
EYA2	2.6537	0.00762	209692_at	U71207	Eyes absent homolog 2 (Drosophila)
IFITM3	2.65351	3.95786e-31	212203_x_at	BF338947	Interferon induced transmembrane protein 3 (1-8U)
ZNF27	2.65347	6.48139e-06	244462_at	AA811983	Zinc finger protein 224
BCL2L13	2.65208	8.35242e-09	224035_s_at	AF183411	BCL2-like 13 (apoptosis facilitator)
SLC7A5	2.65005	1.89552e-07	201195_s_at	AB018009	Solute carrier family 7 (cationic amino acid transporter, y+ system), member 5
PRKRA	2.64431	1.9157e-06	237105_at	AI138283	Protein kinase, interferon-inducible double stranded RNA dependent activator
GTPBP1	2.64409	3.86656e-07	219357_at		gb:NM_014027.1 /DB_XREF=gi:7661735 /GEN=HSPC018 /FEA=FLmRNA /CNT=44 /TID=Hs.279853.0 /TIER=FL+Stack /STK=24 /UG=Hs.279853 /LL=28961 /DEF=Homo sapiens HSPC018 protein (HSPC018), mRNA. /PROD=HSPC018 protein /FL=gb:AF077204.1 gb:BC001701.1 gb:NM_014027.1
C22orf24	2.64024	0.00099	207701_at		gb:NM_015372.1 /DB_XREF=gi:7661723 /GEN=HSN44A4A /FEA=FLmRNA /CNT=3 /TID=Hs.225989.0 /TIER=FL /STK=0 /UG=Hs.225989 /LL=25775 /DEF=Homo sapiens hypothetical protein (HSN44A4A), mRNA. /PROD=hypothetical protein /FL=gb:NM_015372.1
SLFN5	2.63748	2e-05	243999_at	AW962850	Likely ortholog of mouse schlafen 5
PVRL2	2.63464	4.94636e-15	225418_at	AI520949	Poliovirus receptor-related 2 (herpesvirus entry mediator B)
1570084_at	2.63285	0.00768	1570084_at	BC034568	CDNA clone IMAGE:4824356
ZCCHC2	2.63266	0.00225	219062_s_at		gb:NM_017742.1 /DB_XREF=gi:8923259 /GEN=FLJ20281 /FEA=FLmRNA /CNT=70 /TID=Hs.18800.0 /TIER=FL+Stack /STK=16 /UG=Hs.18800 /LL=54877 /DEF=Homo sapiens hypothetical protein FLJ20281 (FLJ20281), mRNA. /PROD=hypothetical protein FLJ20281 /FL=gb:NM_017742.1
LMOD2	2.62393	0.00875	1556810_a_at	AF087995	Wiskott-Aldrich syndrome-like
ZNF600	2.6232	5.25426e-11	242463_x_at	AI620827	Zinc finger protein 600
LOC401056	2.61895	0.00874	241634_at	BE669595	hypothetical LOC401056
CHMP5	2.61736	1.9422e-41	219356_s_at		gb:NM_016410.1 /DB_XREF=gi:7705488 /GEN=HSPC177 /FEA=FLmRNA /CNT=44 /TID=Hs.279777.0 /TIER=FL /STK=0 /UG=Hs.279777 /LL=51510 /DEF=Homo sapiens hypothetical protein (HSPC177), mRNA. /PROD=hypothetical protein /FL=gb:NM_016410.1 gb:AF161525.1
SP100	2.61181	1.02519e-27	202864_s_at		gb:NM_003113.1 /DB_XREF=gi:4507164 /GEN=SP100 /FEA=FLmRNA /CNT=142 /TID=Hs.77617.0 /TIER=FL+Stack /STK=41 /UG=Hs.77617 /LL=6672 /DEF=Homo sapiens nuclear antigen Sp100 (SP100), mRNA. /PROD=nuclear antigen Sp100 /FL=gb:NM_003113.1 gb:M60618.1
PML	2.60757	0.00019	210362_x_at	AF230409	Promyelocytic leukemia
GBP4	2.60705	8e-05	235574_at	AW392952	Guanylate binding protein 4
ENTPD7	2.6058	0.0008	220153_at		gb:NM_020354.1 /DB_XREF=gi:9966820 /GEN=LALP1 /FEA=FLmRNA /CNT=10 /TID=Hs.22604.0 /TIER=FL /STK=0 /UG=Hs.22604 /LL=57089 /DEF=Homo sapiens lysosomal apyrase-like protein 1 (LALP1), mRNA. /PROD=lysosomal apyrase-like protein 1 /FL=gb:AF269255.1 gb:NM_020354.1
TMEM110	2.60102	0.00404	237677_at	AI733112	Musculoskeletal, embryonic nuclear protein 1
237431_at	2.60026	0.00431	237431_at	AW449838	Transcribed locus, strongly similar to XP_523679.1 PREDICTED: hypothetical protein XP_523679 [Pan troglodytes]
CLDN1	2.59858	4e-05	222549_at	AF101051	Claudin 1
242285_at	2.59762	0.00767	242285_at	R32647	Transcribed locus
ITGA2	2.59698	4.82741e-20	227314_at	N95414	Integrin, alpha 2 (CD49B, alpha 2 subunit of VLA-2 receptor)
CFH	2.59639	2e-05	213800_at	X04697	Complement factor H
SFRP1	2.59039	0.00062	202035_s_at	AI332407	Secreted frizzled-related protein 1
BTC	2.58535	0.00398	207326_at		gb:NM_001729.1 /DB_XREF=gi:4502460 /GEN=BTC /FEA=FLmRNA /CNT=7 /TID=Hs.73105.0 /TIER=FL /STK=0 /UG=Hs.73105 /LL=685 /DEF=Homo sapiens betacellulin (BTC), mRNA. /PROD=betacellulin /FL=gb:NM_001729.1
PVRL2	2.58334	3.5348e-16	232079_s_at	BE867789	Poliovirus receptor-related 2 (herpesvirus entry mediator B)
C9orf5	2.5831	0.00715	215390_at	AU147194	Chromosome 9 open reading frame 5
LAMP1	2.57997	1.56956e-06	213728_at	AI248598	Lysosomal-associated membrane protein 1
CAMK2D	2.57844	0.00063	217569_x_at	AA017093	Calcium/calmodulin-dependent protein kinase (CaM kinase) II delta
SIGIRR	2.57724	8.49965e-06	52940_at	AA085764	Single Ig IL-1R-related molecule
LOC54103	2.57677	0.00213	222150_s_at	AK026747	hypothetical protein LOC54103
STAB1	2.57013	0.00184	1555319_at	AB052957	Stabilin 1
TNFAIP6	2.56857	0.00031	206026_s_at		gb:NM_007115.1 /DB_XREF=gi:6005905 /GEN=TNFAIP6 /FEA=FLmRNA /CNT=25 /TID=Hs.29352.0 /TIER=FL /STK=0 /UG=Hs.29352 /LL=7130 /DEF=Homo sapiens tumor necrosis factor, alpha-induced protein 6 (TNFAIP6), mRNA. /PROD=tumor necrosis factor, alpha-induced protein 6 /FL=gb:NM_007115.1
PSEN2	2.56308	0.00464	211373_s_at	U34349	Presenilin 2 (Alzheimer disease 4)
GABARAPL1	2.5558	2.04033e-14	211458_s_at	AF180519	GABA(A) receptors associated protein like 3
SLC25A30	2.55455	9e-05	226782_at	BF001919	Solute carrier family 25, member 30
CRLF1	2.5542	0.00021	206315_at		gb:NM_004750.1 /DB_XREF=gi:4758061 /GEN=CRLF1 /FEA=FLmRNA /CNT=20 /TID=Hs.114948.0 /TIER=FL+Stack /STK=13 /UG=Hs.114948 /LL=9244 /DEF=Homo sapiens cytokine receptor-like factor 1 (CRLF1), mRNA. /PROD=cytokine receptor-like factor 1 /FL=gb:AF073515.1 gb:NM_004750.1 gb:AF178684.1 gb:AF059293.1
TRD@	2.5527	0.00566	217143_s_at	X06557	T cell receptor delta locus
PHACTR4	2.55171	1.49173e-24	226823_at	AW450293	Phosphatase and actin regulator 4
LOC198437	2.55134	0.00534	1554977_at	BC036837	bA299N6.3
ALOX5AP	2.54956	0.00233	204174_at		gb:NM_001629.1 /DB_XREF=gi:4502058 /GEN=ALOX5AP /FEA=FLmRNA /CNT=88 /TID=Hs.100194.0 /TIER=FL /STK=0 /UG=Hs.100194 /LL=241 /DEF=Homo sapiens arachidonate 5-lipoxygenase-activating protein (ALOX5AP), mRNA. /PROD=arachidonate 5-lipoxygenase-activating protein /FL=gb:NM_001629.1
BRIP1	2.5467	2.20537e-06	221703_at	AF360549	BRCA1 interacting protein C-terminal helicase 1
ESM1	2.54381	0.00011	208394_x_at		gb:NM_007036.2 /DB_XREF=gi:13259505 /GEN=ESM1 /FEA=FLmRNA /CNT=2 /TID=Hs.41716.0 /TIER=FL /STK=0 /UG=Hs.41716 /LL=11082 /DEF=Homo sapiens endothelial cell-specific molecule 1 (ESM1), mRNA. /PROD=endothelial cell-specific molecule 1 precursor /FL=gb:NM_007036.2
TSHB	2.54125	0.00541	214529_at		gb:NM_000549.1 /DB_XREF=gi:4507698 /GEN=TSHB /FEA=FLmRNA /CNT=4 /TID=Hs.53213.0 /TIER=FL /STK=0 /UG=Hs.53213 /LL=7252 /DEF=Homo sapiens thyroid stimulating hormone, beta (TSHB), mRNA. /PROD=thyroid stimulating hormone, beta /FL=gb:NM_000549.1
IRS2	2.53823	8e-05	209184_s_at	BF700086	Insulin receptor substrate 2
1561917_at	2.5376	0.00495	1561917_at	BI598440	603246950F1 NIH_MGC_96 Homo sapiens cDNA clone IMAGE:5294533 5', mRNA sequence.
GPATC3	2.53709	0.00029	218895_at		gb:NM_022078.1 /DB_XREF=gi:11545792 /GEN=FLJ12455 /FEA=FLmRNA /CNT=67 /TID=Hs.10903.0 /TIER=FL+Stack /STK=41 /UG=Hs.10903 /LL=63906 /DEF=Homo sapiens hypothetical protein FLJ12455 (FLJ12455), mRNA. /PROD=hypothetical protein FLJ12455 /FL=gb:NM_022078.1
RFK	2.53546	5.25037e-07	203224_at	BF340123	Riboflavin kinase
LOC202051	2.52632	3.60245e-09	1558641_at	AK098740	hypothetical protein LOC202051
EEF1A2	2.52581	0.00208	204540_at		gb:NM_001958.1 /DB_XREF=gi:4503474 /GEN=EEF1A2 /FEA=FLmRNA /CNT=112 /TID=Hs.2642.0 /TIER=FL+Stack /STK=16 /UG=Hs.2642 /LL=1917 /DEF=Homo sapiens eukaryotic translation elongation factor 1 alpha 2 (EEF1A2), mRNA. /PROD=eukaryotic translation elongation factor 1 alpha2 /FL=gb:BC000432.1 gb:NM_001958.1
IL11	2.52171	1e-05	206924_at		gb:NM_000641.1 /DB_XREF=gi:10834993 /GEN=IL11 /FEA=FLmRNA /CNT=14 /TID=Hs.1721.0 /TIER=FL /STK=2 /UG=Hs.1721 /LL=3589 /DEF=Homo sapiens interleukin 11 (IL11), mRNA. /PROD=interleukin 11 /FL=gb:M57765.1 gb:NM_000641.1
237777_at	2.51689	0.00059	237777_at	T67107	Transcribed locus, moderately similar to XP_496793.1 PREDICTED: similar to signal-transducing adaptor protein-2; brk kinase substrate [Homo sapiens]
CTSL	2.51507	6.24473e-19	202087_s_at		gb:NM_001912.1 /DB_XREF=gi:4503154 /GEN=CTSL /FEA=FLmRNA /CNT=244 /TID=Hs.78056.0 /TIER=FL+Stack /STK=146 /UG=Hs.78056 /LL=1514 /DEF=Homo sapiens cathepsin L (CTSL), mRNA. /PROD=cathepsin L /FL=gb:NM_001912.1
ZNF313	2.51458	3.79313e-15	200867_at	AL031685	Human DNA sequence from clone RP5-963K23 on chromosome 20q13.11-13.2 Contains the KRT18P4 gene for keratin 18 pseudogene 4, a Cytoskeletal 18 (Cytokeratin 18, CK18, CYK18)) pseudogene, the ZNF313 gene for zinc finger protein 313, the SPATA2 gene for spermatogenesis associated protein 2, the 3' end of the SLC9A8 gene for solute carrier family 9 (sodium/hydrogen exchanger) isoform 8 and four CpG is…
CHEK2	2.50804	0.0002	210416_s_at	BC004207	CHK2 checkpoint homolog (S. pombe)
PTGIR	2.50642	0.00207	1555620_a_at	BC017857	Homo sapiens cDNA clone IMAGE:4690793, with apparent retained intron.
1561737_at	2.50603	0.00956	1561737_at	AL832898	Homo sapiens genomic DNA; cDNA DKFZp667L064 (from clone DKFZp667L064).
IRS2	2.50446	1.51354e-06	209185_s_at	AF073310	Insulin receptor substrate 2
ETV7	2.50024	0.00011	221680_s_at	AF147782	Ets variant gene 7 (TEL2 oncogene)
AFF1	2.49715	0.00147	239167_at	H86858	AF4/FMR2 family, member 1
ARL5B	2.49666	3.26628e-17	226345_at	AW270158	ADP-ribosylation factor-like 8
NOC3L	2.4855	5.30584e-18	218889_at		gb:NM_022451.1 /DB_XREF=gi:11967984 /GEN=FLJ12820 /FEA=FLmRNA /CNT=58 /TID=Hs.74899.0 /TIER=FL+Stack /STK=21 /UG=Hs.74899 /LL=64318 /DEF=Homo sapiens hypothetical protein FLJ12820 (FLJ12820), mRNA. /PROD=hypothetical protein FLJ12820 /FL=gb:NM_022451.1
CD58	2.4815	5.97384e-17	205173_x_at		gb:NM_001779.1 /DB_XREF=gi:4502676 /GEN=CD58 /FEA=FLmRNA /CNT=40 /TID=Hs.75626.0 /TIER=FL+Stack /STK=13 /UG=Hs.75626 /LL=965 /DEF=Homo sapiens CD58 antigen, (lymphocyte function-associated antigen 3) (CD58), mRNA. /PROD=CD58 antigen, (lymphocyte function-associatedantigen 3) /FL=gb:NM_001779.1
GABARAPL1	2.47718	9.43332e-07	208869_s_at	AF087847	GABA(A) receptor-associated protein like 1
F3	2.47561	1.53618e-08	204363_at		gb:NM_001993.2 /DB_XREF=gi:10518499 /GEN=F3 /FEA=FLmRNA /CNT=63 /TID=Hs.62192.0 /TIER=FL+Stack /STK=15 /UG=Hs.62192 /LL=2152 /DEF=Homo sapiens coagulation factor III (thromboplastin, tissue factor) (F3), mRNA. /PROD=coagulation factor III precursor /FL=gb:M16553.1 gb:M27436.1 gb:J02931.1 gb:NM_001993.2
1569004_at	2.47463	0.00979	1569004_at	BG541677	602571254F1 NIH_MGC_77 Homo sapiens cDNA clone IMAGE:4695709 5', mRNA sequence.
HSPC157	2.47439	0.00145	219865_at		HSPC157 protein
FGF1	2.47377	1.48277e-13	208240_s_at		gb:NM_013394.1 /DB_XREF=gi:7019394 /GEN=GLIO703 /FEA=FLmRNA /CNT=2 /TID=Hs.278954.0 /TIER=FL /STK=0 /UG=Hs.278954 /LL=29961 /DEF=Homo sapiens acid fibroblast growth factor-like protein (GLIO703), mRNA. /PROD=acid fibroblast growth factor-like protein /FL=gb:NM_013394.1 gb:AF211169.1
SLC38A5	2.47349	1.11957e-10	234973_at	BG325630	Solute carrier family 38, member 5
CASP2	2.47066	0.0071	209811_at	BC002427	Caspase 2, apoptosis-related cysteine peptidase (neural precursor cell expressed, developmentally down-regulated 2)
AGPAT7	2.46757	6e-05	213078_x_at	AI889513	PLSC domain containing protein
CD58	2.46668	1.24655e-14	211744_s_at	BC005930	CD58 antigen, (lymphocyte function-associated antigen 3)
C1QTNF5	2.46433	0.00085	223499_at	AF329841	C1q and tumor necrosis factor related protein 5
C20orf18	2.46407	1.77758e-11	207713_s_at		gb:NM_006462.1 /DB_XREF=gi:5454167 /GEN=XAP4 /FEA=FLmRNA /CNT=4 /TID=Hs.247280.0 /TIER=FL /STK=0 /UG=Hs.247280 /LL=10616 /DEF=Homo sapiens HBV associated factor (XAP4), mRNA. /PROD=HBV associated factor /FL=gb:NM_006462.1
CTTN	2.45826	9.32129e-06	214073_at	BG475299	Cortactin
TRADD	2.45351	5.879e-08	1729_at	L41690	TNFRSF1A-associated via death domain
FLJ31951	2.45258	0.00178	236322_at	AA830854	hypothetical protein FLJ31951
CCND3	2.44843	1.72602e-19	201700_at		gb:NM_001760.1 /DB_XREF=gi:4502618 /GEN=CCND3 /FEA=FLmRNA /CNT=200 /TID=Hs.83173.0 /TIER=FL+Stack /STK=61 /UG=Hs.83173 /LL=896 /DEF=Homo sapiens cyclin D3 (CCND3), mRNA. /PROD=cyclin D3 /FL=gb:NM_001760.1 gb:M92287.1 gb:M90814.1
NCOA2	2.44691	5.14384e-08	212867_at	AI040324	Nuclear receptor coactivator 2
FLJ11292	2.44463	0.00431	220828_s_at		hypothetical protein FLJ11292
OAF	2.44206	0.00409	1558613_at	BC040647	NS5ATP13TP2 protein
LGALS8	2.43911	4.54792e-06	208935_s_at	L78132	Human prostate carcinoma tumor antigen (pcta-1) mRNA, complete cds.
FLJ36874	2.43904	9.24585e-10	225466_at	BG291961	FLJ36874 protein
SP100	2.43642	2.10789e-06	210218_s_at	U36501	Nuclear antigen Sp100
CCRK	2.43343	0.00075	205271_s_at		gb:NM_012119.1 /DB_XREF=gi:7106268 /GEN=CCRK /FEA=FLmRNA /CNT=41 /TID=Hs.26322.0 /TIER=FL+Stack /STK=17 /UG=Hs.26322 /LL=23552 /DEF=Homo sapiens cell cycle related kinase (CCRK), mRNA. /PROD=cell cycle related kinase /FL=gb:AF035013.1 gb:NM_012119.1
RFX5	2.42543	3.49689e-25	202963_at	AW027312	Regulatory factor X, 5 (influences HLA class II expression)
KIAA0226	2.42538	1.37216e-08	212733_at	AI798908	KIAA0226
CKS2	2.42466	1.17528e-18	204170_s_at		gb:NM_001827.1 /DB_XREF=gi:4502858 /GEN=CKS2 /FEA=FLmRNA /CNT=79 /TID=Hs.83758.0 /TIER=FL+Stack /STK=19 /UG=Hs.83758 /LL=1164 /DEF=Homo sapiens CDC28 protein kinase 2 (CKS2), mRNA. /PROD=CDC28 protein kinase 2 /FL=gb:NM_001827.1
HEXDC	2.42131	4e-05	1555866_a_at	BM980844	Hypothetical protein FLJ23825
ITPR3	2.42125	1.57631e-10	201189_s_at		gb:NM_002224.1 /DB_XREF=gi:4504794 /GEN=ITPR3 /FEA=FLmRNA /CNT=255 /TID=Hs.77515.0 /TIER=FL+Stack /STK=78 /UG=Hs.77515 /LL=3710 /DEF=Homo sapiens inositol 1,4,5-triphosphate receptor, type 3 (ITPR3), mRNA. /PROD=inositol 1,4,5-triphosphate receptor, type 3 /FL=gb:NM_002224.1 gb:D26351.1 gb:U01062.1
SCPEP1	2.42096	2.93287e-27	218217_at		gb:NM_021626.1 /DB_XREF=gi:11055991 /GEN=HSCP1 /FEA=FLmRNA /CNT=112 /TID=Hs.106747.0 /TIER=FL+Stack /STK=42 /UG=Hs.106747 /LL=59342 /DEF=Homo sapiens serine carboxypeptidase 1 precursor protein (HSCP1), mRNA. /PROD=serine carboxypeptidase 1 precursor protein /FL=gb:AF282618.1 gb:AF265441.1 gb:AF113214.1 gb:NM_021626.1
MAX	2.41996	6.73e-30	209332_s_at	BC003525	MYC associated factor X
ITGA2	2.41896	1.71658e-07	205032_at		gb:NM_002203.2 /DB_XREF=gi:6006008 /GEN=ITGA2 /FEA=FLmRNA /CNT=48 /TID=Hs.271986.0 /TIER=FL /STK=0 /UG=Hs.271986 /LL=3673 /DEF=Homo sapiens integrin, alpha 2 (CD49B, alpha 2 subunit of VLA-2 receptor) (ITGA2), mRNA. /PROD=integrin alpha 2 precursor /FL=gb:NM_002203.2
TRAF4	2.41652	7.71492e-06	202871_at		gb:NM_004295.1 /DB_XREF=gi:4759251 /GEN=TRAF4 /FEA=FLmRNA /CNT=131 /TID=Hs.8375.0 /TIER=FL+Stack /STK=65 /UG=Hs.8375 /LL=9618 /DEF=Homo sapiens TNF receptor-associated factor 4 (TRAF4), mRNA. /PROD=TNF receptor-associated factor 4 /FL=gb:BC001769.1 gb:NM_004295.1
RAB3GAP1	2.41031	3.27947e-06	212932_at	AK022494	RAB3 GTPase activating protein subunit 1 (catalytic)
B3GNT2	2.40943	9.70556e-11	222870_s_at	AF288208	UDP-GlcNAc:betaGal beta-1,3-N-acetylglucosaminyltransferase 1
ZBTB33	2.40642	2.01644e-11	226255_at	BE302089	Zinc finger and BTB domain containing 33
SLC2A13	2.39894	5.94308e-15	227176_at	AL565362	Solute carrier family 2 (facilitated glucose transporter), member 13
TMEFF2	2.39781	2.62904e-07	224321_at	AB004064	Homo sapiens mRNA for tomoregulin, complete cds.
MAD2L1BP	2.39508	2.42917e-12	203094_at		gb:NM_014628.1 /DB_XREF=gi:7661917 /GEN=KIAA0110 /FEA=FLmRNA /CNT=122 /TID=Hs.124.0 /TIER=FL+Stack /STK=59 /UG=Hs.124 /LL=9587 /DEF=Homo sapiens gene predicted from cDNA with a complete coding sequence (KIAA0110), mRNA. /PROD=gene predicted from cDNA with a complete codingsequence /FL=gb:BC002904.1 gb:D14811.1 gb:NM_014628.1
SALL3	2.39018	0.00926	1553411_s_at	NM_171999.1	gb:NM_171999.1 /DB_XREF=gi:25188194 /GEN=SALL3 /TID=Hs2.432482.1 /CNT=2 /FEA=FLmRNA /TIER=FL /STK=1 /LL=27164 /UG=Hs.432482 /DEF=Homo sapiens sal-like 3 (Drosophila) (SALL3), mRNA. /PROD=sal-like 3 /FL=gb:NM_171999.1
CCDC75	2.38978	9.36652e-15	213294_at	AV755522	Hypothetical protein FLJ38348
MTF2	2.38907	9.20085e-06	203346_s_at	AF072814	Metal response element binding transcription factor 2
C21orf88	2.38647	0.00025	1555231_a_at	AF426267	Chromosome 21 open reading frame 88
C20orf18	2.38515	1.2141e-20	221827_at	BE788439	Chromosome 20 open reading frame 18
CD47	2.38494	3.05729e-09	226016_at	AL118798	CD47 antigen (Rh-related antigen, integrin-associated signal transducer)
NR4A2	2.38472	0.00478	216248_s_at	S77154	Nuclear receptor subfamily 4, group A, member 2
WDR16	2.38052	0.00534	239916_at	AI381496	Hypothetical protein LOC146845
SNX11	2.37766	6e-05	220140_s_at		gb:NM_013323.1 /DB_XREF=gi:7019538 /GEN=SNX11 /FEA=FLmRNA /CNT=13 /TID=Hs.15827.0 /TIER=FL /STK=0 /UG=Hs.15827 /LL=29916 /DEF=Homo sapiens sorting nexin 11 (SNX11), mRNA. /PROD=sorting nexin 11 /FL=gb:AF121861.1 gb:NM_013323.1
NAPA	2.37319	2.06769e-26	208751_at	BC001165	N-ethylmaleimide-sensitive factor attachment protein, alpha
FGF2	2.3708	2.45894e-13	204422_s_at		gb:NM_002006.1 /DB_XREF=gi:4503698 /GEN=FGF2 /FEA=FLmRNA /CNT=185 /TID=Hs.284244.0 /TIER=FL+Stack /STK=10 /UG=Hs.284244 /LL=2247 /DEF=Homo sapiens fibroblast growth factor 2 (basic) (FGF2), mRNA. /PROD=fibroblast growth factor 2 (basic) /FL=gb:NM_002006.1 gb:M27968.1
SH2D3A	2.3705	0.0009	222169_x_at	N71739	SH2 domain containing 3A
VAMP5	2.36858	2.49881e-11	204929_s_at		gb:NM_006634.1 /DB_XREF=gi:5730111 /GEN=VAMP5 /FEA=FLmRNA /CNT=48 /TID=Hs.74669.0 /TIER=FL+Stack /STK=15 /UG=Hs.74669 /LL=10791 /DEF=Homo sapiens vesicle-associated membrane protein 5 (myobrevin) (VAMP5), mRNA. /PROD=vesicle-associated membrane protein 5(myobrevin) /FL=gb:NM_006634.1 gb:AF054825.1 gb:AF151025.1 gb:AF077197.1
CD58	2.36481	4.72183e-14	216942_s_at	D28586	CD58 antigen, (lymphocyte function-associated antigen 3)
RAB43	2.36338	4.84291e-06	225632_s_at	BE736242	RAB43, member RAS oncogene family
CASP8	2.36292	3.75732e-07	213373_s_at	BF439983	nac51f11.x1 NCI_CGAP_Brn23 Homo sapiens cDNA clone IMAGE:3406220 3' similar to contains Alu repetitive element;contains element MER28 repetitive element ; mRNA sequence.
DNAJA1	2.3607	5.08963e-31	200880_at	AL534104	DnaJ (Hsp40) homolog, subfamily A, member 1
KRTHA4	2.35646	1.33856e-09	206969_at		gb:NM_021013.2 /DB_XREF=gi:11641406 /GEN=KRTHA4 /FEA=FLmRNA /CNT=10 /TID=Hs.296942.0 /TIER=FL /STK=4 /UG=Hs.296942 /LL=3885 /DEF=Homo sapiens keratin, hair, acidic, 4 (KRTHA4), mRNA. /PROD=type I hair keratin 4 /FL=gb:NM_021013.2
RAB9A	2.35052	3.32646e-13	221808_at		gb:NM_004251.1 /DB_XREF=gi:4759011 /GEN=RAB9 /FEA=FLmRNA /CNT=92 /TID=Hs.28726.0 /TIER=FL+Stack /STK=21 /UG=Hs.28726 /LL=9367 /DEF=Homo sapiens RAB9, member RAS oncogene family (RAB9), mRNA. /PROD=RAB9, member RAS oncogene family /FL=gb:U44103.1 gb:NM_004251.1
FVT1	2.34624	1.25924e-17	202419_at		gb:NM_002035.1 /DB_XREF=gi:4503816 /GEN=FVT1 /FEA=FLmRNA /CNT=158 /TID=Hs.74050.0 /TIER=FL /STK=0 /UG=Hs.74050 /LL=2531 /DEF=Homo sapiens follicular lymphoma variant translocation 1 (FVT1), mRNA. /PROD=follicular lymphoma variant translocation 1 /FL=gb:NM_002035.1
BRCA2	2.34523	0.00093	214727_at	X95152	H.sapiens brca2 gene exon 2 (and joined coding region).
SNX11	2.34484	5.98636e-07	53912_at	AI668643	Sorting nexin 11
LOC113386	2.34462	8.83768e-08	242139_s_at	AA635618	similar to envelope protein
EPHA4	2.34364	0.00027	229374_at	AI758962	EPH receptor A4
UTX	2.34129	2.96143e-10	203992_s_at	AF000992	Ubiquitously transcribed tetratricopeptide repeat, X chromosome
STOML3	2.34109	0.00987	1553794_at	NM_145286.1	gb:NM_145286.1 /DB_XREF=gi:21686994 /TID=Hs2.327794.1 /CNT=10 /FEA=FLmRNA /TIER=FL /STK=0 /LL=161003 /UG_GENE=STOML3 /UG=Hs.327794 /UG_TITLE=stomatin (EPB72)-like 3 /DEF=Homo sapiens stomatin (EPB72)-like 3 (STOML3), mRNA. /FL=gb:NM_145286.1 gb:BC025760.1
METTL1	2.33848	0.0073	204027_s_at		gb:NM_005371.2 /DB_XREF=gi:13186321 /GEN=METTL1 /FEA=FLmRNA /CNT=87 /TID=Hs.42957.0 /TIER=FL /STK=0 /UG=Hs.42957 /LL=4234 /DEF=Homo sapiens methyltransferase-like 1 (METTL1), transcript variant 1, mRNA. /PROD=methyltransferase-like protein 1, isoform a /FL=gb:NM_005371.2 gb:BC000550.1
PTGIR	2.33744	6e-05	206187_at		gb:NM_000960.1 /DB_XREF=gi:4506262 /GEN=PTGIR /FEA=FLmRNA /CNT=20 /TID=Hs.393.0 /TIER=FL /STK=0 /UG=Hs.393 /LL=5739 /DEF=Homo sapiens prostaglandin I2 (prostacyclin) receptor (IP) (PTGIR), mRNA. /PROD=prostaglandin I2 (prostacyclin) receptor (IP) /FL=gb:L29016.1 gb:D25418.1 gb:D29634.1 gb:NM_000960.1
KIF1A	2.33584	0.00208	203849_s_at	BG473130	Kinesin family member 1A
EXTL3	2.33584	0.00086	211051_s_at	BC006363	Exostoses (multiple)-like 3
POLR1B	2.33418	7e-05	220113_x_at		gb:NM_019014.1 /DB_XREF=gi:9506618 /GEN=FLJ10816 /FEA=FLmRNA /CNT=10 /TID=Hs.86337.0 /TIER=FL /STK=0 /UG=Hs.86337 /LL=54479 /DEF=Homo sapiens similar to DNA-directed RNA polymerase I (135 kDa) (FLJ10816), mRNA. /PROD=similar to DNA-directed RNA polymerase I (135kDa) /FL=gb:NM_019014.1
DOK1	2.33408	2.14214e-16	216835_s_at	AF035299	Docking protein 1, 62kDa (downstream of tyrosine kinase 1)
RPL10A	2.3327	0.00142	232592_at	AU146731	AU146731 HEMBB1 Homo sapiens cDNA clone HEMBB1001335 3', mRNA sequence.
RICTOR	2.33003	3.2126e-11	226312_at	BF940270	rapamycin-insensitive companion of mTOR
DNPEP	2.3278	0.0004	217604_at	AI086530	Transcribed locus, moderately similar to XP_510104.1 PREDICTED: similar to hypothetical protein FLJ25224 [Pan troglodytes]
GJC1	2.32698	2.4478e-06	230025_at	BF508941	Gap junction protein, chi 1, 31.9kDa (connexin 31.9)
FBXL11	2.32664	0.00262	208989_s_at	AF179221	PRO1880 protein
GRN	2.32649	1.47491e-18	216041_x_at	AK023348	Granulin
RAB8B	2.32424	1.58813e-06	222846_at	AB038995	RAB8B, member RAS oncogene family
PANX1	2.32292	1.34753e-07	204715_at		gb:NM_015368.1 /DB_XREF=gi:7662507 /GEN=PANX1 /FEA=FLmRNA /CNT=78 /TID=Hs.30985.0 /TIER=FL /STK=0 /UG=Hs.30985 /LL=24145 /DEF=Homo sapiens pannexin 1 (PANX1), mRNA. /PROD=pannexin 1 /FL=gb:AF093239.1 gb:NM_015368.1
SIRT6	2.31708	0.00021	233179_x_at	AL365375	Sirtuin (silent mating type information regulation 2 homolog) 6 (S. cerevisiae)
AGRN	2.31119	1.19407e-08	217419_x_at	AK021586	Agrin
CHERP	2.30876	0.00776	1568704_a_at	BF511683	Calcium homeostasis endoplasmic reticulum protein
PCDH17	2.30765	0.00174	205656_at		gb:NM_014459.1 /DB_XREF=gi:7657446 /GEN=PCDH17 /FEA=FLmRNA /CNT=26 /TID=Hs.106511.0 /TIER=FL /STK=0 /UG=Hs.106511 /LL=27253 /DEF=Homo sapiens protocadherin 17 (PCDH17), mRNA. /PROD=protocadherin 17 /FL=gb:AF029343.1 gb:NM_014459.1
PHF15	2.30712	1.46017e-14	212660_at	AI735639	PHD finger protein 15
CALM2	2.30333	0	201542_at	AY008268	SAR1a gene homolog 1 (S. cerevisiae)
LGALS8	2.30308	3.30535e-18	208934_s_at	AF342815	Lectin, galactoside-binding, soluble, 8 (galectin 8)
TOB1	2.29816	4.23273e-19	202704_at	AA675892	Transducer of ERBB2, 1
ACOT2	2.29595	6.60957e-09	202982_s_at		gb:NM_006821.1 /DB_XREF=gi:13375613 /GEN=ZAP128 /FEA=FLmRNA /CNT=168 /TID=Hs.299629.0 /TIER=FL+Stack /STK=97 /UG=Hs.299629 /LL=10965 /DEF=Homo sapiens peroxisomal long-chain acyl-coA thioesterase (ZAP128), mRNA. /PROD=peroxisomal long-chain acyl-coA thioesterase /FL=gb:AY005822.1 gb:NM_006821.1 gb:BC004436.1
NP	2.29582	1.54821e-17	201695_s_at		gb:NM_000270.1 /DB_XREF=gi:4557800 /GEN=NP /FEA=FLmRNA /CNT=252 /TID=Hs.75514.0 /TIER=FL+Stack /STK=111 /UG=Hs.75514 /LL=4860 /DEF=Homo sapiens nucleoside phosphorylase (NP), mRNA. /PROD=purine nucleoside phosphorylase /FL=gb:NM_000270.1
CTNNBL1	2.29108	1.9392e-11	221021_s_at		gb:NM_030877.1 /DB_XREF=gi:13549248 /GEN=P14L /FEA=FLmRNA /CNT=1 /TID=HsAffx.900089.148 /TIER=FL /STK=0 /DEF=Homo sapiens similar to Bos taurus P14 protein (P14L), mRNA. /PROD=similar to Bos taurus P14 protein /FL=gb:NM_030877.1
XRN1	2.29081	4.71588e-08	233632_s_at	AL117516	5'-3' exoribonuclease 1
STS	2.29042	0.00516	203770_s_at	J04964	Steroid sulfatase (microsomal), arylsulfatase C, isozyme S
MTERFD1	2.28799	2.71076e-13	219363_s_at		gb:NM_015942.1 /DB_XREF=gi:7705587 /GEN=LOC51001 /FEA=FLmRNA /CNT=36 /TID=Hs.46680.0 /TIER=FL+Stack /STK=17 /UG=Hs.46680 /LL=51001 /DEF=Homo sapiens CGI-12 protein (LOC51001), mRNA. /PROD=CGI-12 protein /FL=gb:NM_015942.1 gb:AF132946.1
FLJ10241	2.284	5.06651e-06	218038_at		hypothetical protein FLJ10241
NFATC2IP	2.28316	1.51239e-07	212809_at	AA152202	Nuclear factor of activated T-cells, cytoplasmic, calcineurin-dependent 2 interacting protein
ZNF313	2.28297	1.05535e-20	211678_s_at	AF090934	Homo sapiens clone HQ0518 PRO0518 mRNA, complete cds.
PTHLH	2.28256	0.00044	210355_at	J03580	Parathyroid hormone-like hormone
CNDP2	2.2795	6.75183e-12	217752_s_at		gb:NM_018235.1 /DB_XREF=gi:8922698 /GEN=FLJ10830 /FEA=FLmRNA /CNT=359 /TID=Hs.273230.0 /TIER=FL+Stack /STK=123 /UG=Hs.273230 /LL=55748 /DEF=Homo sapiens hypothetical protein FLJ10830 (FLJ10830), mRNA. /PROD=hypothetical protein FLJ10830 /FL=gb:BC001375.1 gb:NM_018235.1 gb:BC003176.1
LGALS8	2.27807	2.04545e-10	210732_s_at	AF342816	Lectin, galactoside-binding, soluble, 8 (galectin 8)
H1F0	2.27394	1.75203e-08	208886_at	BC000145	H1 histone family, member 0
CDC42SE2	2.27027	0.00144	1552613_s_at	NM_020240.1	gb:NM_020240.1 /DB_XREF=gi:9910377 /GEN=SPEC2 /TID=Hs2.406704.1 /CNT=35 /FEA=FLmRNA /TIER=FL /STK=2 /LL=56990 /UG=Hs.406704 /DEF=Homo sapiens non-kinase Cdc42 effector protein SPEC2 (SPEC2), mRNA. /PROD=non-kinase Cdc42 effector protein SPEC2 /FL=gb:AF189692.1 gb:NM_020240.1
233721_x_at	2.26936	9.79421e-08	233721_x_at	AK021521	CDNA FLJ11459 fis, clone HEMBA1001566
PARP9	2.26923	0.0003	227807_at	AI738416	Poly (ADP-ribose) polymerase family, member 9
KCNJ5	2.26718	0.00012	211304_x_at	D50134	Potassium inwardly-rectifying channel, subfamily J, member 5
SPTLC2	2.26702	4e-05	203127_s_at	BC005123	Serine palmitoyltransferase, long chain base subunit 2
NKX3-1	2.26701	0.00518	209706_at	AF247704	NK3 transcription factor related, locus 1 (Drosophila)
C3orf38	2.26415	1.14714e-07	229174_at	AI688663	Hypothetical protein MGC26717
PI4K2B	2.26347	6.33064e-13	222631_at	AI862887	Phosphatidylinositol 4-kinase type 2 beta
COL4A3BP	2.26264	1.04935e-10	223466_x_at	BC000102	Collagen, type IV, alpha 3 (Goodpasture antigen) binding protein
PRKD2	2.26209	1.19935e-24	38269_at	AL050147	Protein kinase D2
C20orf74	2.26168	0.00727	225499_at	AW296194	Chromosome 20 open reading frame 74
DNPEP	2.25774	1.77218e-06	201937_s_at		gb:NM_012100.1 /DB_XREF=gi:6912247 /GEN=DNPEP /FEA=FLmRNA /CNT=183 /TID=Hs.258551.0 /TIER=FL+Stack /STK=73 /UG=Hs.258551 /LL=23549 /DEF=Homo sapiens aspartyl aminopeptidase (DNPEP), mRNA. /PROD=aspartyl aminopeptidase /FL=gb:NM_012100.1 gb:AF005050.2 gb:BC000653.1
GNS	2.25726	1.28136e-15	212334_at	BE880245	Glucosamine (N-acetyl)-6-sulfatase (Sanfilippo disease IIID)
SP100	2.25243	1.08891e-25	202863_at		gb:NM_003113.1 /DB_XREF=gi:4507164 /GEN=SP100 /FEA=FLmRNA /CNT=142 /TID=Hs.77617.0 /TIER=FL+Stack /STK=41 /UG=Hs.77617 /LL=6672 /DEF=Homo sapiens nuclear antigen Sp100 (SP100), mRNA. /PROD=nuclear antigen Sp100 /FL=gb:NM_003113.1 gb:M60618.1
MGC39372	2.25231	0.00099	239186_at	AI347139	hypothetical protein MGC39372
LOC388272	2.24533	4.67648e-06	226608_at	AW157311	similar to RIKEN cDNA 4921524J17
DKFZp761I2123	2.24436	0.00014	54970_at	AA868332	hypothetical protein DKFZp761I2123
CREM	2.24374	1e-05	209967_s_at	D14826	Homo sapiens mRNA for hCREM type 2 proteins, complete cds.
PTGS2	2.23874	7.48703e-06	204748_at		gb:NM_000963.1 /DB_XREF=gi:4506264 /GEN=PTGS2 /FEA=FLmRNA /CNT=56 /TID=Hs.196384.0 /TIER=FL+Stack /STK=14 /UG=Hs.196384 /LL=5743 /DEF=Homo sapiens prostaglandin-endoperoxide synthase 2 (prostaglandin GH synthase and cyclooxygenase) (PTGS2), mRNA. /PROD=prostaglandin-endoperoxide synthase 2(prostaglandin GH synthase and cyclooxygenase) /FL=gb:L15326.1 gb:M90100.1 gb:NM_000963.1
BTN2A2	2.23512	2e-05	205298_s_at	W58757	Transcribed locus
SGK	2.23242	6.1081e-08	201739_at		gb:NM_005627.1 /DB_XREF=gi:5032090 /GEN=SGK /FEA=FLmRNA /CNT=255 /TID=Hs.296323.0 /TIER=FL+Stack /STK=137 /UG=Hs.296323 /LL=6446 /DEF=Homo sapiens serumglucocorticoid regulated kinase (SGK), mRNA. /PROD=serumglucocorticoid regulated kinase /FL=gb:BC001263.1 gb:NM_005627.1 gb:AF153609.1
SCARB2	2.23075	9.91097e-17	201646_at	AA885297	Scavenger receptor class B, member 2
GRN	2.22991	1.55017e-12	211284_s_at	BC000324	Granulin
SERPINB1	2.22991	2.83491e-07	213572_s_at	AI554300	Serpin peptidase inhibitor, clade B (ovalbumin), member 1
SMCHD1	2.2281	0.00602	241620_at	AA873021	Structural maintenance of chromosomes flexible hinge domain containing 1
LOC387921	2.22729	0.00204	227040_at	AI655763	similar to RIKEN cDNA 8030451K01
IRF1	2.22636	0.00342	238725_at	AW392551	Transcribed locus, weakly similar to XP_496299.1 PREDICTED: hypothetical protein LOC148206 [Homo sapiens]
LOC115110	2.22536	2e-05	232190_x_at	AI393958	hypothetical protein LOC115110
ACTR6	2.2235	0.00894	239679_at	AI871160	ARP6 actin-related protein 6 homolog (yeast)
HOMER1	2.22339	0.00105	226651_at	AW052119	Homer homolog 1 (Drosophila)
DNAJC1	2.22289	0.00103	218409_s_at		gb:NM_022365.1 /DB_XREF=gi:11641286 /GEN=DNAJL1 /FEA=FLmRNA /CNT=112 /TID=Hs.13015.0 /TIER=FL+Stack /STK=45 /UG=Hs.13015 /LL=64215 /DEF=Homo sapiens hypothetical protein similar to mouse Dnajl1 (DNAJL1), mRNA. /PROD=hypothetical protein similar to mouse Dnajl1 /FL=gb:NM_022365.1
PML	2.22144	0.00147	211588_s_at	AF230401	Promyelocytic leukemia
OAF	2.22004	6.39554e-09	225510_at	BG033561	NS5ATP13TP2 protein
NPC1	2.21599	4.70456e-15	202679_at		gb:NM_000271.1 /DB_XREF=gi:4557802 /GEN=NPC1 /FEA=FLmRNA /CNT=116 /TID=Hs.76918.0 /TIER=FL+Stack /STK=35 /UG=Hs.76918 /LL=4864 /DEF=Homo sapiens Niemann-Pick disease, type C1 (NPC1), mRNA. /PROD=Niemann-Pick disease, type C1 /FL=gb:AF002020.1 gb:NM_000271.1
TNFAIP3	2.21407	0.00024	202643_s_at	AI738896	Tumor necrosis factor, alpha-induced protein 3
C6orf115	2.21075	3.48784e-12	223361_at	AF116682	Chromosome 6 open reading frame 115
AGPAT7	2.21008	2.33053e-08	40472_at	AF007155	PLSC domain containing protein
AKAP1	2.20805	0.0046	201674_s_at	BC000729	A kinase (PRKA) anchor protein 1
240246_at	2.20576	0.00851	240246_at	AW294722	Transcribed locus
MESDC1	2.20297	0.00025	223264_at	BC001373	Mesoderm development candidate 1
QTRTD1	2.20008	0.00272	219178_at		gb:NM_024638.1 /DB_XREF=gi:13375871 /GEN=FLJ12960 /FEA=FLmRNA /CNT=49 /TID=Hs.45005.0 /TIER=FL+Stack /STK=20 /UG=Hs.45005 /LL=79691 /DEF=Homo sapiens hypothetical protein FLJ12960 (FLJ12960), mRNA. /PROD=hypothetical protein FLJ12960 /FL=gb:NM_024638.1
DNASE2	2.19667	4.13559e-06	214992_s_at	AD000092	Homo sapiens DNA from chromosome 19p13.2 cosmids R31240, R30272 and R28549 containing the EKLF, GCDH, CRTC, and RAD23A genes, genomic sequence.
PUS7	2.19606	4e-05	218984_at		gb:NM_019042.1 /DB_XREF=gi:9506680 /GEN=FLJ20485 /FEA=FLmRNA /CNT=46 /TID=Hs.98806.0 /TIER=FL /STK=4 /UG=Hs.98806 /LL=54517 /DEF=Homo sapiens hypothetical protein (FLJ20485), mRNA. /PROD=hypothetical protein /FL=gb:BC005209.1 gb:NM_019042.1
KRTHB2	2.19491	0.00415	233158_at	AI082251	Keratin, hair, basic, 2
221419_s_at	2.19251	7.64885e-06	221419_s_at		gb:NM_013307.1 /DB_XREF=gi:7019412 /GEN=HSAF000381 /FEA=FLmRNA /CNT=1 /TID=HsAffx.900006.1069 /TIER=FL /STK=0 /DEF=Homo sapiens non-functional folate binding protein (HSAF000381), mRNA. /PROD=non-functional folate binding protein /FL=gb:NM_013307.1
IFIT5	2.18815	4.04848e-16	203595_s_at	N47725	Interferon-induced protein with tetratricopeptide repeats 5
SMCHD1	2.18801	0.00047	212569_at	AV699744	Structural maintenance of chromosomes flexible hinge domain containing 1
ZFP36L2	2.18669	1.31091e-27	201368_at	U07802	Human Tis11d gene, complete cds.
CALM2	2.18175	2.67636e-07	210790_s_at	BC003658	SAR1a gene homolog 1 (S. cerevisiae)
SPATA13	2.1785	7e-05	225564_at	AW269397	Spermatogenesis associated 13
UTX	2.17739	0.00234	203991_s_at		gb:NM_021140.1 /DB_XREF=gi:10863942 /GEN=UTX /FEA=FLmRNA /CNT=106 /TID=Hs.13980.0 /TIER=FL /STK=3 /UG=Hs.13980 /LL=7403 /DEF=Homo sapiens ubiquitously transcribed tetratricopeptide repeat gene, X chromosome (UTX), mRNA. /PROD=ubiquitously transcribed tetratricopeptiderepeat gene, X chromosome /FL=gb:AF000993.1 gb:AF000992.1 gb:NM_021140.1
TPD52L1	2.17458	0.00042	203786_s_at		gb:NM_003287.1 /DB_XREF=gi:4507640 /GEN=TPD52L1 /FEA=FLmRNA /CNT=95 /TID=Hs.16611.0 /TIER=FL+Stack /STK=58 /UG=Hs.16611 /LL=7164 /DEF=Homo sapiens tumor protein D52-like 1 (TPD52L1), mRNA. /PROD=tumor protein D52-like 1 /FL=gb:NM_003287.1 gb:U44427.1
LOC57802	2.17426	0.00238	1567319_at	AJ278917	putative ATP-binding cassette protein
241617_x_at	2.1693	0.00192	241617_x_at	BE961949	601655369R1 NIH_MGC_65 Homo sapiens cDNA clone IMAGE:3845872 3', mRNA sequence.
WDR81	2.16875	0.00525	226738_at	BE675297	Hypothetical protein FLJ33817
TINF2	2.16705	7.99659e-08	220052_s_at		gb:NM_012461.1 /DB_XREF=gi:6912715 /GEN=TINF2 /FEA=FLmRNA /CNT=18 /TID=Hs.7797.0 /TIER=FL /STK=0 /UG=Hs.7797 /LL=26277 /DEF=Homo sapiens TERF1 (TRF1)-interacting nuclear factor 2 (TINF2), mRNA. /PROD=TERF1 (TRF1)-interacting nuclear factor 2 /FL=gb:AF195512.1 gb:NM_012461.1
CDKN2A	2.16668	2e-05	207039_at		gb:NM_000077.1 /DB_XREF=gi:4502748 /GEN=CDKN2A /FEA=FLmRNA /CNT=10 /TID=Hs.1174.0 /TIER=FL /STK=0 /UG=Hs.1174 /LL=1029 /DEF=Homo sapiens cyclin-dependent kinase inhibitor 2A (melanoma, p16, inhibits CDK4) (CDKN2A), mRNA. /PROD=cyclin-dependent kinase inhibitor 2A (melanoma,p16, inhibits CDK4) /FL=gb:NM_000077.1 gb:L27211.1
216793_x_at	2.16599	0.00034	216793_x_at	AK026856	CDNA clone IMAGE:30320498
KIAA0776	2.16372	0.00296	238291_at	AW663676	KIAA0776
GRN	2.1618	3.16786e-15	200678_x_at		gb:NM_002087.1 /DB_XREF=gi:4504150 /GEN=GRN /FEA=FLmRNA /CNT=484 /TID=Hs.180577.0 /TIER=FL+Stack /STK=272 /UG=Hs.180577 /LL=2896 /DEF=Homo sapiens granulin (GRN), mRNA. /PROD=granulin /FL=gb:M75161.1 gb:NM_002087.1 gb:AF055008.1
HEATR1	2.16113	7.43722e-06	208933_s_at	AI659005	HEAT repeat containing 1
MOCOS	2.16023	0.00199	219959_at		gb:NM_017947.1 /DB_XREF=gi:8923660 /GEN=FLJ20733 /FEA=FLmRNA /CNT=15 /TID=Hs.157986.0 /TIER=FL /STK=5 /UG=Hs.157986 /LL=55034 /DEF=Homo sapiens hypothetical protein FLJ20733 (FLJ20733), mRNA. /PROD=hypothetical protein FLJ20733 /FL=gb:NM_017947.1
SNFT	2.1576	0.00431	220358_at		Jun dimerization protein p21SNFT
PHF11	2.1524	1.66921e-22	221816_s_at	BF055474	PHD finger protein 11
IL1R1	2.15119	1e-05	202948_at		gb:NM_000877.1 /DB_XREF=gi:4504658 /GEN=IL1R1 /FEA=FLmRNA /CNT=156 /TID=Hs.82112.0 /TIER=FL+Stack /STK=49 /UG=Hs.82112 /LL=3554 /DEF=Homo sapiens interleukin 1 receptor, type I (IL1R1), mRNA. /PROD=interleukin 1 receptor, type I /FL=gb:NM_000877.1 gb:M27492.1
SLC2A13	2.14959	0.00019	1552695_a_at	NM_052885.1	gb:NM_052885.1 /DB_XREF=gi:16418394 /GEN=SLC2A13 /TID=Hs2.117979.1 /CNT=13 /FEA=FLmRNA /TIER=FL /STK=2 /LL=114134 /UG=Hs.117979 /DEF=Homo sapiens solute carrier family 2 (facilitated glucose transporter), member 13 (SLC2A13), mRNA. /PROD=solute carrier family 2 (facilitated glucosetransporter), member 13 /FL=gb:NM_052885.1
NYREN18	2.14818	8.52793e-08	222512_at	AF300717	NEDD8 ultimate buster-1
IRX3	2.14648	2e-05	229638_at	AI681917	Iroquois homeobox protein 3
TXNDC	2.14633	2.11548e-22	209476_at	AL080080	Thioredoxin domain containing
FAM21C	2.14616	2.34534e-12	212929_s_at	W68158	Family with sequence similarity 21, member C
LGALS8	2.14471	8.17648e-16	208936_x_at	AF074000	Lectin, galactoside-binding, soluble, 8 (galectin 8)
AGTR2	2.1445	0.00893	207293_s_at	U16957	Angiotensin II receptor, type 2
PML	2.14424	0.00073	211014_s_at	AF230410	Promyelocytic leukemia
RNF25	2.14405	0.0001	218861_at		gb:NM_022453.1 /DB_XREF=gi:11967988 /GEN=FLJ13906 /FEA=FLmRNA /CNT=74 /TID=Hs.97176.0 /TIER=FL+Stack /STK=31 /UG=Hs.97176 /LL=64320 /DEF=Homo sapiens hypothetical protein FLJ13906 similar to RING finger protein (FLJ13906), mRNA. /PROD=hypothetical protein FLJ13906 similar to RINGfinger protein /FL=gb:NM_022453.1
TMEM116	2.14067	0.0012	227172_at	BC000282	Hypothetical protein BC000282
CTSL2	2.13916	0.00669	210074_at	AF070448	Cathepsin L2
MAFF	2.13764	4.27449e-11	36711_at	AL021977	Human DNA sequence from clone CTA-447C4 on chromosome 22q12.2-13.2, complete sequence.
LOC388489	2.13731	0.00195	1560439_at	AW304683	Hypothetical gene supported by AK091795
SHMT1	2.13709	1.76623e-06	227304_at	N25727	Serine hydroxymethyltransferase 1 (soluble)
PVRL2	2.1305	1.43672e-07	232078_at	BE867789	Poliovirus receptor-related 2 (herpesvirus entry mediator B)
YEATS2	2.12939	1.72433e-06	221203_s_at		gb:NM_018023.2 /DB_XREF=gi:13492976 /GEN=FLJ10201 /FEA=FLmRNA /CNT=2 /TID=Hs.318127.0 /TIER=FL /STK=0 /UG=Hs.318127 /LL=55689 /DEF=Homo sapiens hypothetical protein FLJ10201 (FLJ10201), mRNA. /PROD=hypothetical protein FLJ10201 /FL=gb:NM_018023.2
LY96	2.1284	3.28756e-11	206584_at		gb:NM_015364.1 /DB_XREF=gi:7662503 /GEN=MD-2 /FEA=FLmRNA /CNT=13 /TID=Hs.69328.0 /TIER=FL+Stack /STK=8 /UG=Hs.69328 /LL=23643 /DEF=Homo sapiens MD-2 protein (MD-2), mRNA. /PROD=MD-2 protein /FL=gb:AF168121.1 gb:NM_015364.1 gb:AB018549.1
ISGF3G	2.12821	2.85038e-13	203882_at		gb:NM_006084.1 /DB_XREF=gi:5174474 /GEN=ISGF3G /FEA=FLmRNA /CNT=69 /TID=Hs.1706.0 /TIER=FL+Stack /STK=21 /UG=Hs.1706 /LL=10379 /DEF=Homo sapiens interferon-stimulated transcription factor 3, gamma (48kD) (ISGF3G), mRNA. /PROD=interferon-stimulated transcription factor 3,gamma (48kD) /FL=gb:M87503.1 gb:NM_006084.1
TNFAIP3	2.12736	7e-05	202644_s_at		gb:NM_006290.1 /DB_XREF=gi:5454131 /GEN=TNFAIP3 /FEA=FLmRNA /CNT=151 /TID=Hs.211600.0 /TIER=FL+Stack /STK=55 /UG=Hs.211600 /LL=7128 /DEF=Homo sapiens tumor necrosis factor, alpha-induced protein 3 (TNFAIP3), mRNA. /PROD=tumor necrosis factor, alpha-induced protein 3 /FL=gb:NM_006290.1 gb:M59465.1
1557667_at	2.12663	0.00301	1557667_at	N64762	CDNA FLJ36588 fis, clone TRACH2013991
RAB7L1	2.12577	6.02437e-06	218700_s_at	BC002585	RAB7, member RAS oncogene family-like 1
ORC6L	2.12549	1.90616e-10	219105_x_at		gb:NM_014321.1 /DB_XREF=gi:7657426 /GEN=ORC6L /FEA=FLmRNA /CNT=67 /TID=Hs.49760.0 /TIER=FL /STK=0 /UG=Hs.49760 /LL=23594 /DEF=Homo sapiens origin recognition complex, subunit 6 (yeast homolog)-like (ORC6L), mRNA. /PROD=origin recognition complex, subunit 6 (yeasthomolog)-like /FL=gb:AF139658.1 gb:NM_014321.1
NT5E	2.12379	3.07395e-24	203939_at		gb:NM_002526.1 /DB_XREF=gi:4505466 /GEN=NT5 /FEA=FLmRNA /CNT=96 /TID=Hs.153952.0 /TIER=FL+Stack /STK=38 /UG=Hs.153952 /LL=4907 /DEF=Homo sapiens 5 nucleotidase (CD73) (NT5), mRNA. /PROD=5 nucleotidase /FL=gb:NM_002526.1
CTSK	2.12199	0.00048	202450_s_at		gb:NM_000396.1 /DB_XREF=gi:4503150 /GEN=CTSK /FEA=FLmRNA /CNT=288 /TID=Hs.83942.0 /TIER=FL+Stack /STK=163 /UG=Hs.83942 /LL=1513 /DEF=Homo sapiens cathepsin K (pycnodysostosis) (CTSK), mRNA. /PROD=cathepsin K (pycnodysostosis) /FL=gb:NM_000396.1 gb:U13665.1
DNAJC1	2.12118	1.28909e-25	222620_s_at	BF591419	DnaJ (Hsp40) homolog, subfamily C, member 1
KIAA1754	2.12049	6.8377e-08	225582_at	AA425726	KIAA1754
PCDH11Y	2.1183	8e-05	217049_x_at	AJ276803	Protocadherin 11 Y-linked
PCGF5	2.11648	2.96476e-21	227935_s_at	AA522681	Polycomb group ring finger 5
DDX10	2.11628	3.1901e-13	204977_at		gb:NM_004398.2 /DB_XREF=gi:13514830 /GEN=DDX10 /FEA=FLmRNA /CNT=46 /TID=Hs.41706.0 /TIER=FL+Stack /STK=9 /UG=Hs.41706 /LL=1662 /DEF=Homo sapiens DEADH (Asp-Glu-Ala-AspHis) box polypeptide 10 (RNA helicase) (DDX10), mRNA. /PROD=DEADH (Asp-Glu-Ala-AspHis) box polypeptide 10 /FL=gb:U28042.1 gb:NM_004398.2 gb:AB040537.1
ZNF224	2.11502	0.00465	220019_s_at		gb:NM_005774.1 /DB_XREF=gi:5031614 /GEN=ZNF255 /FEA=FLmRNA /CNT=13 /TID=Hs.181696.0 /TIER=FL /STK=3 /UG=Hs.181696 /LL=10173 /DEF=Homo sapiens zinc finger protein 255 (ZNF255), mRNA. /PROD=zinc finger protein 255 /FL=gb:AF067164.1 gb:NM_005774.1
DC48	2.11498	2e-05	224375_at	AF271776	Homo sapiens DC48 mRNA, complete cds.
B4GALT4	2.11479	1.16024e-06	212876_at	BF223021	UDP-Gal:betaGlcNAc beta 1,4- galactosyltransferase, polypeptide 4
ADPGK	2.1147	3.86655e-13	220980_s_at		gb:NM_031284.1 /DB_XREF=gi:13775193 /GEN=DKFZP434B195 /FEA=FLmRNA /CNT=1 /TID=HsAffx.900214.133 /TIER=FL /STK=0 /DEF=Homo sapiens hypothetical protein DKFZp434B195 (DKFZP434B195), mRNA. /PROD=hypothetical protein DKFZp434B195 /FL=gb:NM_031284.1
RRAGC	2.11303	4.26728e-13	222514_at	AK023373	Ras-related GTP binding C
GPBP1	2.11191	1.39016e-24	223705_s_at	BC000267	GC-rich promoter binding protein 1
C9orf85	2.10968	1.92005e-10	238912_x_at	AA824363	Chromosome 9 open reading frame 85
GNS	2.10805	1.15323e-18	212335_at	AW167793	Glucosamine (N-acetyl)-6-sulfatase (Sanfilippo disease IIID)
PPM2C	2.108	5.62618e-16	222572_at	BG542521	Protein phosphatase 2C, magnesium-dependent, catalytic subunit
PPP1R3D	2.10774	0.00341	204554_at	AL109928	Human DNA sequence from clone RP4-551D2 on chromosome 20q13.2-13.33 Contains the gene for a cadherin-like protein VR20, a novel gene, the PPP1R3D gene for protein phosphatase 1 regulatory subunit 3D, the 5' end of the SYCP2 gene for synaptonemal complex protein 2 and two putative CpG islands, complete sequence.
SQRDL	2.10712	2.06539e-17	217995_at		gb:NM_021199.1 /DB_XREF=gi:10864010 /GEN=CGI-44 /FEA=FLmRNA /CNT=179 /TID=Hs.8185.0 /TIER=FL+Stack /STK=61 /UG=Hs.8185 /LL=58472 /DEF=Homo sapiens CGI-44 protein; sulfide dehydrogenase like (yeast) (CGI-44), mRNA. /PROD=CGI-44 protein; sulfide dehydrogenase like(yeast) /FL=gb:AF118085.1 gb:AF151802.1 gb:NM_021199.1
TMEM109	2.10539	2.3638e-11	201361_at		gb:NM_024092.1 /DB_XREF=gi:13129091 /GEN=MGC5508 /FEA=FLmRNA /CNT=305 /TID=Hs.13662.0 /TIER=FL+Stack /STK=161 /UG=Hs.13662 /LL=79073 /DEF=Homo sapiens hypothetical protein MGC5508 (MGC5508), mRNA. /PROD=hypothetical protein MGC5508 /FL=gb:BC001309.1 gb:NM_024092.1
SYNGR2	2.10299	9.41118e-10	201079_at		gb:NM_004710.1 /DB_XREF=gi:4759201 /GEN=SYNGR2 /FEA=FLmRNA /CNT=404 /TID=Hs.5097.0 /TIER=FL+Stack /STK=203 /UG=Hs.5097 /LL=9144 /DEF=Homo sapiens synaptogyrin 2 (SYNGR2), mRNA. /PROD=synaptogyrin 2 /FL=gb:BC000407.1 gb:NM_004710.1
1556281_at	2.10116	0.00163	1556281_at	AF085852	Homo sapiens full length insert cDNA clone YI54A07.
LOC402485	2.10029	0.00844	227376_at	AW021102	Hypothetical LOC401328
ADPRHL2	2.09925	1.24463e-15	223097_at	AF212236	ADP-ribosylhydrolase like 2
MCOLN1	2.09771	6e-05	219952_s_at		gb:NM_020533.1 /DB_XREF=gi:10092596 /GEN=MCOLN1 /FEA=FLmRNA /CNT=18 /TID=Hs.12909.0 /TIER=FL /STK=2 /UG=Hs.12909 /LL=57192 /DEF=Homo sapiens mucolipin 1 (MCOLN1), mRNA. /PROD=mucolipin 1 /FL=gb:NM_020533.1 gb:AF249319.1 gb:BC005149.1 gb:AF287269.1
SHMT1	2.09272	8.65732e-06	227305_s_at	N25727	Serine hydroxymethyltransferase 1 (soluble)
PFAAP5	2.09234	0.00172	242576_x_at	AW503542	phosphonoformate immuno-associated protein 5
FNTB	2.09219	0.00678	204764_at		gb:NM_002028.1 /DB_XREF=gi:10835058 /GEN=FNTB /FEA=FLmRNA /CNT=54 /TID=Hs.322659.0 /TIER=FL /STK=0 /UG=Hs.322659 /LL=2342 /DEF=Homo sapiens farnesyltransferase, CAAX box, beta (FNTB), mRNA. /PROD=farnesyltransferase, CAAX box, beta /FL=gb:L10414.1 gb:NM_002028.1 gb:L00635.1
STS	2.09101	4.10602e-07	203767_s_at	AI122754	Steroid sulfatase (microsomal), arylsulfatase C, isozyme S
AGRN	2.08901	3.69289e-07	212285_s_at	AW008051	Agrin
FAM19A5	2.08826	0.00835	229459_at	AV723914	Family with sequence similarity 19 (chemokine (C-C motif)-like), member A5
ECT2	2.08675	1.45089e-08	219787_s_at		gb:NM_018098.1 /DB_XREF=gi:8922431 /GEN=FLJ10461 /FEA=FLmRNA /CNT=18 /TID=Hs.122579.0 /TIER=FL /STK=0 /UG=Hs.122579 /LL=55710 /DEF=Homo sapiens hypothetical protein FLJ10461 (FLJ10461), mRNA. /PROD=hypothetical protein FLJ10461 /FL=gb:NM_018098.1
CFHR1P	2.08526	2.37893e-06	215388_s_at	X56210	Complement factor H-related 1 pseudogene
RIN2	2.08227	0.00568	238743_at	BG251692	Ras and Rab interactor 2
PFKFB3	2.08035	1.52335e-08	202464_s_at		gb:NM_004566.1 /DB_XREF=gi:4758899 /GEN=PFKFB3 /FEA=FLmRNA /CNT=137 /TID=Hs.195471.0 /TIER=FL /STK=0 /UG=Hs.195471 /LL=5209 /DEF=Homo sapiens 6-phosphofructo-2-kinasefructose-2,6-biphosphatase 3 (PFKFB3), mRNA. /PROD=6-phosphofructo-2-kinasefructose-2,6-biphosphatase 3 /FL=gb:AF109735.1 gb:NM_004566.1 gb:D49817.1
COL4A3BP	2.07706	0.0051	238279_x_at	BF062155	Collagen, type IV, alpha 3 (Goodpasture antigen) binding protein
LOC132321	2.07693	1.21125e-07	1552370_at	NM_173487.1	hypothetical protein LOC132321
ZNF552	2.07682	0.00745	219741_x_at		gb:NM_024762.1 /DB_XREF=gi:13443019 /GEN=FLJ21603 /FEA=FLmRNA /CNT=19 /TID=Hs.129691.0 /TIER=FL /STK=5 /UG=Hs.129691 /LL=79818 /DEF=Homo sapiens hypothetical protein FLJ21603 (FLJ21603), mRNA. /PROD=hypothetical protein FLJ21603 /FL=gb:NM_024762.1
TXNDC	2.07589	2.35528e-14	208097_s_at		gb:NM_030755.1 /DB_XREF=gi:13559515 /GEN=TMX /FEA=FLmRNA /CNT=1 /TID=HsAffx.900091.177 /TIER=FL /STK=0 /DEF=Homo sapiens thioredoxin-related transmembrane protein (TMX), mRNA. /PROD=thioredoxin-related transmembrane protein /FL=gb:NM_030755.1
RAB8B	2.07517	5.57594e-06	219210_s_at		gb:NM_016530.1 /DB_XREF=gi:7706562 /GEN=LOC51762 /FEA=FLmRNA /CNT=44 /TID=Hs.321245.0 /TIER=FL /STK=4 /UG=Hs.321245 /LL=51762 /DEF=Homo sapiens RAB-8b protein (LOC51762), mRNA. /PROD=RAB-8b protein /FL=gb:NM_016530.1 gb:AB038995.1
SCARB2	2.07371	9.8852e-10	201647_s_at		gb:NM_005506.1 /DB_XREF=gi:5031630 /GEN=CD36L2 /FEA=FLmRNA /CNT=195 /TID=Hs.323567.0 /TIER=FL /STK=0 /UG=Hs.323567 /LL=950 /DEF=Homo sapiens CD36 antigen (collagen type I receptor, thrombospondin receptor)-like 2 (lysosomal integral membrane protein II) (CD36L2), mRNA. /PROD=CD36 antigen (collagen type I receptor,thrombospondin receptor)-like 2 (lysosomal integralmembrane protein II) /FL=gb:D1267…
RAPGEF2	2.07366	1.6034e-06	203096_s_at	BF439282	Rap guanine nucleotide exchange factor (GEF) 2
NR2F1	2.07312	4.31774e-06	209505_at	AI951185	Nuclear receptor subfamily 2, group F, member 1
FLJ32810	2.0721	0.00703	243846_x_at	H58000	hypothetical protein FLJ32810
DNAJA1	2.07139	7.06545e-24	200881_s_at		gb:NM_001539.1 /DB_XREF=gi:4504510 /GEN=HSJ2 /FEA=FLmRNA /CNT=336 /TID=Hs.94.0 /TIER=FL+Stack /STK=42 /UG=Hs.94 /LL=3301 /DEF=Homo sapiens heat shock protein, DNAJ-like 2 (HSJ2), mRNA. /PROD=heat shock protein, DNAJ-like 2 /FL=gb:D13388.1 gb:L08069.1 gb:NM_001539.1
SLC39A8	2.06765	3e-05	209267_s_at	AB040120	Solute carrier family 39 (zinc transporter), member 8
IVNS1ABP	2.06764	2.53533e-14	201362_at	AF205218	Influenza virus NS1A binding protein
MTF2	2.06526	0.00916	203347_s_at		gb:NM_007358.1 /DB_XREF=gi:6678763 /GEN=M96 /FEA=FLmRNA /CNT=98 /TID=Hs.31016.0 /TIER=FL /STK=3 /UG=Hs.31016 /LL=22823 /DEF=Homo sapiens putative DNA binding protein (M96), mRNA. /PROD=putative DNA binding protein /FL=gb:NM_007358.1 gb:AF072814.1
CHMP1B	2.0626	9.42612e-09	218178_s_at		gb:NM_020412.1 /DB_XREF=gi:9966900 /GEN=CHMP1.5 /FEA=FLmRNA /CNT=111 /TID=Hs.42733.0 /TIER=FL /STK=3 /UG=Hs.42733 /LL=57132 /DEF=Homo sapiens CHMP1.5 protein (CHMP1.5), mRNA. /PROD=CHMP1.5 protein /FL=gb:NM_020412.1 gb:AF281064.1
CDC14A	2.06138	0.00564	210743_s_at	AF064103	CDC14 cell division cycle 14 homolog A (S. cerevisiae)
C3orf38	2.06027	7.85086e-07	226524_at	AI458735	Hypothetical protein MGC26717
VIL2	2.0568	2.51011e-13	208621_s_at	BF663141	Villin 2 (ezrin)
TINF2	2.05643	4.43662e-08	224809_x_at	AK023166	TERF1 (TRF1)-interacting nuclear factor 2
USP28	2.05514	5.6619e-06	1552678_a_at	NM_020886.1	gb:NM_020886.1 /DB_XREF=gi:16507199 /GEN=USP28 /TID=Hs2.142856.1 /CNT=28 /FEA=FLmRNA /TIER=FL /STK=2 /LL=57646 /UG=Hs.142856 /DEF=Homo sapiens ubiquitin specific protease 28 (USP28), mRNA. /PROD=ubiquitin specific protease 28 /FL=gb:AF266283.1 gb:NM_020886.1
TAX1BP1	2.05082	1.46825e-20	200977_s_at	AF090891	Tax1 (human T-cell leukemia virus type I) binding protein 1
230383_x_at	2.0492	4.28495e-06	230383_x_at	AA133285	Transcribed locus
ELTD1	2.04539	1.78903e-06	219134_at		gb:NM_022159.1 /DB_XREF=gi:11545907 /GEN=ETL /FEA=FLmRNA /CNT=47 /TID=Hs.57958.0 /TIER=FL+Stack /STK=9 /UG=Hs.57958 /LL=64123 /DEF=Homo sapiens ETL protein (ETL), mRNA. /PROD=ETL protein /FL=gb:AF192403.1 gb:NM_022159.1
CBLL1	2.04493	0.00077	220018_at		gb:NM_024814.1 /DB_XREF=gi:13376203 /GEN=FLJ23109 /FEA=FLmRNA /CNT=14 /TID=Hs.170101.0 /TIER=FL /STK=0 /UG=Hs.170101 /LL=79872 /DEF=Homo sapiens hypothetical protein FLJ23109 (FLJ23109), mRNA. /PROD=hypothetical protein FLJ23109 /FL=gb:NM_024814.1
HSPA1B	2.04484	4e-05	202581_at		gb:NM_005346.2 /DB_XREF=gi:5579470 /GEN=HSPA1B /FEA=FLmRNA /CNT=124 /TID=Hs.274402.0 /TIER=FL+Stack /STK=11 /UG=Hs.274402 /LL=3304 /DEF=Homo sapiens heat shock 70kD protein 1B (HSPA1B), mRNA. /PROD=heat shock 70kD protein 1B /FL=gb:NM_005346.2
SCARB2	2.04441	1.67432e-37	224983_at	BF339821	Scavenger receptor class B, member 2
C1GALT1C1	2.03875	1.03291e-19	219283_at		gb:NM_014158.1 /DB_XREF=gi:7661771 /GEN=HSPC067 /FEA=FLmRNA /CNT=47 /TID=Hs.279938.0 /TIER=FL+Stack /STK=17 /UG=Hs.279938 /LL=29071 /DEF=Homo sapiens HSPC067 protein (HSPC067), mRNA. /PROD=HSPC067 protein /FL=gb:NM_014158.1 gb:AF161552.1
FOLR1	2.03825	0.00537	211074_at	AF000381	Homo sapiens folate binding protein mRNA, partial cds.
ZNF678	2.03797	0.00666	232028_at	AK026475	CDNA: FLJ22822 fis, clone KAIA3968
DECR1	2.03757	1.0189e-11	202906_s_at	AF049895	Homo sapiens chromosome 8 multiple clones map q21.3, complete sequence.
TAZ	2.03746	0.00236	37278_at	X92762	Tafazzin (cardiomyopathy, dilated 3A (X-linked); endocardial fibroelastosis 2; Barth syndrome)
LOC113386	2.03672	2.39109e-06	242140_at	AA635618	similar to envelope protein
GLA	2.0351	1.92678e-15	214430_at		gb:NM_000169.1 /DB_XREF=gi:4504008 /GEN=GLA /FEA=FLmRNA /CNT=95 /TID=Hs.69089.0 /TIER=FL /STK=0 /UG=Hs.69089 /LL=2717 /DEF=Homo sapiens galactosidase, alpha (GLA), mRNA. /PROD=galactosidase, alpha /FL=gb:NM_000169.1 gb:BC002689.1
PIP5K2C	2.02792	2e-05	218942_at		gb:NM_024779.1 /DB_XREF=gi:13376135 /GEN=FLJ22055 /FEA=FLmRNA /CNT=49 /TID=Hs.144502.0 /TIER=FL /STK=0 /UG=Hs.144502 /LL=79837 /DEF=Homo sapiens hypothetical protein FLJ22055 (FLJ22055), mRNA. /PROD=hypothetical protein FLJ22055 /FL=gb:NM_024779.1
NAPA	2.02638	2.46231e-37	206491_s_at		gb:NM_003827.1 /DB_XREF=gi:4505328 /GEN=NAPA /FEA=FLmRNA /CNT=11 /TID=Hs.75932.0 /TIER=FL /STK=7 /UG=Hs.75932 /LL=8775 /DEF=Homo sapiens N-ethylmaleimide-sensitive factor attachment protein, alpha (NAPA), mRNA. /PROD=N-ethylmaleimide-sensitive factor attachmentprotein, alpha /FL=gb:U39412.1 gb:NM_003827.1
GLUL	2.02588	5.62543e-11	215001_s_at	AL161952	Homo sapiens mRNA; cDNA DKFZp434M0813 (from clone DKFZp434M0813); partial cds.
ACBD5	2.02548	1.60618e-21	225663_at	AL047650	Acyl-Coenzyme A binding domain containing 5
IRF2	2.02065	1e-05	203275_at		gb:NM_002199.2 /DB_XREF=gi:4755144 /GEN=IRF2 /FEA=FLmRNA /CNT=144 /TID=Hs.83795.0 /TIER=FL /STK=0 /UG=Hs.83795 /LL=3660 /DEF=Homo sapiens interferon regulatory factor 2 (IRF2), mRNA. /PROD=interferon regulatory factor 2 /FL=gb:NM_002199.2
PTGER4	2.02006	1e-05	204897_at	AA897516	Prostaglandin E receptor 4 (subtype EP4)
C4orf20	2.01935	6e-05	227337_at	AA886870	Hypothetical protein FLJ11200
DPP4	2.018	0.00815	203717_at		gb:NM_001935.1 /DB_XREF=gi:4503366 /GEN=DPP4 /FEA=FLmRNA /CNT=186 /TID=Hs.44926.0 /TIER=FL+Stack /STK=67 /UG=Hs.44926 /LL=1803 /DEF=Homo sapiens dipeptidylpeptidase IV (CD26, adenosine deaminase complexing protein 2) (DPP4), mRNA. /PROD=dipeptidylpeptidase IV (CD26, adenosinedeaminase complexing protein 2) /FL=gb:NM_001935.1 gb:M80536.1
MELK	2.01769	4.59963e-10	204825_at		gb:NM_014791.1 /DB_XREF=gi:7661973 /GEN=KIAA0175 /FEA=FLmRNA /CNT=53 /TID=Hs.184339.0 /TIER=FL+Stack /STK=23 /UG=Hs.184339 /LL=9833 /DEF=Homo sapiens KIAA0175 gene product (KIAA0175), mRNA. /PROD=KIAA0175 gene product /FL=gb:NM_014791.1 gb:D79997.1
MOBK1B	2.01589	7.73717e-29	201298_s_at	BC003398	MOB1, Mps One Binder kinase activator-like 1B (yeast)
208238_x_at	2.01393	3e-05	208238_x_at		gb:NM_013344.1 /DB_XREF=gi:7106350 /GEN=LZLP /FEA=FLmRNA /CNT=2 /TID=Hs.278952.0 /TIER=FL /STK=0 /UG=Hs.278952 /LL=29932 /DEF=Homo sapiens leucine zipper-like protein (LZLP), mRNA. /PROD=leucine zipper-like protein /FL=gb:NM_013344.1 gb:AF159055.1
SLFN5	2.01244	2.32157e-07	238430_x_at	AI923675	Likely ortholog of mouse schlafen 5
ELMO2	2.01211	1.29962e-06	221528_s_at	BC000143	Engulfment and cell motility 2 (ced-12 homolog, C. elegans)
PDGFRL	2.01155	1.70546e-10	205226_at		gb:NM_006207.1 /DB_XREF=gi:5453871 /GEN=PDGFRL /FEA=FLmRNA /CNT=42 /TID=Hs.170040.0 /TIER=FL+Stack /STK=16 /UG=Hs.170040 /LL=5157 /DEF=Homo sapiens platelet-derived growth factor receptor-like (PDGFRL), mRNA. /PROD=platelet-derived growth factor receptor-like /FL=gb:NM_006207.1 gb:D37965.1
GTPBP2	2.01029	1.11357e-07	221050_s_at		gb:NM_019096.1 /DB_XREF=gi:9506762 /GEN=GTPBP2 /FEA=FLmRNA /CNT=2 /TID=Hs.13011.0 /TIER=FL /STK=0 /UG=Hs.13011 /LL=54676 /DEF=Homo sapiens GTP binding protein 2 (GTPBP2), mRNA. /PROD=GTP binding protein 2 /FL=gb:NM_019096.1
C3orf49	2.01019	0.00416	1553805_at	NM_138808.1	gb:NM_138808.1 /DB_XREF=gi:20270368 /TID=Hs2.278116.1 /CNT=8 /FEA=FLmRNA /TIER=FL /STK=0 /LL=132200 /UG_GENE=LOC132200 /UG=Hs.278116 /UG_TITLE=hypothetical protein BC015210 /DEF=Homo sapiens hypothetical protein BC015210 (LOC132200), mRNA. /FL=gb:NM_138808.1 gb:BC015210.1
GLRX	2.0059	7.95741e-10	209276_s_at	AF162769	Glutaredoxin (thioltransferase)
XRN1	2.0033	0.00119	1555785_a_at	AY137776	5'-3' exoribonuclease 1
FLJ21816	2.00322	0.00411	219530_at		hypothetical protein FLJ21816
CDKN2C	2.0017	0.00182	211792_s_at	U17074	Cyclin-dependent kinase inhibitor 2C (p18, inhibits CDK4)
C20orf117	-2.00103	0.00033	225473_at	BE044516	Chromosome 20 open reading frame 117
AHRR	-2.00178	2.35515e-08	229354_at	AB033060	Aryl-hydrocarbon receptor repressor
CCDC102B	-2.00196	0.00141	220301_at		gb:NM_024781.1 /DB_XREF=gi:13376139 /GEN=FLJ23594 /FEA=FLmRNA /CNT=7 /TID=Hs.146025.0 /TIER=FL /STK=3 /UG=Hs.146025 /LL=79839 /DEF=Homo sapiens hypothetical protein FLJ23594 (FLJ23594), mRNA. /PROD=hypothetical protein FLJ23594 /FL=gb:NM_024781.1
C9orf9	-2.00198	0.00044	220050_at		gb:NM_018956.1 /DB_XREF=gi:9506440 /GEN=C9ORF9 /FEA=FLmRNA /CNT=17 /TID=Hs.62595.0 /TIER=FL /STK=7 /UG=Hs.62595 /LL=11092 /DEF=Homo sapiens chromosome 9 open reading frame 9 (C9ORF9), mRNA. /PROD=chromosome 9 open reading frame 9 /FL=gb:NM_018956.1
39702	-2.00304	4e-05	214293_at	AI539361	Septin 11
UBTF	-2.00398	0.00569	1558215_s_at	AU145147	Upstream binding transcription factor, RNA polymerase I
CALM1	-2.00547	0.00248	213710_s_at	AL523275	Calmodulin 1 (phosphorylase kinase, delta)
HELZ	-2.006	7e-05	225910_at	BF514723	Helicase with zinc finger
RAB23	-2.00601	2e-05	229504_at	AI810826	RAB23, member RAS oncogene family
SYNJ2BP	-2.00632	2e-05	227274_at	AI709389	Transcribed locus
PPIH	-2.00648	0.00065	204228_at		gb:NM_006347.1 /DB_XREF=gi:5454153 /GEN=USA-CYP /FEA=FLmRNA /CNT=66 /TID=Hs.9880.0 /TIER=FL+Stack /STK=39 /UG=Hs.9880 /LL=10465 /DEF=Homo sapiens cyclophilin (USA-CYP), mRNA. /PROD=cyclophilin /FL=gb:NM_006347.1 gb:AF036331.1 gb:AF016371.1 gb:BC003412.1
CSPG2	-2.00794	0.00043	215646_s_at	R94644	Chondroitin sulfate proteoglycan 2 (versican)
ZFP62	-2.00938	5e-05	227796_at	AW157773	Transcribed locus, strongly similar to XP_518162.1 PREDICTED: similar to Zinc finger protein 62 homolog (Zfp-62) (ZT3) [Pan troglodytes]
DLX1	-2.01008	0.00758	242138_at	BF060783	Distal-less homeo box 1
TMC6	-2.01024	0.00414	222820_at	AW005818	Epidermodysplasia verruciformis 1
TBL1XR1	-2.01046	6e-05	222633_at	AF268193	Transducin (beta)-like 1X-linked receptor 1
RHOB	-2.01048	0.00833	1553962_s_at	BI668074	Ras homolog gene family, member B
KIAA1946	-2.01082	1.97529e-09	227370_at	AW043602	KIAA1946
UBE2G1	-2.01088	4.33026e-06	226005_at	BG170762	Ubiquitin-conjugating enzyme E2G 1 (UBC7 homolog, yeast)
PLDN	-2.01126	1.90481e-07	222826_at	BC004819	Similar to LINE-1 reverse transcriptase homolog
DNAJB6	-2.01367	3.55258e-07	209015_s_at	BC002446	DnaJ (Hsp40) homolog, subfamily B, member 6
HOM-TES-103	-2.01552	0.00033	209721_s_at	BC002857	hypothetical protein LOC25900, isoform 3
EHBP1L1	-2.01589	0.00329	221755_at	BG334196	EH domain binding protein 1-like 1
MAN2C1	-2.01589	0.00097	203668_at		gb:NM_006715.1 /DB_XREF=gi:6631092 /GEN=MAN2C1 /FEA=FLmRNA /CNT=71 /TID=Hs.26232.0 /TIER=FL+Stack /STK=33 /UG=Hs.26232 /LL=4123 /DEF=Homo sapiens mannosidase, alpha, class 2C, member 1 (MAN2C1), mRNA. /PROD=mannosidase, alpha 6A8 /FL=gb:U37248.1 gb:NM_006715.1 gb:AF044414.2
EXOC5	-2.01602	2e-05	228418_at	BF509391	SEC10-like 1 (S. cerevisiae)
KIAA0280	-2.01605	0.00044	36612_at	D87470	KIAA0280 protein
TPM4	-2.0162	1.54774e-10	209344_at	BC002827	Tropomyosin 4
39700	-2.01634	4e-05	207425_s_at		gb:NM_006640.1 /DB_XREF=gi:5729932 /GEN=MSF /FEA=FLmRNA /CNT=4 /TID=Hs.181002.0 /TIER=FL /STK=0 /UG=Hs.181002 /LL=10801 /DEF=Homo sapiens MLL septin-like fusion (MSF), mRNA. /PROD=MLL septin-like fusion /FL=gb:AF123052.1 gb:NM_006640.1
DIAPH3	-2.01634	0.00831	232596_at	AL354829	Human DNA sequence from clone RP11-218B22 on chromosome 13 Contains the 3' end of the DIAPH3 gene for diaphanous homolog 3 (Drosophila), complete sequence.
EHD2	-2.0166	5.80122e-13	221870_at	AI417917	EH-domain containing 2
MAP3K5	-2.01698	0.00326	203836_s_at	D84476	Mitogen-activated protein kinase kinase kinase 5
C14orf45	-2.01709	0.00325	220173_at		gb:NM_025057.1 /DB_XREF=gi:13376590 /GEN=FLJ23189 /FEA=FLmRNA /CNT=15 /TID=Hs.287733.0 /TIER=FL /STK=0 /UG=Hs.287733 /LL=80127 /DEF=Homo sapiens hypothetical protein FLJ23189 (FLJ23189), mRNA. /PROD=hypothetical protein FLJ23189 /FL=gb:NM_025057.1
MRPL2	-2.0173	0.0006	229884_s_at	AA187325	Mitochondrial ribosomal protein L2
VKORC1L1	-2.01758	0.00023	224881_at	AV724827	Vitamin K epoxide reductase complex, subunit 1-like 1
NFIB	-2.01867	0.0006	230291_s_at	T90642	Nuclear factor I/B
MYO9B	-2.01918	0.00952	208452_x_at		gb:NM_004145.1 /DB_XREF=gi:4758749 /GEN=MYO9B /FEA=FLmRNA /CNT=69 /TID=Hs.159629.2 /TIER=FL /STK=0 /UG=Hs.159629 /LL=4650 /DEF=Homo sapiens myosin IXB (MYO9B), mRNA. /PROD=myosin IXB /FL=gb:U42391.1 gb:NM_004145.1
DIP2C	-2.01927	1.00175e-10	212503_s_at	N22859	KIAA0934
PALLD	-2.01928	5.22784e-10	200897_s_at		gb:NM_016081.1 /DB_XREF=gi:7706354 /GEN=KIAA0992 /FEA=FLmRNA /CNT=425 /TID=Hs.194431.0 /TIER=FL+Stack /STK=152 /UG=Hs.194431 /LL=23022 /DEF=Homo sapiens palladin (KIAA0992), mRNA. /PROD=palladin /FL=gb:AF151909.1 gb:AF077041.1 gb:NM_016081.1
KCNE4	-2.01971	1.28988e-10	1552508_at	NM_080671.1	gb:NM_080671.1 /DB_XREF=gi:18087850 /GEN=KCNE4 /TID=Hs2.348522.1 /CNT=13 /FEA=FLmRNA /TIER=ConsEnd /STK=0 /LL=23704 /UG=Hs.348522 /DEF=Homo sapiens potassium voltage-gated channel, Isk-related family, member 4 (KCNE4), mRNA. /PROD=potassium voltage-gated channel, Isk-relatedfamily, member 4 /FL=gb:BC014429.1 gb:AY065987.1 gb:NM_080671.1
CACNA2D1	-2.0205	2e-05	227623_at	H16409	MRNA; cDNA DKFZp313C0240 (from clone DKFZp313C0240)
PRO1843	-2.02206	0.00235	219599_at		hypothetical protein PRO1843
APEG1	-2.02208	0.00857	205265_s_at		gb:NM_005876.1 /DB_XREF=gi:5031588 /GEN=APEG1 /FEA=FLmRNA /CNT=40 /TID=Hs.21639.0 /TIER=FL+Stack /STK=22 /UG=Hs.21639 /LL=10290 /DEF=Homo sapiens nuclear protein, marker for differentiated aortic smooth muscle and down-regulated with vascular injury (APEG1), mRNA. /PROD=nuclear protein, marker for differentiatedaortic smooth muscle and down-regulated with vascularinjury /FL=gb:U57099.1 gb:NM_0058…
CAT	-2.02288	5.60292e-06	211922_s_at	AY028632	Catalase
COL6A1	-2.0233	3.99219e-08	212940_at	BE350145	Collagen, type VI, alpha 1
PHKB	-2.02396	5e-05	202739_s_at		gb:NM_000293.1 /DB_XREF=gi:4505782 /GEN=PHKB /FEA=FLmRNA /CNT=150 /TID=Hs.78060.0 /TIER=FL /STK=4 /UG=Hs.78060 /LL=5257 /DEF=Homo sapiens phosphorylase kinase, beta (PHKB), mRNA. /PROD=phosphorylase kinase, beta /FL=gb:NM_000293.1
DMPK	-2.02396	6.90014e-07	37996_s_at	L08835	Homo sapiens DMR-N9, partial cds; and myotonic dystrophy kinase (DM kinase) gene, complete cds.
CHD4	-2.02425	0.00017	201182_s_at	AI761771	Chromodomain helicase DNA binding protein 4
CDC16	-2.02518	1.24085e-13	209658_at	AF164598	CDC16 cell division cycle 16 homolog (S. cerevisiae)
C5orf13	-2.02656	0.00164	222344_at	AW972765	Chromosome 5 open reading frame 13
VARSL	-2.02694	0.00217	226200_at	BE222664	Valyl-tRNA synthetase like
MAP2K4	-2.02756	0.00055	203265_s_at	AA810268	Mitogen-activated protein kinase kinase 4
PDE4DIP	-2.02814	0.00958	230837_at	N67108	Phosphodiesterase 4D interacting protein (myomegalin)
LOC441434	-2.02927	0.00297	1559835_at	BC039680	LOC441434
FBXW2	-2.02944	3.46858e-11	209630_s_at	AL043967	F-box and WD-40 domain protein 2
FLJ30313	-2.03006	0.0064	1553205_at	AL832097	hypothetical protein FLJ30313
SLC39A9	-2.03026	4.7278e-06	217859_s_at		gb:NM_018375.1 /DB_XREF=gi:8922967 /GEN=FLJ11274 /FEA=FLmRNA /CNT=208 /TID=Hs.18104.0 /TIER=FL /STK=3 /UG=Hs.18104 /LL=55334 /DEF=Homo sapiens hypothetical protein FLJ11274 (FLJ11274), mRNA. /PROD=hypothetical protein FLJ11274 /FL=gb:NM_018375.1
COPS2	-2.03109	0.00057	209838_at	AA496247	COP9 constitutive photomorphogenic homolog subunit 2 (Arabidopsis)
ARHGEF17	-2.03131	1.8372e-06	203756_at		gb:NM_014786.1 /DB_XREF=gi:7662063 /GEN=KIAA0337 /FEA=FLmRNA /CNT=89 /TID=Hs.45180.0 /TIER=FL+Stack /STK=34 /UG=Hs.45180 /LL=9828 /DEF=Homo sapiens KIAA0337 gene product (KIAA0337), mRNA. /PROD=KIAA0337 gene product /FL=gb:AB002335.1 gb:NM_014786.1
SYNGR1	-2.03171	0.00036	210613_s_at	BC000731	Synaptogyrin 1
DIP2C	-2.0318	0.00112	1565681_s_at	N42910	KIAA0934
GORASP2	-2.03532	6.38138e-12	208843_s_at	BC001408	Golgi reassembly stacking protein 2, 55kDa
TPM1	-2.03569	0.00508	241400_at	AI860360	Tropomyosin 1 (alpha)
LRP1	-2.03613	0.00032	200784_s_at	BF304759	Low density lipoprotein-related protein 1 (alpha-2-macroglobulin receptor)
ANKRD25	-2.0365	1.98009e-19	218418_s_at		gb:NM_015493.1 /DB_XREF=gi:7661583 /GEN=DKFZP434N161 /FEA=FLmRNA /CNT=101 /TID=Hs.284208.0 /TIER=FL+Stack /STK=70 /UG=Hs.284208 /LL=25959 /DEF=Homo sapiens DKFZP434N161 protein (DKFZP434N161), mRNA. /PROD=DKFZP434N161 protein /FL=gb:NM_015493.1
MAZ	-2.03671	0.00063	212064_x_at	AI471665	MYC-associated zinc finger protein (purine-binding transcription factor)
MAGED4	-2.03792	0.00035	223313_s_at	BC001207	Melanoma antigen family D, 4
TRIO	-2.0381	7.50435e-10	209013_x_at	AF091395	Triple functional domain (PTPRF interacting)
SETD8	-2.03938	0.0004	220200_s_at		gb:NM_020382.1 /DB_XREF=gi:9966854 /GEN=SET07 /FEA=FLmRNA /CNT=10 /TID=Hs.111988.0 /TIER=FL /STK=0 /UG=Hs.111988 /LL=57108 /DEF=Homo sapiens PRSET domain containing protein 07 (SET07), mRNA. /PROD=PRSET domain containing protein 07 /FL=gb:NM_020382.1 gb:AF287261.1
EFHD1	-2.03941	0.00026	209343_at	BC002449	EF-hand domain family, member D1
POU5F1	-2.04023	0.00023	222667_s_at	AI806500	POU domain, class 6, transcription factor 1
RBPSUH	-2.04093	2e-05	211974_x_at	AL513759	Recombining binding protein suppressor of hairless (Drosophila)
FZD2	-2.04178	0.00012	238129_s_at	AW474898	Frizzled homolog 2 (Drosophila)
PTAR1	-2.04224	0.0023	235484_at	BE892889	601435734F1 NIH_MGC_72 Homo sapiens cDNA clone IMAGE:3920600 5', mRNA sequence.
KIF3A	-2.04314	8.67775e-07	228680_at	AW340096	Full-length cDNA clone CS0CAP007YI15 of Thymus of Homo sapiens (human)
THSD4	-2.04365	0.00477	226506_at	AI742570	Hypothetical protein FLJ13710
COL18A1	-2.04386	1.27836e-07	209081_s_at		gb:NM_030582.1 /DB_XREF=gi:13385619 /GEN=COL18A1 /FEA=FLmRNA /CNT=274 /TID=Hs.78409.0 /TIER=FL+Stack /STK=71 /UG=Hs.78409 /LL=80781 /DEF=Homo sapiens collagen, type XVIII, alpha 1 (COL18A1), mRNA. /PROD=collagen, type XVIII, alpha 1 /FL=gb:AF018081.1 gb:NM_016214.1 gb:NM_030582.1 gb:AF184060.1
SFXN1	-2.04443	0.00204	230069_at	BF593817	Sideroflexin 1
KIF1B	-2.04523	0.00034	209234_at	BF939474	Kinesin family member 1B
AHNAK	-2.04548	5.65383e-11	211986_at	BG287862	AHNAK nucleoprotein (desmoyokin)
TAOK2	-2.046	0.00013	204986_s_at		gb:NM_016151.1 /DB_XREF=gi:7706400 /GEN=PSK /FEA=FLmRNA /CNT=38 /TID=Hs.66141.0 /TIER=FL /STK=0 /UG=Hs.66141 /LL=51677 /DEF=Homo sapiens prostate derived STE20-like kinase PSK (PSK), mRNA. /PROD=prostate derived STE20-like kinase PSK /FL=gb:NM_016151.1 gb:AF061943.1
EFS	-2.04671	3e-05	204400_at		gb:NM_005864.1 /DB_XREF=gi:5031680 /GEN=EFS2 /FEA=FLmRNA /CNT=92 /TID=Hs.24587.0 /TIER=FL+Stack /STK=54 /UG=Hs.24587 /LL=10278 /DEF=Homo sapiens signal transduction protein (SH3 containing) (EFS2), mRNA. /PROD=signal transduction protein (SH3 containing) /FL=gb:AB001466.1 gb:NM_005864.1
C21orf56	-2.04923	0.00032	223360_at	AL136871	Chromosome 21 open reading frame 56
MOCS2	-2.05172	4.97672e-11	218212_s_at		gb:NM_004531.1 /DB_XREF=gi:4758731 /GEN=MOCS2 /FEA=FLmRNA /CNT=149 /TID=Hs.70565.0 /TIER=FL+Stack /STK=63 /UG=Hs.70565 /LL=4338 /DEF=Homo sapiens molybdenum cofactor synthesis 2 (MOCS2), mRNA. /PROD=molybdenum cofactor synthesis 2 /FL=gb:NM_004531.1 gb:AF155659.1
HMGB3	-2.05176	0.00156	203744_at		gb:NM_005342.1 /DB_XREF=gi:4885420 /GEN=HMG4 /FEA=FLmRNA /CNT=74 /TID=Hs.19114.0 /TIER=FL /STK=0 /UG=Hs.19114 /LL=3149 /DEF=Homo sapiens high-mobility group (nonhistone chromosomal) protein 4 (HMG4), mRNA. /PROD=high-mobility group (nonhistone chromosomal)protein 4 /FL=gb:NM_005342.1
SLC26A2	-2.05195	0.00032	205097_at	AI025519	Solute carrier family 26 (sulfate transporter), member 2
SETD7	-2.05272	1.47839e-08	224928_at	AK024846	SET domain-containing protein 7
ASMTL	-2.05338	2.12534e-06	36553_at	AA669799	Acetylserotonin O-methyltransferase-like
BCL7C	-2.05343	3e-05	219072_at		gb:NM_004765.1 /DB_XREF=gi:4757843 /GEN=BCL7C /FEA=FLmRNA /CNT=39 /TID=Hs.303197.0 /TIER=FL+Stack /STK=21 /UG=Hs.303197 /LL=9274 /DEF=Homo sapiens B-cell CLLlymphoma 7C (BCL7C), mRNA. /PROD=B-cell CLLlymphoma 7C /FL=gb:NM_004765.1
GSK3B	-2.0543	8.76304e-08	209945_s_at	BC000251	Glycogen synthase kinase 3 beta
TGFB2	-2.05449	0.0045	209909_s_at	M19154	Transforming growth factor, beta 2
HMG20B	-2.0546	1.41858e-09	210719_s_at	BC002552	High-mobility group 20B
TCF7L2	-2.05502	0.00146	212762_s_at	AI375916	Transcription factor 7-like 2 (T-cell specific, HMG-box)
MEG3	-2.05549	0.00174	235077_at	BF956762	Maternally expressed 3
LOC388969	-2.056	0.00073	238768_at	BF976290	hypothetical LOC388969
KLHL8	-2.0561	7e-05	226874_at	BF591270	Kelch-like 8 (Drosophila)
CUL5	-2.0562	0.00243	203532_x_at	AF017061	Cullin 5
CSNK1E	-2.05745	0.00053	226858_at	T51255	yb03g03.s1 Stratagene placenta (#937225) Homo sapiens cDNA clone IMAGE:70132 3', mRNA sequence.
PRKAR2A	-2.0584	7.34439e-16	225011_at	AK026351	Protein kinase, cAMP-dependent, regulatory, type II, alpha
CD99L2	-2.05851	0.00111	233825_s_at	AU158444	CD99 antigen-like 2
SPRED2	-2.05957	9.28281e-07	212458_at	H97931	Sprouty-related, EVH1 domain containing 2
R3HCC1	-2.05986	0.0016	212866_at	AI081543	R3H domain and coiled-coil containing 1
RPS20	-2.0607	0.00046	1560021_at	AK094652	CDNA FLJ37333 fis, clone BRAMY2020106
FLNC	-2.06111	4.42239e-12	207876_s_at		gb:NM_001458.1 /DB_XREF=gi:4557596 /GEN=FLNC /FEA=FLmRNA /CNT=3 /TID=Hs.58414.0 /TIER=FL /STK=0 /UG=Hs.58414 /LL=2318 /DEF=Homo sapiens filamin C, gamma (actin-binding protein-280) (FLNC), mRNA. /PROD=gamma filamin /FL=gb:AF089841.1 gb:NM_001458.1
LDLR	-2.06125	0.00035	202067_s_at	AI861942	Low density lipoprotein receptor (familial hypercholesterolemia)
EFS	-2.06155	0.00115	210880_s_at	AB001467	Embryonal Fyn-associated substrate
SOCS4	-2.0619	1.46945e-06	226178_at	BF446961	Suppressor of cytokine signaling 4
KIAA0556	-2.06262	0.00011	213185_at	AI758896	KIAA0556 protein
DVL3	-2.06318	7.53272e-07	201908_at		gb:NM_004423.2 /DB_XREF=gi:6806886 /GEN=DVL3 /FEA=FLmRNA /CNT=184 /TID=Hs.174044.0 /TIER=FL+Stack /STK=9 /UG=Hs.174044 /LL=1857 /DEF=Homo sapiens dishevelled 3 (homologous to Drosophila dsh) (DVL3), mRNA. /PROD=dishevelled 3 /FL=gb:NM_004423.2 gb:D86963.1 gb:U49262.1 gb:U75651.1 gb:AF006013.1
TTLL5	-2.06345	0.0008	214672_at	AB023215	Homo sapiens mRNA for KIAA0998 protein, partial cds.
240344_x_at	-2.06626	0.00272	240344_x_at	AA424065	CDNA FLJ32429 fis, clone SKMUS2001014
TRAF7	-2.0671	0.00064	223029_s_at	AI806564	TNF receptor-associated factor 7
EPPB9	-2.06744	0.0004	210534_s_at	BC002944	B9 protein
ELMOD2	-2.06766	5e-05	226502_at	BG477315	ELMO domain containing 2
STAC	-2.0677	2e-05	205743_at		gb:NM_003149.1 /DB_XREF=gi:4507246 /GEN=STAC /FEA=FLmRNA /CNT=30 /TID=Hs.56045.0 /TIER=FL+Stack /STK=12 /UG=Hs.56045 /LL=6769 /DEF=Homo sapiens src homology three (SH3) and cysteine rich domain (STAC), mRNA. /PROD=src homology three (SH3) and cysteine richdomain /FL=gb:NM_003149.1 gb:D86640.1
FN1	-2.06819	1.88187e-09	214701_s_at	AJ276395	Fibronectin 1
C14orf126	-2.06833	6e-05	227158_at	AU149257	Chromosome 14 open reading frame 126
ACTR2	-2.06858	4.2738e-20	1558015_s_at	BU175810	ARP2 actin-related protein 2 homolog (yeast)
LAMC1	-2.06907	7e-05	243591_at	AI887749	Laminin, gamma 1 (formerly LAMB2)
MEG3	-2.0694	0.00663	227390_at	H89790	Maternally expressed 3
TDP1	-2.07099	0.00067	219715_s_at		gb:NM_018319.1 /DB_XREF=gi:8922860 /GEN=FLJ11090 /FEA=FLmRNA /CNT=21 /TID=Hs.238039.0 /TIER=FL /STK=1 /UG=Hs.238039 /LL=55775 /DEF=Homo sapiens hypothetical protein FLJ11090 (FLJ11090), mRNA. /PROD=hypothetical protein FLJ11090 /FL=gb:NM_018319.1
MGC2752	-2.07201	4e-05	232899_at	R17536	hypothetical protein MGC2752
NDUFB2	-2.07237	0.00363	226391_at	AW271788	NADH dehydrogenase (ubiquinone) 1 beta subcomplex, 2, 8kDa
ODF2	-2.07247	0.00011	225617_at	AL138382	Outer dense fiber of sperm tails 2
DAPK3	-2.07257	0.00033	203891_s_at		gb:NM_001348.1 /DB_XREF=gi:4557510 /GEN=DAPK3 /FEA=FLmRNA /CNT=98 /TID=Hs.25619.0 /TIER=FL+Stack /STK=11 /UG=Hs.25619 /LL=1613 /DEF=Homo sapiens death-associated protein kinase 3 (DAPK3), mRNA. /PROD=death-associated protein kinase 3 /FL=gb:AB007144.1 gb:AB022341.1 gb:NM_001348.1
RAI16	-2.07317	2e-05	218337_at		gb:NM_022749.1 /DB_XREF=gi:12232410 /GEN=FLJ21801 /FEA=FLmRNA /CNT=114 /TID=Hs.299148.0 /TIER=FL+Stack /STK=45 /UG=Hs.299148 /LL=64760 /DEF=Homo sapiens hypothetical protein FLJ21801 (FLJ21801), mRNA. /PROD=hypothetical protein FLJ21801 /FL=gb:NM_022749.1
FAM86B1	-2.07349	9.0724e-06	65585_at	AA527515	ng41h06.s1 NCI_CGAP_Co3 Homo sapiens cDNA clone IMAGE:937403 3', mRNA sequence.
BIVM	-2.07433	1.92387e-06	222761_at	AI862694	Basic, immunoglobulin-like variable motif containing
CALD1	-2.0748	5.31283e-08	201616_s_at	AL577531	Caldesmon 1
DENND4A	-2.07509	0.00157	1554352_s_at	BC041706	C-myc promoter binding protein
RBM10	-2.0754	0.00088	215089_s_at	AW409974	RNA binding motif protein 10
MTDH	-2.07646	5.97291e-06	227277_at	BG530089	Metadherin
H3F3A	-2.07668	5.35117e-40	213828_x_at	AA477655	H3 histone, family 3A
SNRPN	-2.07894	0.00309	221974_at	AW770748	hl90a07.x1 NCI_CGAP_Lu24 Homo sapiens cDNA clone IMAGE:3009204 3', mRNA sequence.
COL1A1	-2.07939	9.69693e-06	202311_s_at	AI743621	Collagen, type I, alpha 1
PKP4	-2.07958	0.00364	201927_s_at	BG292559	Plakophilin 4
CAV2	-2.08022	1.65768e-24	203323_at	BF197655	Caveolin 2
VCL	-2.0807	0.00788	200930_s_at	AA156675	Vinculin
CXorf12	-2.08072	0.00173	204340_at		gb:NM_003492.1 /DB_XREF=gi:4504738 /GEN=CXORF12 /FEA=FLmRNA /CNT=69 /TID=Hs.23119.0 /TIER=FL+Stack /STK=23 /UG=Hs.23119 /LL=8269 /DEF=Homo sapiens chromosome X open reading frame 12 (CXORF12), mRNA. /PROD=chromosome X open reading frame 12 /FL=gb:NM_003492.1
SSX2IP	-2.08213	0.00424	203016_s_at	AK001710	Synovial sarcoma, X breakpoint 2 interacting protein
KLHL5	-2.0827	7.82376e-11	226001_at	AK002174	Kelch-like 5 (Drosophila)
TPM1	-2.08295	5e-05	206117_at		gb:NM_000366.1 /DB_XREF=gi:4507646 /GEN=TPM1 /FEA=FLmRNA /CNT=48 /TID=Hs.77899.0 /TIER=FL+Stack /STK=29 /UG=Hs.77899 /LL=7168 /DEF=Homo sapiens tropomyosin 1 (alpha) (TPM1), mRNA. /PROD=tropomyosin 1 (alpha) /FL=gb:NM_000366.1 gb:M19713.1
MMP19	-2.08317	0.00416	204575_s_at	U38321	Matrix metallopeptidase 19
LEPR	-2.08404	0.00013	211356_x_at	U66495	Leptin receptor
EIF4EBP2	-2.08422	9.82599e-06	224645_at	BG106477	Eukaryotic translation initiation factor 4E binding protein 2
FBXO28	-2.0861	0.00259	1555972_s_at	AU127250	F-box protein 28
ARHGDIB	-2.08703	1.8495e-12	201288_at		gb:NM_001175.1 /DB_XREF=gi:10835001 /GEN=ARHGDIB /FEA=FLmRNA /CNT=466 /TID=Hs.83656.0 /TIER=FL+Stack /STK=151 /UG=Hs.83656 /LL=397 /DEF=Homo sapiens Rho GDP dissociation inhibitor (GDI) beta (ARHGDIB), mRNA. /PROD=Rho GDP dissociation inhibitor (GDI) beta /FL=gb:NM_001175.1 gb:L20688.1
TADA3L	-2.08708	0.00011	215273_s_at	AK024982	Transcriptional adaptor 3 (NGG1 homolog, yeast)-like
FLJ10357	-2.08855	0.00555	220326_s_at		hypothetical protein FLJ10357
PHLDA1	-2.08944	5.40542e-09	217998_at		gb:NM_007350.1 /DB_XREF=gi:6679302 /GEN=PHLDA1 /FEA=FLmRNA /CNT=161 /TID=Hs.82101.0 /TIER=ConsEnd /STK=0 /UG=Hs.82101 /LL=22822 /DEF=Homo sapiens pleckstrin homology-like domain, family A, member 1 (PHLDA1), mRNA. /PROD=pleckstrin homology-like domain, family A,member 1 /FL=gb:NM_007350.1
NFIC	-2.08945	0.00066	206929_s_at		gb:NM_005597.1 /DB_XREF=gi:10835080 /GEN=NFIC /FEA=FLmRNA /CNT=8 /TID=Hs.184771.0 /TIER=FL /STK=4 /UG=Hs.184771 /LL=4782 /DEF=Homo sapiens nuclear factor IC (CCAAT-binding transcription factor) (NFIC), mRNA. /PROD=nuclear factor IC (CCAAT-binding transcriptionfactor) /FL=gb:NM_005597.1
ALKBH7	-2.08972	2.89254e-06	223318_s_at	BC004393	Spermatogenesis associated 11
INSIG1	-2.09217	0.00242	201626_at	BG292233	Insulin induced gene 1
39702	-2.09231	9.35286e-19	201307_at	AL534972	Septin 11
MOSPD1	-2.09272	4.24493e-07	1557455_s_at	AF086333	Motile sperm domain containing 1
EBF	-2.09277	4.84312e-10	227646_at	BG435302	602508050F1 NIH_MGC_79 Homo sapiens cDNA clone IMAGE:4605252 5', mRNA sequence.
RAI17	-2.0932	3.94906e-07	212124_at	AF070622	Retinoic acid induced 17
TRAM2	-2.09327	1.02824e-06	1554383_a_at	BC028121	Translocation associated membrane protein 2
ASB1	-2.0933	0.00032	212818_s_at	AF055024	Ankyrin repeat and SOCS box-containing 1
C11orf75	-2.0936	0.00608	219806_s_at		gb:NM_020179.1 /DB_XREF=gi:9910225 /GEN=FN5 /FEA=FLmRNA /CNT=16 /TID=Hs.259737.0 /TIER=FL /STK=0 /UG=Hs.259737 /LL=56935 /DEF=Homo sapiens FN5 protein (FN5), mRNA. /PROD=FN5 protein /FL=gb:NM_020179.1 gb:AF197137.1
EVL	-2.09429	5e-05	217838_s_at		gb:NM_016337.1 /DB_XREF=gi:7706686 /GEN=RNB6 /FEA=FLmRNA /CNT=260 /TID=Hs.241471.0 /TIER=FL+Stack /STK=133 /UG=Hs.241471 /LL=51466 /DEF=Homo sapiens RNB6 (RNB6), mRNA. /PROD=RNB6 /FL=gb:AF052504.1 gb:NM_016337.1
PTPN14	-2.09495	7e-05	205503_at		gb:NM_005401.1 /DB_XREF=gi:4885566 /GEN=PTPN14 /FEA=FLmRNA /CNT=27 /TID=Hs.159238.0 /TIER=FL /STK=0 /UG=Hs.159238 /LL=5784 /DEF=Homo sapiens protein tyrosine phosphatase, non-receptor type 14 (PTPN14), mRNA. /PROD=protein tyrosine phosphatase, non-receptor type14 /FL=gb:NM_005401.1
LPHN2	-2.09518	5.09738e-21	206953_s_at		gb:NM_012302.1 /DB_XREF=gi:6912463 /GEN=KIAA0786 /FEA=FLmRNA /CNT=8 /TID=Hs.24212.0 /TIER=FL /STK=0 /UG=Hs.24212 /LL=23266 /DEF=Homo sapiens latrophilin (KIAA0786), mRNA. /PROD=latrophilin /FL=gb:NM_012302.1 gb:AF104939.1
CEP250	-2.09607	0.00448	209495_at	AF022655	Centrosomal protein 2
TMEM57	-2.09664	0.00047	222673_x_at	AI582192	Similar to hypothetical protein MGC17347
KRTAP4-7	-2.09676	0.00068	225332_at	BF674064	CDNA clone IMAGE:5302006
ARPC1A	-2.0968	3.09892e-26	200950_at		gb:NM_006409.1 /DB_XREF=gi:5454077 /GEN=ARPC1A /FEA=FLmRNA /CNT=354 /TID=Hs.90370.0 /TIER=FL /STK=0 /UG=Hs.90370 /LL=10552 /DEF=Homo sapiens actin related protein 23 complex, subunit 1A (41 kD) (ARPC1A), mRNA. /PROD=actin related protein 23 complex, subunit 1A(41 kD) /FL=gb:NM_006409.1
SNAP29	-2.0972	1e-05	239084_at	BE896490	Synaptosomal-associated protein, 29kDa
FAM55C	-2.09784	0.00029	243606_at	BE883167	601508486F1 NIH_MGC_71 Homo sapiens cDNA clone IMAGE:3910053 5', mRNA sequence.
PLA2G12A	-2.09798	9e-05	223373_s_at	AF306567	Phospholipase A2, group XIIA
C6orf155	-2.09899	0.00065	226810_at	BE500942	MRNA full length insert cDNA clone EUROIMAGE 1509279
LOC284267	-2.10086	0.00174	228453_at	AW004076	Hypothetical protein LOC284267
MBNL1	-2.10126	3.55977e-11	1555594_a_at	AF401998	Muscleblind-like (Drosophila)
GPX4	-2.10158	5.13297e-12	201106_at		gb:NM_002085.1 /DB_XREF=gi:4504106 /GEN=GPX4 /FEA=FLmRNA /CNT=426 /TID=Hs.2706.0 /TIER=FL+Stack /STK=193 /UG=Hs.2706 /LL=2879 /DEF=Homo sapiens glutathione peroxidase 4 (phospholipid hydroperoxidase) (GPX4), mRNA. /PROD=glutathione peroxidase 4 /FL=gb:NM_002085.1
LOC400843	-2.10282	4.12199e-11	225860_at	BG469257	Hypothetical LOC400843
GNG12	-2.10332	1.08972e-14	1555240_s_at	AF493879	Guanine nucleotide binding protein (G protein), gamma 12
CUEDC1	-2.10421	0.0004	227667_at	AI620923	CUE domain containing 1
GALNT10	-2.10431	7.40065e-12	212256_at	BE906572	Hypothetical protein FLJ38109
DPYSL3	-2.10677	4.7182e-06	201431_s_at		gb:NM_001387.1 /DB_XREF=gi:4503378 /GEN=DPYSL3 /FEA=FLmRNA /CNT=370 /TID=Hs.74566.0 /TIER=FL+Stack /STK=130 /UG=Hs.74566 /LL=1809 /DEF=Homo sapiens dihydropyrimidinase-like 3 (DPYSL3), mRNA. /PROD=dihydropyrimidinase-like 3 /FL=gb:NM_001387.1 gb:D78014.1
KLF12	-2.10699	0.00768	208467_at		gb:NM_007249.1 /DB_XREF=gi:6005712 /GEN=KLF12 /FEA=FLmRNA /CNT=10 /TID=Hs.23510.1 /TIER=FL /STK=0 /UG=Hs.23510 /LL=11278 /DEF=Homo sapiens Kruppel-like factor 12 (KLF12), mRNA. /PROD=Kruppel-like factor 12 /FL=gb:NM_007249.1
C6orf89	-2.10714	1e-05	225729_at	AI870857	Chromosome 6 open reading frame 89
PXMP4	-2.10754	0.0001	219428_s_at	BF057649	Peroxisomal membrane protein 4, 24kDa
DKFZp313A2432	-2.10789	0.00719	230006_s_at	AI742358	hypothetical protein DKFZp313A2432
RAB40C	-2.10871	0.00246	227698_s_at	AW007215	RAB40C, member RAS oncogene family
EMP1	-2.10888	0.00878	229011_at	AA150501	Epithelial membrane protein 1
PAEP	-2.10892	8.9686e-09	229410_at	AI659219	Solute carrier family 35, member E1
ANKRD52	-2.10933	0.00447	228257_at	AA458879	Hypothetical protein FLJ34236
RAB31	-2.11053	4.41156e-08	217763_s_at		gb:NM_006868.1 /DB_XREF=gi:5803130 /GEN=RAB31 /FEA=FLmRNA /CNT=424 /TID=Hs.223025.0 /TIER=FL+Stack /STK=36 /UG=Hs.223025 /LL=11031 /DEF=Homo sapiens RAB31, member RAS oncogene family (RAB31), mRNA. /PROD=RAB31, member RAS oncogene family /FL=gb:NM_006868.1 gb:U59877.1 gb:U57091.1 gb:BC001148.1 gb:AF183421.1 gb:AF234995.1
SH3BP4	-2.11201	1.16032e-12	222258_s_at	AF015043	SH3-domain binding protein 4
TXN2	-2.11338	9.45312e-06	209078_s_at	AF276920	Thioredoxin 2
231013_at	-2.11342	0.0032	231013_at	W80446	Transcribed locus, weakly similar to XP_498018.1 PREDICTED: similar to Keratin, type I cytoskeletal 18 (Cytokeratin 18) (K18) (CK 18) [Homo sapiens]
IGF1R	-2.11393	9e-05	225330_at	AL044092	Insulin-like growth factor 1 receptor
GNAQ	-2.1156	0.00088	224863_at	BF477658	Guanine nucleotide binding protein (G protein), q polypeptide
PRKCA	-2.11588	1.99382e-08	225225_at	BF791544	CDNA clone IMAGE:5302006
HBS1L	-2.11657	1.18956e-21	209316_s_at	BC001465	HBS1-like (S. cerevisiae)
IMPDH2	-2.11821	1.87441e-19	201892_s_at		gb:NM_000884.1 /DB_XREF=gi:4504688 /GEN=IMPDH2 /FEA=FLmRNA /CNT=215 /TID=Hs.75432.0 /TIER=FL+Stack /STK=107 /UG=Hs.75432 /LL=3615 /DEF=Homo sapiens IMP (inosine monophosphate) dehydrogenase 2 (IMPDH2), mRNA. /PROD=IMP (inosine monophosphate) dehydrogenase 2 /FL=gb:NM_000884.1 gb:J04208.1
SFRS6	-2.11896	1.81364e-08	208804_s_at	AL031681	Human DNA sequence from clone RP5-862K6 on chromosome 20q12-13.13 Contains the 5' end of the L3MBTL gene for l(3)mbt-like (Drosophila), the SFRS6 gene for arginine/serine-rich splicing factor 6, the EIF4EBP2P gene for eukaryotic translation initiation factor 4E binding protein 2 pseudogene, a pseudogene similar to part of nucleotide binding protein (NBP) and two CpG islands, complete sequence.
C21orf7	-2.12047	0.00182	221211_s_at		gb:NM_020152.1 /DB_XREF=gi:9910145 /GEN=C21orf7 /FEA=FLmRNA /CNT=2 /TID=Hs.41267.0 /TIER=FL /STK=0 /UG=Hs.41267 /LL=56911 /DEF=Homo sapiens c21orf7 form A-D (C21orf7), mRNA. /PROD=c21orf7 form A-D /FL=gb:NM_020152.1 gb:AF269161.1
CNN2	-2.12095	4.17105e-09	201605_x_at		gb:NM_004368.1 /DB_XREF=gi:4758017 /GEN=CNN2 /FEA=FLmRNA /CNT=226 /TID=Hs.169718.0 /TIER=FL+Stack /STK=64 /UG=Hs.169718 /LL=1265 /DEF=Homo sapiens calponin 2 (CNN2), mRNA. /PROD=calponin 2 /FL=gb:D83735.1 gb:NM_004368.1
DOCK5	-2.12189	1.01244e-13	230207_s_at	AI692645	Dedicator of cytokinesis 5
MAP3K7	-2.12257	9.16053e-06	206853_s_at	AL121964	Human DNA sequence from clone RP1-154G14 on chromosome 6q15-16.3 Contains the 3' end of the MAP3K7 gene for mitogen-activated protein kinase kinase kinase 7 (TGF-beta activated kinase 1, TAK1), complete sequence.
CCDC85A	-2.12382	0.0048	235228_at	AI376433	KIAA1912 protein
NCOR1	-2.12558	0.00594	200856_x_at	BF437948	Nuclear receptor co-repressor 1
NCOA3	-2.12667	0.00365	209062_x_at	AF010227	Nuclear receptor coactivator 3
PHF1	-2.1269	0.00907	202928_s_at		gb:NM_024165.1 /DB_XREF=gi:13435396 /GEN=PHF1 /FEA=FLmRNA /CNT=136 /TID=Hs.166204.1 /TIER=FL+Stack /STK=82 /UG=Hs.166204 /LL=5252 /DEF=Homo sapiens PHD finger protein 1 (PHF1), transcript variant 2, mRNA. /PROD=PHD finger protein 1, isoform b /FL=gb:NM_024165.1 gb:AF052205.1
PDCD4	-2.12714	4.64907e-07	202731_at		gb:NM_014456.1 /DB_XREF=gi:7657448 /GEN=PDCD4 /FEA=FLmRNA /CNT=138 /TID=Hs.296251.0 /TIER=FL /STK=0 /UG=Hs.296251 /LL=27250 /DEF=Homo sapiens programmed cell death 4 (PDCD4), mRNA. /PROD=programmed cell death 4 /FL=gb:NM_014456.1 gb:U96628.1
EBF2	-2.12724	7.24852e-10	244885_at	AI016316	Early B-cell factor 2
KIAA0776	-2.12742	8.43357e-06	212634_at	AW298092	KIAA0776
DDX6	-2.1305	3e-05	1562836_at	AK021715	DEAD (Asp-Glu-Ala-Asp) box polypeptide 6
CDC42EP1	-2.13088	0.00457	204693_at		gb:NM_007061.1 /DB_XREF=gi:5902007 /GEN=MSE55 /FEA=FLmRNA /CNT=57 /TID=Hs.148101.0 /TIER=FL /STK=0 /UG=Hs.148101 /LL=11135 /DEF=Homo sapiens serum constituent protein (MSE55), mRNA. /PROD=serum constituent protein /FL=gb:M88338.1 gb:NM_007061.1
PHACTR2	-2.13239	0.00051	227947_at	AV724107	Phosphatase and actin regulator 2
RELN	-2.13317	1.22435e-08	205923_at		gb:NM_005045.1 /DB_XREF=gi:4826977 /GEN=RELN /FEA=FLmRNA /CNT=39 /TID=Hs.12246.0 /TIER=FL+Stack /STK=17 /UG=Hs.12246 /LL=5649 /DEF=Homo sapiens reelin (RELN), mRNA. /PROD=reelin /FL=gb:U79716.1 gb:NM_005045.1
C16orf30	-2.1332	8.73201e-08	219315_s_at		gb:NM_024600.1 /DB_XREF=gi:13375800 /GEN=FLJ20898 /FEA=FLmRNA /CNT=58 /TID=Hs.25549.0 /TIER=FL /STK=0 /UG=Hs.25549 /LL=79652 /DEF=Homo sapiens hypothetical protein FLJ20898 (FLJ20898), mRNA. /PROD=hypothetical protein FLJ20898 /FL=gb:NM_024600.1
TULP4	-2.13413	3e-05	218184_at		gb:NM_020245.2 /DB_XREF=gi:12383052 /GEN=TUSP /FEA=FLmRNA /CNT=121 /TID=Hs.102237.0 /TIER=FL+Stack /STK=36 /UG=Hs.102237 /LL=56995 /DEF=Homo sapiens tubby super-family protein (TUSP), mRNA. /PROD=tubby super-family protein /FL=gb:NM_020245.2 gb:AF219946.2
GPR56	-2.1348	0.00157	212070_at	AL554008	G protein-coupled receptor 56
UBTF	-2.13537	0.00104	214881_s_at	X56687	Upstream binding transcription factor, RNA polymerase I
PITPNA	-2.13618	0.00804	228972_at	AI028602	Phosphatidylinositol transfer protein, alpha
JAK1	-2.13742	1e-05	1552611_a_at	AL555086	Janus kinase 1 (a protein tyrosine kinase)
DNAJC3	-2.13818	0.00456	1558080_s_at	BG913589	Hypothetical protein LOC144871
PTPRS	-2.14026	0.00017	229465_s_at	BF433071	Protein tyrosine phosphatase, receptor type, S
DDR2	-2.14064	1.49272e-06	235631_at	AA545764	Discoidin domain receptor family, member 2
TAF12	-2.14161	6.50711e-07	209463_s_at	D50544	TAF12 RNA polymerase II, TATA box binding protein (TBP)-associated factor, 20kDa
AGTR1	-2.14397	0.0021	208016_s_at		gb:NM_004835.1 /DB_XREF=gi:4757729 /GEN=AGTR1B /FEA=FLmRNA /CNT=2 /TID=Hs.89472.2 /TIER=FL /STK=0 /UG=Hs.89472 /LL=185 /DEF=Homo sapiens angiotensin receptor 1B (AGTR1B), mRNA. /PROD=angiotensin receptor 1B /FL=gb:D13814.1 gb:NM_004835.1
242934_at	-2.14435	1.35664e-06	242934_at	AA780365	af56c09.s1 Soares_total_fetus_Nb2HF8_9w Homo sapiens cDNA clone IMAGE:1035664 3', mRNA sequence.
MAGED4	-2.14438	0.00048	221261_x_at		gb:NM_030801.1 /DB_XREF=gi:13540587 /GEN=MAGE1 /FEA=FLmRNA /CNT=1 /TID=HsAffx.900072.23 /TIER=FL /STK=0 /DEF=Homo sapiens MAGE1 protein (MAGE1), mRNA. /PROD=MAGE1 protein /FL=gb:NM_030801.1
TFE3	-2.14637	0.00046	1565347_s_at	AY034078	Transcription factor binding to IGHM enhancer 3
GUF1	-2.14685	0.00376	218884_s_at		gb:NM_021927.1 /DB_XREF=gi:11345459 /GEN=FLJ13220 /FEA=FLmRNA /CNT=54 /TID=Hs.41127.0 /TIER=FL /STK=1 /UG=Hs.41127 /LL=60558 /DEF=Homo sapiens hypothetical protein FLJ13220 (FLJ13220), mRNA. /PROD=hypothetical protein FLJ13220 /FL=gb:NM_021927.1
FLJ37798	-2.14687	0.00045	227298_at	AI806330	hypothetical gene supported by AK095117
EVI5	-2.14779	0.00053	209717_at	AF008915	Ecotropic viral integration site 5
C6orf68	-2.149	2.86076e-08	225070_at	BF112132	Chromosome 6 open reading frame 68
PGBD3	-2.15042	0.00044	232287_at	AL133084	PiggyBac transposable element derived 3
FLJ35348	-2.15044	0.00057	203245_s_at		FLJ35348
ARMCX4	-2.15104	0.00023	227444_at	AW519141	Armadillo repeat containing, X-linked 4
SH3BP5	-2.15467	5e-05	201811_x_at		gb:NM_004844.1 /DB_XREF=gi:4759057 /GEN=SH3BP5 /FEA=FLmRNA /CNT=220 /TID=Hs.109150.0 /TIER=FL+Stack /STK=52 /UG=Hs.109150 /LL=9467 /DEF=Homo sapiens SH3-domain binding protein 5 (BTK-associated) (SH3BP5), mRNA. /PROD=SH3-domain binding protein 5 (BTK-associated) /FL=gb:NM_004844.1 gb:AB005047.1
LTBP2	-2.15606	0.0012	223690_at	AF113211	Latent transforming growth factor beta binding protein 2
SFRS11	-2.15763	0.00021	200685_at	AU146237	Splicing factor, arginine/serine-rich 11
RAB4A	-2.159	5.97328e-08	203581_at	BC002438	RAB4A, member RAS oncogene family
FLJ10803	-2.15968	9.70106e-10	209445_x_at	AI765280	hypothetical protein FLJ10803
ICMT	-2.16109	1e-05	201611_s_at		gb:NM_012405.1 /DB_XREF=gi:6912429 /GEN=ICMT /FEA=FLmRNA /CNT=300 /TID=Hs.183212.0 /TIER=FL+Stack /STK=98 /UG=Hs.183212 /LL=23463 /DEF=Homo sapiens isoprenylcysteine carboxyl methyltransferase (ICMT), mRNA. /PROD=isoprenylcysteine carboxyl methyltransferase /FL=gb:NM_012405.1 gb:AF173157.1 gb:AF064084.1
PRR11	-2.16181	0.00013	228273_at	BG165011	Hypothetical protein FLJ11029
SUSD5	-2.16274	0.00025	214954_at	BF977837	KIAA0527 protein
DOCK5	-2.16425	7.18065e-09	230206_at	AI692645	Dedicator of cytokinesis 5
NAV1	-2.16443	0.00013	224770_s_at	AI937060	Neuron navigator 1
LOC284184	-2.1651	0.00011	225967_s_at	BF683512	hypothetical LOC284184
FMN2	-2.16524	9.51108e-09	223618_at	AF225426	Formin 2
POSTN	-2.16553	1.66592e-08	1555777_at	AY140646	Periostin, osteoblast specific factor
EPHA5	-2.16596	3.33734e-07	241404_at	AI088104	EPH receptor A5
NUDT3	-2.1668	0.00254	212605_s_at	AK025759	Nudix (nucleoside diphosphate linked moiety X)-type motif 3
H3F3A	-2.16826	1.40483e-33	211940_x_at	BE869922	H3 histone, family 3A
WNT5A	-2.16835	1.18065e-09	231227_at	AI703321	Wingless-type MMTV integration site family, member 5A
ST5	-2.16893	4e-05	202440_s_at		gb:NM_005418.1 /DB_XREF=gi:4885612 /GEN=ST5 /FEA=FLmRNA /CNT=158 /TID=Hs.79265.0 /TIER=FL+Stack /STK=68 /UG=Hs.79265 /LL=6764 /DEF=Homo sapiens suppression of tumorigenicity 5 (ST5), mRNA. /PROD=suppression of tumorigenicity 5 /FL=gb:NM_005418.1 gb:U15779.1 gb:U15131.1
ZHX3	-2.17114	0.00103	217367_s_at	AB007855	Zinc fingers and homeoboxes 3
LOC285550	-2.17138	7e-05	227270_at	BF593037	hypothetical protein LOC285550
SMURF2	-2.17161	0.00018	232020_at	AU157259	SMAD specific E3 ubiquitin protein ligase 2
FRMD4A	-2.17215	0.00112	208476_s_at		gb:NM_018027.1 /DB_XREF=gi:8922286 /GEN=FLJ10210 /FEA=FLmRNA /CNT=5 /TID=Hs.183639.1 /TIER=FL /STK=2 /UG=Hs.183639 /LL=55691 /DEF=Homo sapiens hypothetical protein FLJ10210 (FLJ10210), mRNA. /PROD=hypothetical protein FLJ10210 /FL=gb:NM_018027.1
MAN1A2	-2.1727	0.00012	217921_at	BE543064	Mannosidase, alpha, class 1A, member 2
PHYH2	-2.1739	3.77504e-07	223211_at	BC001627	2-hydroxyphytanoyl-CoA lyase
CHD3	-2.17416	7e-05	208807_s_at	U91543	Chromodomain helicase DNA binding protein 3
KIAA1434	-2.17423	6.8789e-08	224826_at	AK001947	hypothetical protein KIAA1434
RGS7	-2.17484	4e-05	206290_s_at		gb:NM_002924.1 /DB_XREF=gi:11140808 /GEN=RGS7 /FEA=FLmRNA /CNT=26 /TID=Hs.79348.0 /TIER=FL /STK=4 /UG=Hs.79348 /LL=6000 /DEF=Homo sapiens regulator of G-protein signalling 7 (RGS7), mRNA. /PROD=regulator of G-protein signalling 7 /FL=gb:AF090116.1 gb:NM_002924.1
OPN1SW	-2.17687	5.44787e-12	229549_at	AA868461	Opsin 1 (cone pigments), short-wave-sensitive (color blindness, tritan)
LOC286144	-2.17866	0.00048	225603_s_at	BE962119	hypothetical protein LOC286144
KIAA1109	-2.17916	0.00276	216294_s_at	AL137254	KIAA1109
YY1	-2.17987	9.58598e-06	224718_at	AK025731	YY1 transcription factor
DDB2	-2.18006	1.67534e-07	203409_at		gb:NM_000107.1 /DB_XREF=gi:4557514 /GEN=DDB2 /FEA=FLmRNA /CNT=100 /TID=Hs.77602.0 /TIER=FL+Stack /STK=53 /UG=Hs.77602 /LL=1643 /DEF=Homo sapiens damage-specific DNA binding protein 2 (48kD) (DDB2), mRNA. /PROD=damage-specific DNA binding protein 2 (48kD) /FL=gb:U18300.1 gb:BC000093.1 gb:NM_000107.1
KIAA0515	-2.18006	0.00046	212069_s_at	AK026025	KIAA0515
DOPEY1	-2.18183	0.00046	213271_s_at	AB029040	KIAA1117
PNKP	-2.18212	3.65503e-10	218961_s_at		gb:NM_007254.1 /DB_XREF=gi:6005835 /GEN=PNKP /FEA=FLmRNA /CNT=66 /TID=Hs.78016.0 /TIER=FL+Stack /STK=18 /UG=Hs.78016 /LL=11284 /DEF=Homo sapiens polynucleotide kinase 3-phosphatase (PNKP), mRNA. /PROD=polynucleotide kinase 3-phosphatase /FL=gb:AF126486.1 gb:AF120499.1 gb:AF125807.1 gb:NM_007254.1
KIAA1946	-2.18216	0.00936	242762_s_at	AA372349	KIAA1946
EIF2C2	-2.18316	0.00034	213310_at	AI613483	Eukaryotic translation initiation factor 2C, 2
NAV1	-2.18365	1e-05	224771_at	AI937060	Neuron navigator 1
TM9SF3	-2.18455	5.24125e-06	224755_at	BE621524	SM-11044 binding protein
PNPLA2	-2.18509	0.00047	39854_r_at	AF055000	Patatin-like phospholipase domain containing 2
WDR42A	-2.18523	3e-05	202250_s_at		gb:NM_015726.1 /DB_XREF=gi:7657147 /GEN=H326 /FEA=FLmRNA /CNT=163 /TID=Hs.110707.0 /TIER=FL+Stack /STK=51 /UG=Hs.110707 /LL=50717 /DEF=Homo sapiens H326 (H326), mRNA. /PROD=H326 /FL=gb:NM_015726.1 gb:U06631.1
EIF2C2	-2.18546	4.71708e-06	225827_at	AI832074	Eukaryotic translation initiation factor 2C, 2
THUMPD3	-2.18653	0.00515	232052_at	AL110136	THUMP domain containing 3
RGS5	-2.1875	1.49617e-08	209070_s_at	AI183997	Regulator of G-protein signalling 5
HEL308	-2.1891	0.00129	1554342_s_at	BC011863	DNA helicase HEL308
MRPL11	-2.18977	2.5159e-06	219162_s_at		gb:NM_016050.1 /DB_XREF=gi:7705617 /GEN=LOC51017 /FEA=FLmRNA /CNT=40 /TID=Hs.152738.0 /TIER=FL /STK=0 /UG=Hs.152738 /LL=51017 /DEF=Homo sapiens CGI-113 protein (LOC51017), mRNA. /PROD=CGI-113 protein /FL=gb:NM_016050.1 gb:AF151871.1
HEMK1	-2.19215	0.00264	52159_at	W93807	HemK methyltransferase family member 1
ABHD2	-2.1922	0.0009	63825_at	AI557319	Abhydrolase domain containing 2
SMAD7	-2.19248	8.36191e-08	204790_at		gb:NM_005904.1 /DB_XREF=gi:5174516 /GEN=MADH7 /FEA=FLmRNA /CNT=47 /TID=Hs.100602.0 /TIER=FL+Stack /STK=12 /UG=Hs.100602 /LL=4092 /DEF=Homo sapiens MAD (mothers against decapentaplegic, Drosophila) homolog 7 (MADH7), mRNA. /PROD=MAD (mothers against decapentaplegic,Drosophila) homolog 7 /FL=gb:AF015261.1 gb:AF010193.1 gb:NM_005904.1
HECTD1	-2.19359	7.3032e-06	241955_at	BE243270	HECT domain containing 1
IL11RA	-2.19426	0.00498	204773_at		gb:NM_004512.1 /DB_XREF=gi:4758593 /GEN=IL11RA /FEA=FLmRNA /CNT=70 /TID=Hs.64310.0 /TIER=FL+Stack /STK=34 /UG=Hs.64310 /LL=3590 /DEF=Homo sapiens interleukin 11 receptor, alpha (IL11RA), mRNA. /PROD=interleukin 11 receptor, alpha /FL=gb:U32324.1 gb:NM_004512.1 gb:BC003110.1
ENAH	-2.19548	0.00038	222434_at	AI963713	Enabled homolog (Drosophila)
TCF7L2	-2.19552	3e-05	216037_x_at	AA664011	Transcription factor 7-like 2 (T-cell specific, HMG-box)
SRPR	-2.19593	0.00018	200917_s_at	BG474541	Signal recognition particle receptor ('docking protein')
RNGTT	-2.19644	0.00277	211849_s_at	AB009023	RNA guanylyltransferase and 5'-phosphatase
CNIH	-2.19669	5.12298e-07	225553_at	AL042817	CDNA FLJ12874 fis, clone NT2RP2003769
227682_at	-2.20149	1.45924e-06	227682_at	BE645154	Transcribed locus
ZNF664	-2.20194	2.13688e-21	224593_at	BE965646	Zinc finger protein 664
DOT1L	-2.20443	0.00543	226201_at	AI224128	DOT1-like, histone H3 methyltransferase (S. cerevisiae)
PXN	-2.2046	1.48662e-07	211823_s_at	D86862	Paxillin
ABHD2	-2.2054	0.00782	225337_at	AI346910	Abhydrolase domain containing 2
CAT	-2.20576	0.00358	238363_at	AW015521	Catalase
AKR7A3	-2.20597	0.00404	206469_x_at		gb:NM_012067.1 /DB_XREF=gi:6912233 /GEN=AKR7A3 /FEA=FLmRNA /CNT=19 /TID=Hs.284236.0 /TIER=FL+Stack /STK=10 /UG=Hs.284236 /LL=22977 /DEF=Homo sapiens aldo-keto reductase family 7, member A3 (aflatoxin aldehyde reductase) (AKR7A3), mRNA. /PROD=aldo-keto reductase family 7, member A3(aflatoxin aldehyde reductase) /FL=gb:AF040639.1 gb:NM_012067.1
ATRX	-2.2069	1.5001e-06	208861_s_at	U72937	Alpha thalassemia/mental retardation syndrome X-linked (RAD54 homolog, S. cerevisiae)
TRIM23	-2.20725	0.00813	210995_s_at	AF230399	Tripartite motif-containing 23
LZTS1	-2.20775	0.00856	219042_at		gb:NM_021020.1 /DB_XREF=gi:10440565 /GEN=FEZ1 /FEA=FLmRNA /CNT=65 /TID=Hs.93605.0 /TIER=FL /STK=0 /UG=Hs.93605 /LL=11178 /DEF=Homo sapiens F37Esophageal cancer-related gene-coding leucine-zipper motif (FEZ1), mRNA. /PROD=F37Esophageal cancer-related gene-codingleucine-zipper motif /FL=gb:AF123659.1 gb:NM_021020.1
KIAA0100	-2.20993	0.00278	201728_s_at	AA904674	KIAA0100 gene product
ABHD2	-2.21233	0.00763	228490_at	AW292816	Abhydrolase domain containing 2
ZNF655	-2.21342	2e-05	223302_s_at	BC004288	Zinc finger protein 655
USP36	-2.21378	6.45559e-06	227093_at	AU152298	Ubiquitin specific peptidase 36
SLC35B4	-2.21425	4e-05	225881_at	AL513639	AL513639 Homo sapiens NEUROBLASTOMA Homo sapiens cDNA clone XCL0BB001ZF12 3-PRIME, mRNA sequence.
SEPHS1	-2.21612	1.66134e-08	208941_s_at	BC000941	Selenophosphate synthetase 1
KATNAL1	-2.21733	8e-05	223790_at	BC000612	Katanin p60 subunit A-like 1
DDR1	-2.21746	0.00019	1007_s_at	U48705	Human receptor tyrosine kinase DDR gene, complete cds.
REPS1	-2.21759	1.36108e-08	224366_s_at	AF251052	RALBP1 associated Eps domain containing 1
39509	-2.21775	0.00526	210075_at	AF151074	Membrane-associated ring finger (C3HC4) 2
C10orf88	-2.21834	0.00015	222852_at	AI339606	qq42a04.x1 Soares_NhHMPu_S1 Homo sapiens cDNA clone IMAGE:1935150 3', mRNA sequence.
NRP1	-2.21877	8.78326e-09	210510_s_at	AF145712	Neuropilin 1
UBE2R2	-2.22084	1e-05	226954_at	BE221883	Ubiquitin-conjugating enzyme E2R 2
WDR13	-2.22086	1e-05	222138_s_at	AF158978	Homo sapiens WDR13-like mRNA sequence.
PTHB1	-2.22236	0.00105	209958_s_at	AF095771	parathyroid hormone-responsive B1
PAG1	-2.2224	0.00015	225626_at	AK000680	Phosphoprotein associated with glycosphingolipid microdomains 1
MYO5A	-2.22249	5.57245e-11	204527_at		gb:NM_000259.1 /DB_XREF=gi:10835118 /GEN=MYO5A /FEA=FLmRNA /CNT=65 /TID=Hs.170157.0 /TIER=FL /STK=7 /UG=Hs.170157 /LL=4644 /DEF=Homo sapiens myosin VA (heavy polypeptide 12, myoxin) (MYO5A), mRNA. /PROD=myosin VA (heavy polypeptide 12, myoxin) /FL=gb:U90942.1 gb:NM_000259.1
LOH11CR2A	-2.22396	0.00022	205011_at		gb:NM_014622.1 /DB_XREF=gi:7657310 /GEN=LOH11CR2A /FEA=FLmRNA /CNT=45 /TID=Hs.152944.0 /TIER=FL /STK=0 /UG=Hs.152944 /LL=4013 /DEF=Homo sapiens loss of heterozygosity, 11, chromosomal region 2, gene A (LOH11CR2A), mRNA. /PROD=loss of heterozygosity, 11, chromosomal region2, gene A /FL=gb:AF002672.1 gb:NM_014622.1
PHTF2	-2.22499	6e-05	209780_at	AL136883	Putative homeodomain transcription factor 2
ASMTL	-2.22536	0.00021	209394_at	BC002508	Acetylserotonin O-methyltransferase-like
SMAD5	-2.22561	1.33003e-13	225219_at	BF526175	602071082F1 NCI_CGAP_Brn64 Homo sapiens cDNA clone IMAGE:4213964 5', mRNA sequence.
MUC6	-2.22597	0.00927	1565666_s_at	AW864944	Mucin
WNT5A	-2.22621	1.97823e-11	205990_s_at		gb:NM_003392.1 /DB_XREF=gi:4507928 /GEN=WNT5A /FEA=FLmRNA /CNT=30 /TID=Hs.152213.0 /TIER=FL /STK=0 /UG=Hs.152213 /LL=7474 /DEF=Homo sapiens wingless-type MMTV integration site family, member 5A (WNT5A), mRNA. /PROD=wingless-type MMTV integration site family,member 5A /FL=gb:NM_003392.1 gb:L20861.1
ADAMTS14	-2.22673	0.00297	230167_at	W60649	Transcribed locus
PTPLB	-2.22985	2.0444e-07	227741_at	AI813654	Protein tyrosine phosphatase-like (proline instead of catalytic arginine), member b
PEG10	-2.23103	8.52983e-09	212092_at	BE858180	Paternally expressed 10
230003_at	-2.23221	5e-05	230003_at	AW779917	Transcribed locus
PTHB1	-2.23319	0.00313	216239_at	U87408	parathyroid hormone-responsive B1
BNIP3L	-2.23496	1.15603e-19	221478_at	AL132665	BCL2/adenovirus E1B 19kDa interacting protein 3-like
GTF2IRD2	-2.23515	6.13689e-07	228765_at	BG032651	GTF2I repeat domain containing 2
PGM3	-2.23569	1.89915e-06	221788_at	AV727934	Phosphoglucomutase 3
GTF3C5	-2.23628	0.00713	217876_at		gb:NM_012087.1 /DB_XREF=gi:6912401 /GEN=GTF3C5 /FEA=FLmRNA /CNT=182 /TID=Hs.286088.0 /TIER=FL+Stack /STK=61 /UG=Hs.286088 /LL=9328 /DEF=Homo sapiens general transcription factor IIIC, polypeptide 5 (63kD) (GTF3C5), mRNA. /PROD=general transcription factor IIIC, polypeptide 5(63kD) /FL=gb:AF133124.1 gb:NM_012087.1
WBP1	-2.23655	0.00123	223072_s_at	U79457	Human WW domain binding protein-1 mRNA, complete cds.
XPOT	-2.23681	5.01279e-08	227117_at	AW242820	Exportin, tRNA (nuclear export receptor for tRNAs)
FLJ44635	-2.23682	0.00756	227618_at	AI250910	TPT1-like protein
RASA3	-2.23724	9.63272e-06	225562_at	AI684746	RAS p21 protein activator 3
AP4M1	-2.23767	0.0031	209837_at	AF155158	Adaptor-related protein complex 4, mu 1 subunit
MIB1	-2.23776	0.00013	224726_at	W80418	Mindbomb homolog 1 (Drosophila)
FOXC2	-2.23841	0.00248	214520_at		gb:NM_005251.1 /DB_XREF=gi:4885236 /GEN=FOXC2 /FEA=FLmRNA /CNT=6 /TID=Hs.239571.0 /TIER=FL /STK=0 /UG=Hs.239571 /LL=2303 /DEF=Homo sapiens forkhead box C2 (MFH-1, mesenchyme forkhead 1) (FOXC2), mRNA. /PROD=forkhead box C2 /FL=gb:NM_005251.1
FN1	-2.23865	3.60354e-13	214702_at	AJ276395	Fibronectin 1
RABL5	-2.23985	3.56228e-06	222742_s_at	AW026449	RAB, member RAS oncogene family-like 5
WIZ	-2.24085	0.0035	221783_at	W67467	widely-interspaced zinc finger motifs
CAMSAP1	-2.2421	0.00219	212710_at	AL043774	Calmodulin regulated spectrin-associated protein 1
PDLIM5	-2.24378	0.00636	213684_s_at	BF671400	PDZ and LIM domain 5
EGLN1	-2.24385	0.00029	224314_s_at	AF277174	Egl nine homolog 1 (C. elegans)
SNTB2	-2.24478	3.92097e-06	227312_at	AI694536	Syntrophin, beta 2 (dystrophin-associated protein A1, 59kDa, basic component 2)
PHLDB2	-2.24511	0.00133	238419_at	T68150	Pleckstrin homology-like domain, family B, member 2
THBS1	-2.24568	1.29519e-17	201110_s_at		gb:NM_003246.1 /DB_XREF=gi:4507484 /GEN=THBS1 /FEA=FLmRNA /CNT=371 /TID=Hs.87409.0 /TIER=FL+Stack /STK=35 /UG=Hs.87409 /LL=7057 /DEF=Homo sapiens thrombospondin 1 (THBS1), mRNA. /PROD=thrombospondin 1 /FL=gb:NM_003246.1
EGR1	-2.24571	0.00453	201694_s_at		gb:NM_001964.1 /DB_XREF=gi:4503492 /GEN=EGR1 /FEA=FLmRNA /CNT=235 /TID=Hs.326035.0 /TIER=FL+Stack /STK=42 /UG=Hs.326035 /LL=1958 /DEF=Homo sapiens early growth response 1 (EGR1), mRNA. /PROD=early growth response 1 /FL=gb:M62829.1 gb:NM_001964.1
C1orf183	-2.24617	0.00062	241809_at	BE906233	601502212F1 NIH_MGC_70 Homo sapiens cDNA clone IMAGE:3904154 5', mRNA sequence.
ATP2B4	-2.24751	9.10179e-16	212135_s_at	AW517686	ATPase, Ca++ transporting, plasma membrane 4
DST	-2.24902	7e-05	212253_x_at	BG253119	Dystonin
CCDC80	-2.25004	0.00071	243864_at	AA994712	Steroid sensitive gene 1
C1orf198	-2.25023	1.95687e-08	223063_at	BC004870	Hypothetical protein FLJ14525
229641_at	-2.25096	8.26738e-09	229641_at	BG252802	602365370F1 NIH_MGC_90 Homo sapiens cDNA clone IMAGE:4473737 5', mRNA sequence.
C14orf118	-2.2512	0.00347	229673_at	AI950390	Chromosome 14 open reading frame 118
RPS6KA2	-2.25138	2e-05	212912_at	AI992251	Ribosomal protein S6 kinase, 90kDa, polypeptide 2
SSH1	-2.25196	3.62341e-09	221753_at	AI651213	Slingshot homolog 1 (Drosophila)
REV1L	-2.2542	0.0059	222628_s_at	AA195405	REV1-like (yeast)
PTAR1	-2.25468	5.11728e-12	226110_at	BF056048	Protein prenyltransferase alpha subunit repeat containing 1
TMEM35	-2.25658	0.00525	219685_at		gb:NM_021637.1 /DB_XREF=gi:11056011 /GEN=FLJ14084 /FEA=FLmRNA /CNT=33 /TID=Hs.45140.0 /TIER=FL+Stack /STK=22 /UG=Hs.45140 /LL=59353 /DEF=Homo sapiens hypothetical protein FLJ14084 (FLJ14084), mRNA. /PROD=hypothetical protein FLJ14084 /FL=gb:NM_021637.1
C21orf25	-2.25728	8.07049e-16	212875_s_at	AP001745	Homo sapiens genomic DNA, chromosome 21q, section 89/105.
OGG1	-2.25739	0.00479	205301_s_at		gb:NM_016820.1 /DB_XREF=gi:8670531 /GEN=OGG1 /FEA=FLmRNA /CNT=48 /TID=Hs.96398.2 /TIER=FL+Stack /STK=11 /UG=Hs.96398 /LL=4968 /DEF=Homo sapiens 8-oxoguanine DNA glycosylase (OGG1), nuclear gene encoding mitochondrial protein, transcript variant 1c, mRNA. /PROD=8-oxoguanine DNA glycosylase, isoform 1c /FL=gb:NM_016820.1 gb:AF026691.1 gb:U96710.1
VTI1B	-2.26285	2e-05	225926_at	AI307763	Vesicle transport through interaction with t-SNAREs homolog 1B (yeast)
PPP3CB	-2.26411	8.31483e-10	209817_at	M29550	Protein phosphatase 3 (formerly 2B), catalytic subunit, beta isoform (calcineurin A beta)
RDX	-2.26501	4.12787e-07	204969_s_at		gb:NM_002906.1 /DB_XREF=gi:4506466 /GEN=RDX /FEA=FLmRNA /CNT=46 /TID=Hs.250613.0 /TIER=FL /STK=0 /UG=Hs.250613 /LL=5962 /DEF=Homo sapiens radixin (RDX), mRNA. /PROD=radixin /FL=gb:L02320.1 gb:NM_002906.1
MBNL2	-2.26549	2.70264e-15	203640_at	BE328496	hs98f09.x1 NCI_CGAP_Kid13 Homo sapiens cDNA clone IMAGE:3145289 3', mRNA sequence.
ENTPD4	-2.26755	0.00068	1555358_a_at	BC034477	Ectonucleoside triphosphate diphosphohydrolase 4
JAG1	-2.26922	1e-05	232406_at	AU151465	Jagged 1 (Alagille syndrome)
DAAM2	-2.26938	1.73233e-10	212793_at	BF513244	Dishevelled associated activator of morphogenesis 2
IDH2	-2.27	3.93243e-06	210046_s_at	U52144	Isocitrate dehydrogenase 2 (NADP+), mitochondrial
PPP1R3C	-2.27115	0.00317	240187_at	BE549838	Protein phosphatase 1, regulatory (inhibitor) subunit 3C
AKAP12	-2.27194	1.466e-09	210517_s_at	AB003476	A kinase (PRKA) anchor protein (gravin) 12
RAFTLIN	-2.27215	3.75148e-08	212646_at	D42043	raft-linking protein
CPT1C	-2.27296	0.00915	227468_at	AL565745	Carnitine palmitoyltransferase 1C
ANAPC2	-2.27406	0.00119	218555_at		gb:NM_013366.2 /DB_XREF=gi:7549800 /GEN=APC2 /FEA=FLmRNA /CNT=105 /TID=Hs.23076.0 /TIER=FL+Stack /STK=34 /UG=Hs.23076 /LL=29882 /DEF=Homo sapiens anaphase-promoting complex subunit 2 (APC2), mRNA. /PROD=anaphase-promoting complex 2 /FL=gb:NM_013366.2 gb:AF191337.1
NPAL2	-2.27412	1.47107e-12	227001_at	AI096706	NIPA-like domain containing 2
SRP46	-2.27452	0.00058	228760_at	AV725947	Splicing factor, arginine/serine-rich, 46kD
PPP2R3A	-2.27604	0.00026	207749_s_at		gb:NM_002718.1 /DB_XREF=gi:4506020 /GEN=PPP2R3 /FEA=FLmRNA /CNT=3 /TID=Hs.28219.0 /TIER=FL /STK=0 /UG=Hs.28219 /LL=5523 /DEF=Homo sapiens protein phosphatase 2 (formerly 2A), regulatory subunit B (PR 72), alpha isoform and (PR 130), beta isoform (PPP2R3), mRNA. /PROD=protein phosphatase 2 (formerly 2A), regulatorysubunit B (PR 72), alpha isoform and (PR 130), betaisoform /FL=gb:L12146.1 gb:NM_002…
TBCD	-2.27665	0.00446	229192_s_at	AL096745	Tubulin-specific chaperone d
239942_at	-2.27692	0.00269	239942_at	AW052186	Transcribed locus
TNFRSF11B	-2.27733	0.0001	204933_s_at		gb:NM_002546.1 /DB_XREF=gi:4507566 /GEN=TNFRSF11B /FEA=FLmRNA /CNT=65 /TID=Hs.81791.0 /TIER=FL /STK=0 /UG=Hs.81791 /LL=4982 /DEF=Homo sapiens tumor necrosis factor receptor superfamily, member 11b (osteoprotegerin) (TNFRSF11B), mRNA. /PROD=osteoprotegerin /FL=gb:NM_002546.1 gb:U94332.1 gb:AB002146.1
COL12A1	-2.27846	1.25852e-07	231879_at	AL096771	Human DNA sequence from clone RP1-238D15 on chromosome 6q12-14.3 Contains 3' end of COL12A1 gene for collagen, type XII, alpha 1, complete sequence.
MGC13098	-2.27861	0.00448	1552622_s_at	BQ613856	hypothetical protein MGC13098
CXCL12	-2.2788	9.33829e-22	203666_at		gb:NM_000609.1 /DB_XREF=gi:10834987 /GEN=SDF1 /FEA=FLmRNA /CNT=114 /TID=Hs.237356.0 /TIER=FL+Stack /STK=60 /UG=Hs.237356 /LL=6387 /DEF=Homo sapiens stromal cell-derived factor 1 (SDF1), mRNA. /PROD=stromal cell-derived factor 1 /FL=gb:L36033.1 gb:NM_000609.1 gb:U16752.1
IQGAP3	-2.27893	0.00043	229490_s_at	AW271106	xr49a07.x1 NCI_CGAP_Ov26 Homo sapiens cDNA clone IMAGE:2763444 3', mRNA sequence.
Pfs2	-2.2793	0.00662	221521_s_at	BC003186	DNA replication complex GINS protein PSF2
ABCD3	-2.2813	1.25294e-09	1554878_a_at	BC009712	ATP-binding cassette, sub-family D (ALD), member 3
LPGAT1	-2.28142	6.33907e-08	202651_at		gb:NM_014873.1 /DB_XREF=gi:7661995 /GEN=KIAA0205 /FEA=FLmRNA /CNT=127 /TID=Hs.3610.0 /TIER=FL+Stack /STK=39 /UG=Hs.3610 /LL=9926 /DEF=Homo sapiens KIAA0205 gene product (KIAA0205), mRNA. /PROD=KIAA0205 gene product /FL=gb:D86960.1 gb:NM_014873.1
CAMK1	-2.28201	0.00244	204392_at		gb:NM_003656.2 /DB_XREF=gi:4580415 /GEN=CAMK1 /FEA=FLmRNA /CNT=71 /TID=Hs.184402.0 /TIER=FL+Stack /STK=46 /UG=Hs.184402 /LL=8536 /DEF=Homo sapiens calciumcalmodulin-dependent protein kinase I (CAMK1), mRNA. /PROD=calciumcalmodulin-dependent protein kinase I /FL=gb:NM_003656.2 gb:L41816.1
SAPS3	-2.2828	9e-05	236515_at	AI055865	SAPS domain family, member 3
VPS37B	-2.28369	0.00162	221704_s_at	BC005882	Vacuolar protein sorting 37B (yeast)
HDLBP	-2.2838	1.38167e-08	225012_at	BE378479	High density lipoprotein binding protein (vigilin)
HMG2L1	-2.2845	0.00046	212596_s_at	AJ010070	High-mobility group protein 2-like 1
ATBF1	-2.28521	0.00027	208033_s_at		gb:NM_006885.1 /DB_XREF=gi:5901893 /GEN=ATBF1 /FEA=FLmRNA /CNT=2 /TID=Hs.101842.0 /TIER=FL /STK=0 /UG=Hs.101842 /LL=463 /DEF=Homo sapiens AT-binding transcription factor 1 (ATBF1), mRNA. /PROD=AT-binding transcription factor 1 /FL=gb:NM_006885.1 gb:D10250.1
DRCTNNB1A	-2.28615	0.00013	244115_at	AA608855	down-regulated by Ctnnb1, a
SRD5A1	-2.28992	0.00992	211056_s_at	BC006373	Steroid-5-alpha-reductase, alpha polypeptide 1 (3-oxo-5 alpha-steroid delta 4-dehydrogenase alpha 1)
TNS1	-2.29062	3.72357e-06	221747_at	AL046979	Tensin 1
PPP1R3C	-2.29108	7.15559e-08	204284_at	N26005	Protein phosphatase 1, regulatory (inhibitor) subunit 3C
227765_at	-2.29295	0.00013	227765_at	BF002908	Full-length cDNA clone CS0DN001YI16 of Adult brain of Homo sapiens (human)
CRKL	-2.29483	0.00835	206184_at		gb:NM_005207.1 /DB_XREF=gi:4885152 /GEN=CRKL /FEA=FLmRNA /CNT=16 /TID=Hs.37078.0 /TIER=FL /STK=0 /UG=Hs.37078 /LL=1399 /DEF=Homo sapiens v-crk avian sarcoma virus CT10 oncogene homolog-like (CRKL), mRNA. /PROD=v-crk avian sarcoma virus CT10 oncogenehomolog-like /FL=gb:NM_005207.1
ADAMTS2	-2.29493	3.55102e-06	214454_at		gb:NM_014244.1 /DB_XREF=gi:7656866 /GEN=ADAMTS2 /FEA=FLmRNA /CNT=16 /TID=Hs.120330.0 /TIER=FL /STK=0 /UG=Hs.120330 /LL=9509 /DEF=Homo sapiens a disintegrin-like and metalloprotease (reprolysin type) with thrombospondin type 1 motif, 2 (ADAMTS2), transcript variant 1, mRNA. /PROD=a disintegrin and metalloprotease withthrombospondin motifs-2, isoform 1 /FL=gb:NM_014244.1
SPRED1	-2.29605	0.00015	235074_at	BF342524	Sprouty-related, EVH1 domain containing 1
NEK6	-2.29628	0.0004	223159_s_at	BC000101	NIMA (never in mitosis gene a)-related kinase 6
PHTF2	-2.29886	0.00225	217097_s_at	AC004990	Homo sapiens PAC clone RP5-1185I7 from 7, complete sequence.
FBXW5	-2.30045	0.00044	223050_s_at	BC000850	F-box and WD-40 domain protein 5
PALMD	-2.30113	0.00583	218736_s_at		gb:NM_017734.1 /DB_XREF=gi:8923242 /GEN=FLJ20271 /FEA=FLmRNA /CNT=104 /TID=Hs.14606.0 /TIER=FL /STK=0 /UG=Hs.14606 /LL=54873 /DEF=Homo sapiens hypothetical protein FLJ20271 (FLJ20271), mRNA. /PROD=hypothetical protein FLJ20271 /FL=gb:NM_017734.1
PREPL	-2.30162	3.49936e-07	212215_at	AB007896	Prolyl endopeptidase-like
C7orf10	-2.3029	8.75594e-06	219655_at		gb:NM_024728.1 /DB_XREF=gi:13376041 /GEN=FLJ11808 /FEA=FLmRNA /CNT=35 /TID=Hs.114611.0 /TIER=FL+Stack /STK=28 /UG=Hs.114611 /LL=79783 /DEF=Homo sapiens hypothetical protein FLJ11808 (FLJ11808), mRNA. /PROD=hypothetical protein FLJ11808 /FL=gb:NM_024728.1
235939_at	-2.30295	0.00045	235939_at	AI417657	CDNA FLJ36815 fis, clone ASTRO2003740
COL8A1	-2.30463	6.46474e-07	214587_at	BE877796	Collagen, type VIII, alpha 1
AKT3	-2.30579	0.00243	224229_s_at	AL117525	Serologically defined colon cancer antigen 8
LDLRAD3	-2.30581	0.00049	234985_at	AW043782	Low density lipoprotein receptor class A domain containing 3
GAB1	-2.30607	0.00101	225998_at	AK022142	GRB2-associated binding protein 1
KIRREL	-2.30663	0.00028	232467_at	BE301156	Kin of IRRE like (Drosophila)
ANXA2	-2.30723	0.00962	1568126_at	D28364	Annexin A2
PTPN11	-2.30802	0.00046	209895_at	AF119855	Homo sapiens PRO1847 mRNA, complete cds.
ADAMTS5	-2.31018	0.00111	1558636_s_at	BI254089	ADAM metallopeptidase with thrombospondin type 1 motif, 5 (aggrecanase-2)
CCT6B	-2.3118	0.0014	206587_at		gb:NM_006584.1 /DB_XREF=gi:5729760 /GEN=CCT6B /FEA=FLmRNA /CNT=18 /TID=Hs.73072.0 /TIER=FL+Stack /STK=10 /UG=Hs.73072 /LL=10693 /DEF=Homo sapiens chaperonin containing TCP1, subunit 6B (zeta 2) (CCT6B), mRNA. /PROD=chaperonin containing TCP1, subunit 6B (zeta 2) /FL=gb:D78333.1 gb:NM_006584.1
RAVER1	-2.31197	0.00656	223425_at		gb:BC002848.1 /DB_XREF=gi:12803994 /FEA=FLmRNA /CNT=44 /TID=Hs.205736.0 /TIER=FL /STK=0 /UG=Hs.205736 /LL=10471 /UG_GENE=HKE2 /DEF=Homo sapiens, Similar to HLA class II region expressed gene KE2, clone MGC:4178, mRNA, complete cds. /PROD=Similar to HLA class II region expressed geneKE2 /FL=gb:BC002848.1
FLJ40722	-2.31215	0.00294	1564027_a_at	AK098041	hypothetical protein FLJ40722
ZKSCAN1	-2.31278	4.21981e-08	225221_at	AA195485	Zinc finger with KRAB and SCAN domains 1
HNRPA0	-2.31302	1.23854e-12	201054_at	BE966599	Heterogeneous nuclear ribonucleoprotein A0
DPP9	-2.31388	0.0049	231957_s_at	AC005594	Homo sapiens chromosome 19, cosmid R26894, complete sequence.
ZFAND2B	-2.31393	0.00119	226168_at	AA524690	Zinc finger, AN1-type domain 2B
C13orf21	-2.31395	0.00025	228044_at	AI420319	Chromosome 13 open reading frame 21
MAP4	-2.31436	0.00354	200835_s_at	AI553791	Microtubule-associated protein 4
DET1	-2.31626	0.00012	219641_at		gb:NM_017996.1 /DB_XREF=gi:8922230 /GEN=FLJ10103 /FEA=FLmRNA /CNT=27 /TID=Hs.42140.0 /TIER=FL+Stack /STK=12 /UG=Hs.42140 /LL=55070 /DEF=Homo sapiens hypothetical protein FLJ10103 (FLJ10103), mRNA. /PROD=hypothetical protein FLJ10103 /FL=gb:BC001242.1 gb:NM_017996.1
HHIP	-2.31648	0.00036	223775_at	AY009951	Hedgehog interacting protein
PTGER3	-2.31704	0.00845	213933_at	AW242315	Prostaglandin E receptor 3 (subtype EP3)
UBE2D4	-2.31708	0.00014	58900_at	AW025284	Hypothetical protein LOC222070
PBX1	-2.3188	0.00812	205253_at		gb:NM_002585.1 /DB_XREF=gi:4505622 /GEN=PBX1 /FEA=FLmRNA /CNT=39 /TID=Hs.155691.0 /TIER=FL+Stack /STK=17 /UG=Hs.155691 /LL=5087 /DEF=Homo sapiens pre-B-cell leukemia transcription factor 1 (PBX1), mRNA. /PROD=pre-B-cell leukemia transcription factor 1 /FL=gb:NM_002585.1 gb:M86546.1
ANXA10	-2.31881	0.00852	210143_at	AF196478	Annexin A10
CALD1	-2.31881	2.78619e-11	201615_x_at	AI685060	Caldesmon 1
TBC1D5	-2.31917	0.00032	201814_at	AI300084	TBC1 domain family, member 5
ANKRD28	-2.3198	2e-05	213035_at	AI081194	CDNA clone IMAGE:3687675, with apparent retained intron
FRMD4A	-2.32018	1.70995e-11	225163_at	BF000162	FERM domain containing 4A
MFHAS1	-2.32147	0.00822	213457_at	BF739959	Malignant fibrous histiocytoma amplified sequence 1
SEL1L	-2.32178	2e-05	202062_s_at		gb:NM_005065.1 /DB_XREF=gi:4826995 /GEN=SEL1L /FEA=FLmRNA /CNT=181 /TID=Hs.181300.0 /TIER=FL /STK=0 /UG=Hs.181300 /LL=6400 /DEF=Homo sapiens sel-1 (suppressor of lin-12, C.elegans)-like (SEL1L), mRNA. /PROD=sel-1 (suppressor of lin-12, C.elegans)-like /FL=gb:AB020335.1 gb:U11037.1 gb:NM_005065.1 gb:AF052059.1
NCBP2	-2.32262	2.15508e-09	201521_s_at		gb:NM_007362.1 /DB_XREF=gi:6679063 /GEN=NCBP2 /FEA=FLmRNA /CNT=209 /TID=Hs.240770.0 /TIER=FL /STK=4 /UG=Hs.240770 /LL=22916 /DEF=Homo sapiens nuclear cap binding protein subunit 2, 20kD (NCBP2), mRNA. /PROD=nuclear cap binding protein subunit 2, 20kD /FL=gb:BC001255.1 gb:NM_007362.1 gb:D59253.1
NPR3	-2.32288	0.00013	219789_at	AI628360	Natriuretic peptide receptor C/guanylate cyclase C (atrionatriuretic peptide receptor C)
CEP63	-2.32358	0.00886	219242_at		gb:NM_025180.1 /DB_XREF=gi:13376771 /GEN=FLJ13386 /FEA=FLmRNA /CNT=53 /TID=Hs.300876.0 /TIER=FL+Stack /STK=37 /UG=Hs.300876 /LL=80254 /DEF=Homo sapiens hypothetical protein FLJ13386 (FLJ13386), mRNA. /PROD=hypothetical protein FLJ13386 /FL=gb:NM_025180.1
ZAK	-2.32473	5.71778e-15	225665_at	AI129320	sterile alpha motif and leucine zipper containing kinase AZK
SKI	-2.32507	1e-05	229265_at	AA927480	V-ski sarcoma viral oncogene homolog (avian)
H6PD	-2.32516	0.00039	221892_at	AK024548	Hexose-6-phosphate dehydrogenase (glucose 1-dehydrogenase)
PEX10	-2.32691	0.00015	206352_s_at	AB013818	Peroxisome biogenesis factor 10
SESN3	-2.3277	0.00276	235683_at	BF685808	Sestrin 3
IGF1R	-2.32779	0.00487	203628_at	H05812	yl77f04.s1 Soares infant brain 1NIB Homo sapiens cDNA clone IMAGE:44149 3', mRNA sequence.
GDF11	-2.32798	0.00172	216860_s_at	AF028333	Cytokine induced protein 29 kDa
RAB30	-2.32842	7.3119e-06	229072_at	BF968097	CDNA clone IMAGE:5259272
235000_at	-2.33093	0.00181	235000_at	T86629	CDNA clone IMAGE:5286019
SLC27A1	-2.33181	0.00412	226728_at	BF056007	Solute carrier family 27 (fatty acid transporter), member 1
PALLD	-2.33251	6.6613e-11	200907_s_at	AU157932	Palladin
SLC18A2	-2.33309	3.19912e-07	230416_at	AI709335	Solute carrier family 18 (vesicular monoamine), member 2
ACOX1	-2.33387	0.00028	227962_at	BF435852	Acyl-Coenzyme A oxidase 1, palmitoyl
SMARCD3	-2.33396	0.00049	204099_at		gb:NM_003078.1 /DB_XREF=gi:4507086 /GEN=SMARCD3 /FEA=FLmRNA /CNT=98 /TID=Hs.71622.0 /TIER=FL+Stack /STK=44 /UG=Hs.71622 /LL=6604 /DEF=Homo sapiens SWISNF related, matrix associated, actin dependent regulator of chromatin, subfamily d, member 3 (SMARCD3), mRNA. /PROD=SWISNF related, matrix associated, actindependent regulator of chromatin, subfamily d, member 3 /FL=gb:NM_003078.1 gb:BC002628.1 gb:…
THUMPD3	-2.33551	0.00066	1555858_at	CA430188	THUMP domain containing 3
FLJ12151	-2.33606	2e-05	228443_s_at	AI127452	hypothetical protein FLJ12151
PRMT2	-2.33629	1.03816e-07	202098_s_at		gb:NM_001535.1 /DB_XREF=gi:4504494 /GEN=HRMT1L1 /FEA=FLmRNA /CNT=190 /TID=Hs.235887.0 /TIER=FL+Stack /STK=70 /UG=Hs.235887 /LL=3275 /DEF=Homo sapiens HMT1 (hnRNP methyltransferase, S. cerevisiae)-like 1 (HRMT1L1), mRNA. /PROD=HMT1 (hnRNP methyltransferase, S.cerevisiae)-like 1 /FL=gb:NM_001535.1 gb:U80213.1
THOC5	-2.33687	6e-05	209418_s_at	BC003615	Chromosome 22 open reading frame 19
MYST1	-2.33735	0.0038	228710_at	BE905157	MYST histone acetyltransferase 1
SLC35E1	-2.33817	0.00334	222263_at	BE904333	601496214F1 NIH_MGC_70 Homo sapiens cDNA clone IMAGE:3898490 5', mRNA sequence.
TBC1D8	-2.33848	0.00172	204526_s_at		gb:NM_007063.1 /DB_XREF=gi:5902153 /GEN=VRP /FEA=FLmRNA /CNT=70 /TID=Hs.164170.0 /TIER=FL+Stack /STK=15 /UG=Hs.164170 /LL=11138 /DEF=Homo sapiens vascular Rab-GAPTBC-containing (VRP), mRNA. /PROD=vascular Rab-GAPTBC-containing /FL=gb:NM_007063.1 gb:AB024057.1
C10orf136	-2.33877	0.00493	1560851_at	BC017939	Chromosome 10 open reading frame 136
NUDT11	-2.33965	3e-05	219855_at		gb:NM_018159.1 /DB_XREF=gi:8922558 /GEN=FLJ10628 /FEA=FLmRNA /CNT=31 /TID=Hs.200016.0 /TIER=FL /STK=6 /UG=Hs.200016 /LL=55190 /DEF=Homo sapiens hypothetical protein FLJ10628 (FLJ10628), mRNA. /PROD=hypothetical protein FLJ10628 /FL=gb:NM_018159.1
SLC35B4	-2.34291	0.00216	238418_at	AI590926	Solute carrier family 35, member B4
AP1M1	-2.34367	4.22164e-06	223025_s_at	AF290613	Adaptor-related protein complex 1, mu 1 subunit
CHST2	-2.34422	0.00022	203921_at		gb:NM_004267.1 /DB_XREF=gi:4757983 /GEN=CHST2 /FEA=FLmRNA /CNT=82 /TID=Hs.8786.0 /TIER=FL+Stack /STK=43 /UG=Hs.8786 /LL=9435 /DEF=Homo sapiens carbohydrate (chondroitin 6keratan) sulfotransferase 2 (CHST2), mRNA. /PROD=carbohydrate (chondroitin 6keratan)sulfotransferase 2 /FL=gb:AB014679.1 gb:AB014680.1 gb:AF083066.1 gb:AB021124.1 gb:NM_004267.1
ANKH	-2.34489	0.00549	223094_s_at	AF274753	Ankylosis, progressive homolog (mouse)
LRIG1	-2.34532	6.47131e-06	211596_s_at	AB050468	Leucine-rich repeats and immunoglobulin-like domains 1
TNS3	-2.34538	1.82522e-06	217853_at		gb:NM_022748.1 /DB_XREF=gi:12232408 /GEN=FLJ13732 /FEA=FLmRNA /CNT=230 /TID=Hs.12210.0 /TIER=FL+Stack /STK=99 /UG=Hs.12210 /LL=64759 /DEF=Homo sapiens hypothetical protein FLJ13732 similar to tensin (FLJ13732), mRNA. /PROD=hypothetical protein FLJ13732 similar to tensin /FL=gb:NM_022748.1
TBL1X	-2.34589	0.00666	201869_s_at	BF593932	Transducin (beta)-like 1X-linked
GNG12	-2.34629	1.6984e-17	222834_s_at	N32508	Guanine nucleotide binding protein (G protein), gamma 12
ZCCHC14	-2.34769	0.00281	212655_at	AB011151	Zinc finger, CCHC domain containing 14
H2AFY	-2.348	6.96004e-11	214500_at	AF044286	H2A histone family, member Y
PALMD	-2.3495	0.00333	222725_s_at	AI082747	Palmdelphin
FLJ21839	-2.34953	0.00196	231857_s_at	AK023398	hypothetical protein FLJ21839
DKFZp686K16132	-2.35191	2.63855e-09	225522_at	AW628987	similar to BMP2 inducible kinase
COL6A1	-2.35205	1.86063e-16	212091_s_at	AI141603	Collagen, type VI, alpha 1
PMF1	-2.35548	1e-05	202337_at		gb:NM_007221.1 /DB_XREF=gi:6005831 /GEN=PMF1 /FEA=FLmRNA /CNT=151 /TID=Hs.94446.0 /TIER=FL+Stack /STK=77 /UG=Hs.94446 /LL=11243 /DEF=Homo sapiens polyamine-modulated factor 1 (PMF1), mRNA. /PROD=polyamine-modulated factor 1 /FL=gb:AF141310.1 gb:NM_007221.1
USF2	-2.3563	0.00326	202152_x_at		gb:NM_003367.1 /DB_XREF=gi:4507846 /GEN=USF2 /FEA=FLmRNA /CNT=187 /TID=Hs.93649.0 /TIER=FL+Stack /STK=71 /UG=Hs.93649 /LL=7392 /DEF=Homo sapiens upstream transcription factor 2, c-fos interacting (USF2), mRNA. /PROD=upstream transcription factor 2, c-fosinteracting /FL=gb:NM_003367.1
LOC619208	-2.35694	1.14511e-11	225812_at	N36759	hypothetical protein LOC619208
ACY1	-2.35694	3.508e-06	202740_at		gb:NM_000666.1 /DB_XREF=gi:4501900 /GEN=ACY1 /FEA=FLmRNA /CNT=189 /TID=Hs.79.0 /TIER=FL+Stack /STK=58 /UG=Hs.79 /LL=95 /DEF=Homo sapiens aminoacylase 1 (ACY1), mRNA. /PROD=aminoacylase 1 /FL=gb:L07548.1 gb:BC000545.1 gb:BC003023.1 gb:D14524.1 gb:D16307.1 gb:NM_000666.1
CYP1B1	-2.35767	0.00085	202435_s_at	AU154504	Cytochrome P450, family 1, subfamily B, polypeptide 1
213429_at	-2.35774	2.22095e-11	213429_at	AW025579	CDNA FLJ26539 fis, clone KDN09310
PCDH9	-2.35815	2.55879e-09	219737_s_at	AI524125	Protocadherin 9
USP7	-2.35919	8.43167e-10	201498_at	AI160440	Ubiquitin specific peptidase 7 (herpes virus-associated)
KIAA1267	-2.35997	0.00611	238774_at	AW960454	LOC284058 protein
PDE1C	-2.3603	5e-05	207303_at		gb:NM_005020.1 /DB_XREF=gi:4826893 /GEN=PDE1C /FEA=FLmRNA /CNT=5 /TID=Hs.41718.0 /TIER=FL /STK=0 /UG=Hs.41718 /LL=5137 /DEF=Homo sapiens phosphodiesterase 1C, calmodulin-dependent (70kD) (PDE1C), mRNA. /PROD=phosphodiesterase 1C, calmodulin-dependent(70kD) /FL=gb:U40371.1 gb:NM_005020.1
ST3GAL2	-2.36383	0.00658	205346_at		gb:NM_006927.1 /DB_XREF=gi:5902081 /GEN=SIAT4B /FEA=FLmRNA /CNT=32 /TID=Hs.54432.0 /TIER=FL /STK=0 /UG=Hs.54432 /LL=6483 /DEF=Homo sapiens sialyltransferase 4B (beta-galactosidase alpha-2,3-sialytransferase) (SIAT4B), mRNA. /PROD=sialyltransferase 4B (beta-galactosidasealpha-2,3-sialytransferase) /FL=gb:NM_006927.1 gb:U63090.1
LZIC	-2.36413	0.00151	226081_at	BE219717	Leucine zipper and CTNNBIP1 domain containing
HECTD1	-2.36482	3e-05	1557100_s_at	AL038005	HECT domain containing 1
C21orf57	-2.36525	0.00412	242565_x_at	AI146751	Full-length cDNA clone CS0CAP007YH21 of Thymus of Homo sapiens (human)
C15orf17	-2.36711	1.8545e-06	224804_s_at	AU152410	Chromosome 15 open reading frame 17
ACTA2	-2.3673	3.62802e-07	200974_at		gb:NM_001613.1 /DB_XREF=gi:4501882 /GEN=ACTA2 /FEA=FLmRNA /CNT=478 /TID=Hs.195851.0 /TIER=FL+Stack /STK=231 /UG=Hs.195851 /LL=59 /DEF=Homo sapiens actin, alpha 2, smooth muscle, aorta (ACTA2), mRNA. /PROD=alpha 2 actin /FL=gb:J05192.1 gb:NM_001613.1
HSA9761	-2.36736	0.00391	226480_at	N21475	dimethyladenosine transferase
DNAJC4	-2.36776	0.00148	228622_s_at	AW071239	DnaJ (Hsp40) homolog, subfamily C, member 4
FLJ13576	-2.37019	2e-05	218962_s_at		hypothetical protein FLJ13576
CPSF1	-2.37107	1.17857e-08	201639_s_at		gb:NM_013291.1 /DB_XREF=gi:9558724 /GEN=CPSF1 /FEA=FLmRNA /CNT=207 /TID=Hs.83727.0 /TIER=FL+Stack /STK=54 /UG=Hs.83727 /LL=29894 /DEF=Homo sapiens cleavage and polyadenylation specific factor 1, 160kD subunit (CPSF1), mRNA. /PROD=cleavage and polyadenylation specific factor 1,160kD subunit /FL=gb:NM_013291.1 gb:AB046744.1 gb:U37012.1
AKT3	-2.37171	1.04684e-06	222880_at	AF135794	Serologically defined colon cancer antigen 8
DICER1	-2.37191	5e-05	212888_at	BG109746	Dicer1, Dcr-1 homolog (Drosophila)
HOMER3	-2.37361	0.00207	222222_s_at	AC002985	Human DNA from chromosome 19-specific cosmid R27090, genomic sequence, complete sequence.
THEM4	-2.37977	0.00107	229253_at	AI184512	Thioesterase superfamily member 4
ZAK	-2.37987	2.01781e-10	225662_at	H28667	sterile alpha motif and leucine zipper containing kinase AZK
NAV1	-2.3815	2.92824e-08	224772_at	AB032977	Neuron navigator 1
SHB	-2.38321	0.00232	204656_at	AL138752	Human DNA sequence from clone RP11-3J10 on chromosome 9p12-13.3 Contains the 3' end of the SHB gene for SHB (Src homology 2 domain containing) adaptor protein B, the MCART1 gene for mitochondrial carrier triple repeat 1 (MGC14836), a novel gene, a novel pseudogene, a phosphoribosylaminoimidazole carboxylase, phosphoribosylaminoimidazole succinocarboxamide synthetase (PAICS) pseudogene, a novel ge…
VDR	-2.38348	0.00595	204255_s_at	AA772285	Vitamin D (1,25- dihydroxyvitamin D3) receptor
PTPN21	-2.38476	0.00737	205438_at		gb:NM_007039.1 /DB_XREF=gi:5902031 /GEN=PTPN21 /FEA=FLmRNA /CNT=45 /TID=Hs.155693.0 /TIER=FL /STK=0 /UG=Hs.155693 /LL=11099 /DEF=Homo sapiens protein tyrosine phosphatase, non-receptor type 21 (PTPN21), mRNA. /PROD=protein tyrosine phosphatase, non-receptor type21 /FL=gb:NM_007039.1
ODC1	-2.38561	8.99673e-27	200790_at		gb:NM_002539.1 /DB_XREF=gi:4505488 /GEN=ODC1 /FEA=FLmRNA /CNT=464 /TID=Hs.75212.0 /TIER=FL+Stack /STK=132 /UG=Hs.75212 /LL=4953 /DEF=Homo sapiens ornithine decarboxylase 1 (ODC1) mRNA. /PROD=ornithine decarboxylase 1 /FL=gb:NM_002539.1 gb:M16650.1
DLGAP4	-2.38983	7e-05	202571_s_at	BE550798	Discs, large (Drosophila) homolog-associated protein 4
LOC391045	-2.38988	0.00863	1562103_at	BC035370	similar to Solute carrier family 2, facilitated glucose transporter member 3 (Glucose transporter type 3, brain)
PAEP	-2.39083	6.74662e-11	227518_at	AW051365	Solute carrier family 35, member E1
PPARAL	-2.39189	2e-05	227077_at	BF432238	Peroxisome proliferative activated receptor, alpha-like
226203_at	-2.39223	1e-05	226203_at	AA868896	CDNA clone IMAGE:5299888
ZFP106	-2.39238	0.0001	222407_s_at	AI493587	Zinc finger protein 106 homolog (mouse)
DNAJC4	-2.39461	0.00387	206782_s_at		gb:NM_005528.1 /DB_XREF=gi:5031770 /GEN=HSPF2 /FEA=FLmRNA /CNT=13 /TID=Hs.172847.0 /TIER=FL+Stack /STK=10 /UG=Hs.172847 /LL=3338 /DEF=Homo sapiens heat shock 40kD protein 2 (HSPF2), mRNA. /PROD=heat shock 40kD protein 2 /FL=gb:AF012106.1 gb:NM_005528.1
PHLDA1	-2.39486	8.6821e-13	225842_at	AK026181	CDNA clone IMAGE:5531727
LOC388397	-2.3949	0.00044	224686_x_at	AA045233	hypothetical LOC388397
LANCL2	-2.39586	7e-05	218219_s_at		gb:NM_018697.1 /DB_XREF=gi:8923910 /GEN=LOC55915 /FEA=FLmRNA /CNT=167 /TID=Hs.134342.0 /TIER=FL+Stack /STK=14 /UG=Hs.134342 /LL=55915 /DEF=Homo sapiens TASP for testis-specific adriamycin sensitivity protein (LOC55915), mRNA. /PROD=TASP for testis-specific adriamycin sensitivityprotein /FL=gb:AB035966.1 gb:NM_018697.1
ADCK2	-2.39613	0.00896	221893_s_at	N32831	AarF domain containing kinase 2
RBM24	-2.39631	3.4963e-07	235004_at	AI677701	RNA binding motif protein 24
COL1A1	-2.39655	0.00028	217435_x_at	Y15916	Homo sapiens mRNA for chimaeric transcript of collagen type 1 alpha 1 and platelet derived growth factor beta, 189 bp.
FAP	-2.39697	0.00195	209955_s_at	U76833	Fibroblast activation protein, alpha
JRK	-2.39793	0.00432	216309_x_at	AF072467	Jerky homolog (mouse)
PHF19	-2.39836	0.00069	225533_at	AL117477	PHD finger protein 19
GAMT	-2.39841	0.00146	205354_at		gb:NM_000156.3 /DB_XREF=gi:7549759 /GEN=GAMT /FEA=FLmRNA /CNT=57 /TID=Hs.81131.0 /TIER=FL+Stack /STK=23 /UG=Hs.81131 /LL=2593 /DEF=Homo sapiens guanidinoacetate N-methyltransferase (GAMT), mRNA. /PROD=guanidinoacetate N-methyltransferase /FL=gb:NM_000156.3
ASAP	-2.39856	1e-05	228423_at	AI887898	aster-associated protein
ACAD11	-2.39943	2e-05	225573_at	AL518293	Putative acyl-CoA dehydrogenase
1555929_s_at	-2.39981	0.00059	1555929_s_at	BM873997	Transcribed locus
ERCC6	-2.40145	8.49414e-09	207347_at		gb:NM_000124.1 /DB_XREF=gi:4557564 /GEN=ERCC6 /FEA=FLmRNA /CNT=5 /TID=Hs.99924.0 /TIER=FL /STK=1 /UG=Hs.99924 /LL=2074 /DEF=Homo sapiens excision repair cross-complementing rodent repair deficiency, complementation group 6 (ERCC6), mRNA. /PROD=excision repair cross-complementing rodentrepair deficiency, complementation group 6 /FL=gb:L04791.1 gb:NM_000124.1
CNAP1	-2.40161	0.00041	201774_s_at	AK022511	chromosome condensation-related SMC-associated protein 1
MAPKBP1	-2.40289	0.00788	213394_at	AI674759	Mitogen activated protein kinase binding protein 1
TBC1D1	-2.40355	3.20717e-14	212350_at	AB029031	TBC1 (tre-2/USP6, BUB2, cdc16) domain family, member 1
PDE4DIP	-2.40425	0.00303	205872_x_at		gb:NM_022359.1 /DB_XREF=gi:11641276 /GEN=LOC64182 /FEA=FLmRNA /CNT=24 /TID=Hs.265848.0 /TIER=FL /STK=0 /UG=Hs.265848 /LL=64182 /DEF=Homo sapiens similar to rat myomegalin (LOC64182), mRNA. /PROD=similar to rat myomegalin /FL=gb:AB042558.1 gb:NM_022359.1
PPP3CB	-2.40435	4.19904e-21	202432_at		gb:NM_021132.1 /DB_XREF=gi:11036639 /GEN=PPP3CB /FEA=FLmRNA /CNT=136 /TID=Hs.151531.0 /TIER=FL /STK=0 /UG=Hs.151531 /LL=5532 /DEF=Homo sapiens protein phosphatase 3 (formerly 2B), catalytic subunit, beta isoform (calcineurin A beta) (PPP3CB), mRNA. /PROD=protein phosphatase 3 (formerly 2B), catalyticsubunit, beta isoform (calcineurin A beta) /FL=gb:NM_021132.1 gb:M29551.1
PRR7	-2.40595	0.00321	219742_at		gb:NM_030567.1 /DB_XREF=gi:13386473 /GEN=MGC10772 /FEA=FLmRNA /CNT=21 /TID=Hs.130316.0 /TIER=FL /STK=0 /UG=Hs.130316 /LL=80758 /DEF=Homo sapiens hypothetical protein MGC10772 (MGC10772), mRNA. /PROD=hypothetical protein MGC10772 /FL=gb:NM_030567.1 gb:BC004261.1
MTMR2	-2.40654	3.09306e-07	203212_s_at		gb:NM_016156.1 /DB_XREF=gi:7705563 /GEN=KIAA1073 /FEA=FLmRNA /CNT=104 /TID=Hs.181326.0 /TIER=FL /STK=2 /UG=Hs.181326 /LL=51345 /DEF=Homo sapiens KIAA1073 protein (KIAA1073), mRNA. /PROD=KIAA1073 protein /FL=gb:NM_016156.1 gb:AB028996.1
ENPP2	-2.40747	3.93113e-09	209392_at	L35594	Ectonucleotide pyrophosphatase/phosphodiesterase 2 (autotaxin)
FGD4	-2.40769	4.7593e-06	230559_x_at	AI277617	FYVE, RhoGEF and PH domain containing 4
TNFSF4	-2.40776	0.00161	207426_s_at		gb:NM_003326.1 /DB_XREF=gi:4507602 /GEN=TNFSF4 /FEA=FLmRNA /CNT=6 /TID=Hs.181097.0 /TIER=FL /STK=2 /UG=Hs.181097 /LL=7292 /DEF=Homo sapiens tumor necrosis factor (ligand) superfamily, member 4 (tax-transcriptionally activated glycoprotein 1, 34kD) (TNFSF4), mRNA. /PROD=tumor necrosis factor (ligand) superfamily,member 4 (tax-transcriptionally activated glycoprotein 1,34kD) /FL=gb:NM_003326.1
HSPB6	-2.40803	1.72831e-07	226304_at	AA563621	Heat shock protein, alpha-crystallin-related, B6
FBN1	-2.40828	4.38905e-08	235318_at	AW955612	Transcribed locus
WDR23	-2.4084	0.00663	216389_s_at	AF283773	WD repeat domain 23
C9orf80	-2.40976	0.0042	223558_at	BG391217	Chromosome 9 open reading frame 80
TP53AP1	-2.41154	0.0002	210886_x_at	AB007457	TP53 activated protein 1
RIPK5	-2.4118	0.00081	214663_at	AB007941	Receptor interacting protein kinase 5
LOC440536	-2.4119	1.31747e-06	1556582_at	AK098812	Hypothetical gene supported by AK098812
LIN7A	-2.41265	0.00012	206440_at		gb:NM_004664.1 /DB_XREF=gi:4759305 /GEN=VELI1 /FEA=FLmRNA /CNT=19 /TID=Hs.178215.0 /TIER=FL /STK=3 /UG=Hs.178215 /LL=8825 /DEF=Homo sapiens Vertebrate LIN7 homolog 1, Tax interaction protein 33 (VELI1), mRNA. /PROD=Vertebrate LIN7 homolog 1, Tax interactionprotein 33 /FL=gb:AF087693.1 gb:NM_004664.1 gb:AF173081.1
TSC2	-2.41272	1.03945e-06	215735_s_at	AC005600	Homo sapiens chromosome 16, P1 clone 109-9G (LANL), complete sequence.
SUV420H1	-2.41302	0.00016	218242_s_at		gb:NM_017635.1 /DB_XREF=gi:8923045 /GEN=FLJ20039 /FEA=FLmRNA /CNT=148 /TID=Hs.267448.0 /TIER=FL+Stack /STK=23 /UG=Hs.267448 /LL=54794 /DEF=Homo sapiens hypothetical protein FLJ20039 (FLJ20039), mRNA. /PROD=hypothetical protein FLJ20039 /FL=gb:NM_017635.1
C16orf44	-2.41389	3e-05	227319_at	AI693862	Chromosome 16 open reading frame 44
MAP1LC3A	-2.41488	0.0004	232011_s_at	AL118520	Human DNA sequence from clone RP11-346K17 on chromosome 20 Contains the CDC91L1 gene for CDC91 cell division cycle 91-like 1 (S. cerevisiae), the MAP1LC3A gene for micotubule-associated protein 1 light chain 3 alpha, a cytochrome C oxidase III (MTCO3) pseudogene, the 3' end of a novel gene and three CpG islands, complete sequence.
SQLE	-2.41777	6.89017e-07	213562_s_at	BF979497	Squalene epoxidase
39699	-2.42187	1e-05	209000_s_at	BC001329	Septin 8
MYH10	-2.42204	2.47224e-07	212372_at	AK026977	Myosin, heavy polypeptide 10, non-muscle
IGFBP4	-2.42312	4e-05	242657_at	AI078033	Insulin-like growth factor binding protein 4
SCUBE3	-2.42329	7.30859e-16	230290_at	BE674338	Signal peptide, CUB domain, EGF-like 3
ADAMTS2	-2.42456	6.58552e-10	226311_at	BF058422	CDNA clone IMAGE:30924414
TMEM2	-2.42905	0.00276	218113_at		gb:NM_013390.1 /DB_XREF=gi:7019554 /GEN=TMEM2 /FEA=FLmRNA /CNT=123 /TID=Hs.160417.0 /TIER=FL+Stack /STK=11 /UG=Hs.160417 /LL=23670 /DEF=Homo sapiens transmembrane protein 2 (TMEM2), mRNA. /PROD=transmembrane protein 2 /FL=gb:AF137030.1 gb:NM_013390.1
RNF141	-2.42909	3.73683e-19	226106_at	AI307808	Ring finger protein 141
MAPK12	-2.43027	0.00636	206106_at	AL022328	Human DNA sequence from clone RP3-402G11 on chromosome 22q13.31-13.33 Contains the MAPK12 gene for mitogen activated protein kinase 12 (SAPK3), the MAPK11 gene for mitogen activated protein kinase 11 (PRKM11), gene KIAA0315, the gene for a novel protein similar to KIAA0901 and mouse histone deacetylase MHDA2, the gene for a novel protein similar to Xenopus gamma-tubulin interacting protein (yeast…
C7orf19	-2.4305	2.13596e-09	218812_s_at		gb:NM_025156.1 /DB_XREF=gi:13376752 /GEN=FLJ12474 /FEA=FLmRNA /CNT=69 /TID=Hs.289053.0 /TIER=FL /STK=2 /UG=Hs.289053 /LL=80228 /DEF=Homo sapiens hypothetical protein FLJ12474 (FLJ12474), mRNA. /PROD=hypothetical protein FLJ12474 /FL=gb:NM_025156.1
DLGAP1	-2.43161	0.00189	240831_at	AW070342	Discs, large (Drosophila) homolog-associated protein 1
CDK6	-2.4335	0.00614	235287_at	AW192700	Cyclin-dependent kinase 6
HGF	-2.43435	0.00167	210997_at	M77227	Hepatocyte growth factor (hepapoietin A; scatter factor)
TSPAN9	-2.43461	0.00309	220968_s_at		gb:NM_031285.1 /DB_XREF=gi:13775195 /GEN=PP1057 /FEA=FLmRNA /CNT=1 /TID=HsAffx.900215.41 /TIER=FL /STK=0 /DEF=Homo sapiens hypothetical protein PP1057 (PP1057), mRNA. /PROD=hypothetical protein PP1057 /FL=gb:NM_031285.1
SIDT2	-2.43634	1.70604e-11	56256_at	AA150165	SID1 transmembrane family, member 2
ST3GAL5	-2.438	3.00387e-06	203217_s_at		gb:NM_003896.1 /DB_XREF=gi:4506954 /GEN=SIAT9 /FEA=FLmRNA /CNT=111 /TID=Hs.225939.0 /TIER=FL+Stack /STK=46 /UG=Hs.225939 /LL=8869 /DEF=Homo sapiens sialyltransferase 9 (CMP-NeuAc:lactosylceramide alpha-2,3-sialyltransferase; GM3 synthase) (SIAT9), mRNA. /PROD=sialyltransferase 9 (CMP-NeuAc:lactosylceramidealpha-2,3-sialyltransferase; GM3 synthase) /FL=gb:AF119415.1 gb:AB018356.1 gb:NM_003896.1
C9orf94	-2.43801	0.00391	239909_at	AI937348	Chromosome 9 open reading frame 94
SERTAD4	-2.43929	0.00014	230660_at	AU146709	SERTA domain containing 4
CIP29	-2.44514	0.00144	226234_at	D80983	cytokine induced protein 29 kDa
CD59	-2.44816	1.97172e-14	212463_at	BE379006	CD59 antigen p18-20 (antigen identified by monoclonal antibodies 16.3A5, EJ16, EJ30, EL32 and G344)
PPFIA1	-2.44828	0.00051	210235_s_at	U22815	Protein tyrosine phosphatase, receptor type, f polypeptide (PTPRF), interacting protein (liprin), alpha 1
OSBPL8	-2.44888	0.00016	228986_at	AW978375	Oxysterol binding protein-like 8
ALPK2	-2.45052	1.20948e-11	228367_at	BE551416	Alpha-kinase 2
MDS032	-2.45207	0.00451	221706_s_at	BC006005	uncharacterized hematopoietic stem/progenitor cells protein MDS032
CALD1	-2.45284	0.00181	205525_at		gb:NM_018495.3 /DB_XREF=gi:13236500 /GEN=LOC55873 /FEA=FLmRNA /CNT=35 /TID=Hs.283080.0 /TIER=FL /STK=0 /UG=Hs.283080 /LL=55873 /DEF=Homo sapiens NAG22 protein (LOC55873), mRNA. /PROD=NAG22 protein /FL=gb:AF247820.3 gb:NM_018495.3
C4orf18	-2.45376	4e-05	223204_at	AF260333	Hypothetical protein DKFZp434L142
SLC33A1	-2.45611	3.53075e-11	203164_at	BE464756	Solute carrier family 33 (acetyl-CoA transporter), member 1
MBNL2	-2.45704	4.16289e-12	205018_s_at		gb:NM_005757.2 /DB_XREF=gi:9665257 /GEN=MBLL /FEA=FLmRNA /CNT=50 /TID=Hs.184340.0 /TIER=FL /STK=0 /UG=Hs.184340 /LL=10150 /DEF=Homo sapiens C3H-type zinc finger protein; similar to D. melanogaster muscleblind B protein (MBLL), mRNA. /PROD=C3H-type zinc finger protein /FL=gb:NM_005757.2 gb:AF061261.1
TTC7B	-2.45741	2.51314e-06	226152_at	BE963437	Transcribed locus
CXXC5	-2.45852	5.76167e-24	224516_s_at	BC006428	CXXC finger 5
DOCK5	-2.45864	5.74162e-22	230263_s_at	BF447954	Dedicator of cytokinesis 5
SSH1	-2.45914	3.05236e-16	221752_at	AL041728	Slingshot homolog 1 (Drosophila)
TOX	-2.46017	3.37004e-06	204529_s_at	AI961231	thymus high mobility group box protein TOX
SLC2A11	-2.46122	0.0089	221262_s_at		gb:NM_030807.1 /DB_XREF=gi:13540597 /GEN=GLUT10 /FEA=FLmRNA /CNT=1 /TID=HsAffx.900077.55 /TIER=FL /STK=0 /DEF=Homo sapiens glucose transporter protein 10 (GLUT10), mRNA. /PROD=glucose transporter protein 10 /FL=gb:NM_030807.1
CYP1B1	-2.46157	0.00021	202436_s_at	AU144855	Cytochrome P450, family 1, subfamily B, polypeptide 1
PRO0149	-2.46175	2.77965e-06	228373_at	AA133962	PRO0149 protein
HGF	-2.46191	0.00263	210998_s_at	M77227	Hepatocyte growth factor (hepapoietin A; scatter factor)
HIPK2	-2.46284	2e-05	225116_at	AW300045	Homeodomain interacting protein kinase 2
MFAP5	-2.46394	0.00554	213764_s_at	AW665892	Microfibrillar associated protein 5
CRYL1	-2.4645	0.00864	220753_s_at		gb:NM_015974.1 /DB_XREF=gi:7705743 /GEN=LOC51084 /FEA=FLmRNA /CNT=3 /TID=Hs.108896.0 /TIER=FL /STK=0 /UG=Hs.108896 /LL=51084 /DEF=Homo sapiens lambda-crystallin (LOC51084), mRNA. /PROD=lambda-crystallin /FL=gb:NM_015974.1 gb:AF077049.1
NF2	-2.46718	0.00158	211017_s_at	AF123570	Neurofibromin 2 (bilateral acoustic neuroma)
KIRREL	-2.4676	1.40012e-15	225303_at	AI049973	Kin of IRRE like (Drosophila)
CCNL2	-2.46827	0.00197	221427_s_at		gb:NM_030937.1 /DB_XREF=gi:13569904 /GEN=HCLA-ISO /FEA=FLmRNA /CNT=1 /TID=HsAffx.900127.1078 /TIER=FL /STK=0 /DEF=Homo sapiens hypothetical protein hCLA-iso (HCLA-ISO), mRNA. /PROD=hypothetical protein hCLA-iso /FL=gb:NM_030937.1
IPW	-2.46836	3.11076e-06	213447_at	AI672541	Small nuclear ribonucleoprotein polypeptide N
ALF	-2.47102	0.00208	213413_at	BG434174	TFIIA-alpha/beta-like factor
POLD4	-2.4714	2.51661e-06	202996_at		gb:NM_021173.1 /DB_XREF=gi:10863968 /GEN=POLD4 /FEA=FLmRNA /CNT=177 /TID=Hs.82520.0 /TIER=FL /STK=0 /UG=Hs.82520 /LL=57804 /DEF=Homo sapiens polymerase (DNA-directed), delta 4 (POLD4), mRNA. /PROD=polymerase (DNA-directed), delta 4 /FL=gb:BC001334.1 gb:AF179890.1 gb:NM_021173.1
PHACTR2	-2.47206	0.00271	204049_s_at		gb:NM_014721.1 /DB_XREF=gi:7662247 /GEN=KIAA0680 /FEA=FLmRNA /CNT=78 /TID=Hs.102471.0 /TIER=FL /STK=5 /UG=Hs.102471 /LL=9749 /DEF=Homo sapiens KIAA0680 gene product (KIAA0680), mRNA. /PROD=KIAA0680 gene product /FL=gb:AB014580.1 gb:NM_014721.1
ZMYND11	-2.47282	1e-05	1554159_a_at	BC034784	Zinc finger, MYND domain containing 11
LOC400843	-2.47464	2.88125e-06	221953_s_at	W45551	Hypothetical LOC400843
TTC3	-2.47535	0.00191	1569472_s_at	BC026260	Tetratricopeptide repeat domain 3
LOC492311	-2.47721	0.00066	226977_at	N26029	similar to bovine IgA regulatory protein
SPG7	-2.47752	0.00025	230884_s_at	BE670386	Spastic paraplegia 7, paraplegin (pure and complicated autosomal recessive)
PCDHGA1	-2.47823	0.00369	211880_x_at	AF152507	Protocadherin gamma subfamily A, 12
EBF	-2.4788	9.88079e-06	229487_at	W73890	Early B-cell factor
ID4	-2.48063	0.00025	209293_x_at	U16153	Inhibitor of DNA binding 4, dominant negative helix-loop-helix protein
EVI5L	-2.48193	0.00764	226411_at	N32544	Ecotropic viral integration site 5-like
TMCO3	-2.48228	9.66613e-22	226050_at	AL576117	AL576117 Homo sapiens PLACENTA COT 25-NORMALIZED Homo sapiens cDNA clone CS0DI072YH14 3-PRIME, mRNA sequence.
KIAA1005	-2.48258	0.00128	213959_s_at	BF515597	KIAA1005 protein
ENPP2	-2.48348	3.25925e-09	210839_s_at	D45421	Ectonucleotide pyrophosphatase/phosphodiesterase 2 (autotaxin)
SYTL2	-2.48375	0.00016	232914_s_at	AB046817	Synaptotagmin-like 2
SMARCA4	-2.48973	0.00035	208793_x_at	AI744900	SWI/SNF related, matrix associated, actin dependent regulator of chromatin, subfamily a, member 4
MAP1A	-2.49074	3.94063e-26	203151_at	AW296788	Microtubule-associated protein 1A
SLC12A4	-2.49079	2e-05	209401_s_at	AI817690	Solute carrier family 12 (potassium/chloride transporters), member 4
LPPR4	-2.49095	2.80544e-13	213496_at	AW592563	plasticity related gene 1
ARID5B	-2.49291	7e-05	241969_at	AA150242	AT rich interactive domain 5B (MRF1-like)
SERTAD4	-2.49377	0.00028	229674_at	AL035414	Human DNA sequence from clone RP4-667H12 on chromosome 1q32.1-41 Contains a novel gene, the SERTAD4 gene for SERTA domain containing protein 4, a processed pseudogene similar to putative tumor suppressor ST13, a processed pseudogene similar to ribonuclease H1 (RNASEH1), the 5' end of the gene for melanoma antigen recognized by T cells 2 (MART2) protein and a CpG island, complete sequence.
NDUFA5	-2.4959	0.00066	238601_at	AI798207	Phosphorylase kinase, beta
CD24	-2.49752	8.59402e-12	228843_at	AI824171	CDNA FLJ43087 fis, clone BRTHA3019105
LZTR1	-2.49921	7e-05	203412_at		gb:NM_006767.1 /DB_XREF=gi:5803073 /GEN=LZTR1 /FEA=FLmRNA /CNT=89 /TID=Hs.78788.0 /TIER=FL /STK=0 /UG=Hs.78788 /LL=8216 /DEF=Homo sapiens leucine-zipper-like transcriptional regulator, 1 (LZTR1), mRNA. /PROD=leucine-zipper-like transcriptional regulator,1 /FL=gb:NM_006767.1 gb:D38496.1
KLHL25	-2.50002	0.00581	210307_s_at	AL136796	BTB/POZ KELCH domain protein
DHCR7	-2.50102	0.00037	201791_s_at		gb:NM_001360.1 /DB_XREF=gi:4503320 /GEN=DHCR7 /FEA=FLmRNA /CNT=239 /TID=Hs.11806.0 /TIER=FL+Stack /STK=83 /UG=Hs.11806 /LL=1717 /DEF=Homo sapiens 7-dehydrocholesterol reductase (DHCR7), mRNA. /PROD=7-dehydrocholesterol reductase /FL=gb:NM_001360.1 gb:AF034544.1 gb:BC000054.1 gb:AF096305.1 gb:AF067127.1
HERC1	-2.50136	8.72543e-07	218306_s_at		gb:NM_003922.1 /DB_XREF=gi:4557025 /GEN=HERC1 /FEA=FLmRNA /CNT=93 /TID=Hs.76127.0 /TIER=FL /STK=0 /UG=Hs.76127 /LL=8925 /DEF=Homo sapiens hect (homologous to the E6-AP (UBE3A) carboxyl terminus) domain and RCC1 (CHC1)-like domain (RLD) 1 (HERC1), mRNA. /PROD=guanine nucleotide exchange factor p532 /FL=gb:U50078.1 gb:NM_003922.1
PKP4	-2.50183	2.52525e-10	201929_s_at		gb:NM_003628.2 /DB_XREF=gi:6806894 /GEN=PKP4 /FEA=FLmRNA /CNT=166 /TID=Hs.152151.0 /TIER=FL /STK=0 /UG=Hs.152151 /LL=8502 /DEF=Homo sapiens plakophilin 4 (PKP4), mRNA. /PROD=plakophilin 4 /FL=gb:NM_003628.2
KLHL11	-2.50188	1e-05	226883_at	T89044	CDNA clone IMAGE:4793058
KRT18	-2.50191	2.00549e-17	201596_x_at		gb:NM_000224.1 /DB_XREF=gi:4557887 /GEN=KRT18 /FEA=FLmRNA /CNT=482 /TID=Hs.65114.0 /TIER=FL+Stack /STK=281 /UG=Hs.65114 /LL=3875 /DEF=Homo sapiens keratin 18 (KRT18), mRNA. /PROD=keratin 18 /FL=gb:M26326.1 gb:BC000698.1 gb:BC000180.2 gb:BC004253.1 gb:NM_000224.1
C9orf86	-2.5035	1.88577e-06	225377_at	BE783949	Chromosome 9 open reading frame 86
PCYOX1	-2.50437	1.31727e-08	203803_at	N45309	Prenylcysteine oxidase 1
GRK6	-2.50501	0.00059	210981_s_at	AF040751	G protein-coupled receptor kinase 6
C2orf7	-2.50602	5e-05	223312_at	BC005069	Chromosome 2 open reading frame 7
IPP	-2.50908	3e-05	219843_at		gb:NM_005897.1 /DB_XREF=gi:5174472 /GEN=IPP /FEA=FLmRNA /CNT=17 /TID=Hs.157180.0 /TIER=FL /STK=0 /UG=Hs.157180 /LL=3652 /DEF=Homo sapiens intracisternal A particle-promoted polypeptide (IPP), mRNA. /PROD=intracisternal A particle-promoted polypeptide /FL=gb:AF156857.1 gb:NM_005897.1
LOC344595	-2.50951	3.53766e-11	235606_at	AA417117	hypothetical LOC344595
FLJ12649	-2.51101	0.00095	219576_at		hypothetical protein FLJ12649
MEGF6	-2.51127	2.13226e-06	226869_at	AI655611	EGF-like-domain, multiple 3
C10orf30	-2.518	0.00366	1553327_a_at	NM_152751.1	gb:NM_152751.1 /DB_XREF=gi:22749470 /TID=Hs2.376000.1 /CNT=5 /FEA=FLmRNA /TIER=FL /STK=1 /LL=222389 /UG_GENE=FLJ40283 /UG=Hs.376000 /UG_TITLE=hypothetical protein FLJ40283 /DEF=Homo sapiens hypothetical protein FLJ40283 (FLJ40283), mRNA. /FL=gb:NM_152751.1
RBM14	-2.52119	2.83667e-06	1555639_a_at	AF315633	RNA binding motif protein 14
MAPK1	-2.52133	0.0064	1552263_at	NM_138957.1	gb:NM_138957.1 /DB_XREF=gi:20986530 /GEN=MAPK1 /TID=Hs2.324473.2 /CNT=74 /FEA=FLmRNA /TIER=FL+Stack /STK=16 /LL=5594 /UG=Hs.324473 /DEF=Homo sapiens mitogen-activated protein kinase 1 (MAPK1), transcript variant 2, mRNA. /PROD=mitogen-activated protein kinase 1 /FL=gb:NM_138957.1 gb:BC017832.1
236344_at	-2.52246	0.00509	236344_at	AW299452	Transcribed locus
PPP2R5C	-2.52297	8.78859e-16	213305_s_at	L42375	Protein phosphatase 2, regulatory subunit B (B56), gamma isoform
PDGFRA	-2.52554	1.03246e-13	203131_at		gb:NM_006206.1 /DB_XREF=gi:5453869 /GEN=PDGFRA /FEA=FLmRNA /CNT=148 /TID=Hs.74615.0 /TIER=FL+Stack /STK=62 /UG=Hs.74615 /LL=5156 /DEF=Homo sapiens platelet-derived growth factor receptor, alpha polypeptide (PDGFRA), mRNA. /PROD=platelet-derived growth factor receptor, alphapolypeptide /FL=gb:NM_006206.1 gb:M21574.1
MYO1B	-2.52638	1.23642e-39	212365_at	BF215996	Myosin IB
VAPB	-2.52711	9.95969e-07	225923_at	AW291083	VAMP (vesicle-associated membrane protein)-associated protein B and C
OPN3	-2.52733	0.00017	226350_at	AU155565	Opsin 3 (encephalopsin, panopsin)
PHACTR2	-2.52805	2.20578e-07	204048_s_at	AA551142	Phosphatase and actin regulator 2
MYL5	-2.52805	0.00063	205145_s_at		gb:NM_002477.1 /DB_XREF=gi:4505304 /GEN=MYL5 /FEA=FLmRNA /CNT=200 /TID=Hs.170482.0 /TIER=FL+Stack /STK=191 /UG=Hs.170482 /LL=4636 /DEF=Homo sapiens myosin, light polypeptide 5, regulatory (MYL5), mRNA. /PROD=myosin, light polypeptide 5, regulatory /FL=gb:NM_002477.1 gb:L03785.1
KIAA0690	-2.53065	7.67848e-06	1559822_s_at	BC009463	Homo sapiens, clone IMAGE:3606519
DKFZP586H2123	-2.53078	1.60251e-12	213661_at	AI671186	regeneration associated muscle protease
LOC339745	-2.53122	2.65572e-12	225658_at	BF034206	hypothetical protein LOC339745
APC	-2.53404	0.00321	216933_x_at	S67788	Adenomatosis polyposis coli
ZNF365	-2.53455	7e-05	206448_at		gb:NM_014951.1 /DB_XREF=gi:7662331 /GEN=KIAA0844 /FEA=FLmRNA /CNT=15 /TID=Hs.22653.0 /TIER=FL /STK=5 /UG=Hs.22653 /LL=22891 /DEF=Homo sapiens KIAA0844 protein (KIAA0844), mRNA. /PROD=KIAA0844 protein /FL=gb:NM_014951.1 gb:AB020651.1
237435_at	-2.53469	7e-05	237435_at	AI093492	Transcribed locus
USP53	-2.53567	2.51978e-06	230083_at	AW188464	Ubiquitin specific peptidase 53
ASMTL	-2.53674	0.00125	36554_at	Y15521	Homo sapiens ASMTL gene.
FIBROSIN	-2.53726	0.00071	242217_s_at	AI149639	fibrogenic lymphokine
ADAM12	-2.54021	0.00049	213790_at	W46291	ADAM metallopeptidase domain 12 (meltrin alpha)
LOC389129	-2.54109	0.00403	235733_at	AW043921	Transcribed locus
SEMA6D	-2.54214	7e-05	226492_at	AL036088	Sema domain, transmembrane domain (TM), and cytoplasmic domain, (semaphorin) 6D
PANK3	-2.54226	0.00383	218433_at		gb:NM_024594.1 /DB_XREF=gi:13375788 /GEN=FLJ12899 /FEA=FLmRNA /CNT=83 /TID=Hs.23744.0 /TIER=FL+Stack /STK=13 /UG=Hs.23744 /LL=79646 /DEF=Homo sapiens hypothetical protein FLJ12899 (FLJ12899), mRNA. /PROD=hypothetical protein FLJ12899 /FL=gb:NM_024594.1
230744_at	-2.54482	3e-05	230744_at	N22766	Transcribed locus
PLCH1	-2.54492	0.00219	216634_at	AK022610	Phospholipase C-like 3
SYTL2	-2.54642	0.00228	225496_s_at	N21426	Synaptotagmin-like 2
EIF4B	-2.5471	5.87652e-26	211937_at		gb:NM_001417.1 /DB_XREF=gi:4503532 /GEN=EIF4B /FEA=FLmRNA /CNT=454 /TID=Hs.93379.0 /TIER=FL+Stack /STK=67 /UG=Hs.93379 /LL=1975 /DEF=Homo sapiens eukaryotic translation initiation factor 4B (EIF4B), mRNA. /PROD=eukaryotic translation initiation factor 4B /FL=gb:NM_001417.1
SORBS2	-2.54763	0.00254	225728_at	AI659533	Sorbin and SH3 domain containing 2
PLCL1	-2.54905	0.00016	205934_at		gb:NM_006226.1 /DB_XREF=gi:5453911 /GEN=PLCE /FEA=FLmRNA /CNT=26 /TID=Hs.153322.0 /TIER=FL /STK=0 /UG=Hs.153322 /LL=5334 /DEF=Homo sapiens phospholipase C, epsilon (PLCE), mRNA. /PROD=phospholipase C, epsilon /FL=gb:D42108.1 gb:NM_006226.1
CDC2L6	-2.54922	1e-05	212899_at	AB028951	Cell division cycle 2-like 6 (CDK8-like)
GRLF1	-2.54936	0.00014	202045_s_at	AI670100	Glucocorticoid receptor DNA binding factor 1
KIAA2002	-2.54963	7.35574e-07	225913_at	AK025943	KIAA2002 protein
TRAK1	-2.55296	9.69115e-08	201283_s_at	J03068	Human DNF1552 (lung) mRNA, complete cds.
CDH11	-2.55383	0.00356	239286_at	AI038737	Cadherin 11, type 2, OB-cadherin (osteoblast)
POSTN	-2.55469	0.00219	228481_at	BG541187	602569966F1 NIH_MGC_77 Homo sapiens cDNA clone IMAGE:4694345 5', mRNA sequence.
ZNF101	-2.55711	0.0018	1552633_at	NM_033204.2	gb:NM_033204.2 /DB_XREF=gi:24475858 /TID=Hs2.164284.1 /CNT=21 /FEA=FLmRNA /TIER=FL /STK=2 /LL=94039 /UG_GENE=HZF12 /UG=Hs.164284 /UG_TITLE=zinc finger protein 12 /DEF=Homo sapiens zinc finger protein 12 (HZF12), mRNA. /FL=gb:NM_033204.2 gb:BC011502.1 gb:AY149174.1
HSPB6	-2.55713	8.99584e-08	214767_s_at	AL551046	Heat shock protein, alpha-crystallin-related, B6
EXT1	-2.55877	0.00113	1564378_a_at	AK025101	Exostoses (multiple) 1
C17orf49	-2.56218	0.00013	224574_at	AV759602	Hypothetical protein MGC49942
LOC441347	-2.56257	3.1449e-12	214949_at	AL050136	similar to family with sequence similarity 9, member C
MAPKAP1	-2.5649	2.44533e-10	217808_s_at		gb:NM_024117.1 /DB_XREF=gi:13129137 /GEN=MGC2745 /FEA=FLmRNA /CNT=239 /TID=Hs.324178.0 /TIER=FL+Stack /STK=46 /UG=Hs.324178 /LL=79109 /DEF=Homo sapiens hypothetical protein MGC2745 (MGC2745), mRNA. /PROD=hypothetical protein MGC2745 /FL=gb:BC002326.1 gb:BC003044.1 gb:NM_024117.1
OSR1	-2.56546	0.00023	228399_at	AI569974	Odd-skipped related 1 (Drosophila)
SLC7A6	-2.56571	0.00123	203580_s_at		gb:NM_003983.1 /DB_XREF=gi:4507052 /GEN=SLC7A6 /FEA=FLmRNA /CNT=91 /TID=Hs.10315.0 /TIER=FL+Stack /STK=19 /UG=Hs.10315 /LL=9057 /DEF=Homo sapiens solute carrier family 7 (cationic amino acid transporter, y+ system), member 6 (SLC7A6), mRNA. /PROD=solute carrier family 7 (cationic amino acidtransporter, y+ system), member 6 /FL=gb:NM_003983.1 gb:D87432.1
SIDT2	-2.56649	0.00837	218765_at		gb:NM_015996.1 /DB_XREF=gi:7705756 /GEN=LOC51092 /FEA=FLmRNA /CNT=68 /TID=Hs.20102.0 /TIER=FL+Stack /STK=30 /UG=Hs.20102 /LL=51092 /DEF=Homo sapiens CGI-40 protein (LOC51092), mRNA. /PROD=CGI-40 protein /FL=gb:NM_015996.1 gb:AF151799.1
MIB2	-2.56902	0.00163	226644_at	BE222279	Mindbomb homolog 2 (Drosophila)
SAR1B	-2.56925	2.80002e-06	226742_at	AI890133	Transcribed locus, moderately similar to XP_512541.1 PREDICTED: similar to hypothetical protein [Pan troglodytes]
DDR2	-2.57049	8.51542e-19	225442_at	AI799915	Discoidin domain receptor family, member 2
RAB3B	-2.57097	1.52564e-08	239202_at	BE552383	RAB3B, member RAS oncogene family
LPP	-2.57746	0.00042	202822_at	BF221852	LIM domain containing preferred translocation partner in lipoma
PEX10	-2.57825	4e-05	213296_at	BF339133	Peroxisome biogenesis factor 10
LRP6	-2.57875	0.00928	205606_at		gb:NM_002336.1 /DB_XREF=gi:4505016 /GEN=LRP6 /FEA=FLmRNA /CNT=35 /TID=Hs.23672.0 /TIER=FL /STK=3 /UG=Hs.23672 /LL=4040 /DEF=Homo sapiens low density lipoprotein receptor-related protein 6 (LRP6), mRNA. /PROD=low density lipoprotein receptor-related protein6 /FL=gb:NM_002336.1 gb:AF074264.1
235134_at	-2.58088	0.00197	235134_at	BF969544	CDNA clone IMAGE:3929520
228333_at	-2.58094	0.0008	228333_at	AI912571	Full length insert cDNA clone YT94E02
MMAB	-2.58227	0.00026	225826_at	AV702487	Methylmalonic aciduria (cobalamin deficiency) cblB type
C5orf13	-2.58397	2e-05	230424_at	AU144860	Chromosome 5 open reading frame 13
PTGFR	-2.58593	0.0005	1555097_a_at	BC035694	Homo sapiens cDNA clone IMAGE:5760478, partial cds.
NFIA	-2.59035	0.00595	224976_at	R37335	Nuclear factor I/A
DOC1	-2.59139	0.00454	1569539_at	BC037935	downregulated in ovarian cancer 1
MAPRE3	-2.59144	0.00944	203841_x_at	BG222594	Microtubule-associated protein, RP/EB family, member 3
FHL1	-2.59425	1.68346e-14	201540_at		gb:NM_001449.1 /DB_XREF=gi:4503720 /GEN=FHL1 /FEA=FLmRNA /CNT=454 /TID=Hs.239069.0 /TIER=FL+Stack /STK=154 /UG=Hs.239069 /LL=2273 /DEF=Homo sapiens four and a half LIM domains 1 (FHL1), mRNA. /PROD=four and a half LIM domains 1 /FL=gb:U60115.1 gb:NM_001449.1 gb:U29538.1
KIAA0513	-2.59507	0.00112	204546_at		gb:NM_014732.1 /DB_XREF=gi:7662163 /GEN=KIAA0513 /FEA=FLmRNA /CNT=83 /TID=Hs.301658.0 /TIER=FL+Stack /STK=35 /UG=Hs.301658 /LL=9764 /DEF=Homo sapiens KIAA0513 gene product (KIAA0513), mRNA. /PROD=KIAA0513 gene product /FL=gb:NM_014732.1 gb:AB011085.1
MAN1A2	-2.59647	4.20411e-10	217922_at	AL157902	Human DNA sequence from clone RP4-675C20 on chromosome 1p13.2 Contains the 3' end of the MAN1A2 gene for mannosidase alpha class 1A member, a novel pseudogene and the 3' end of a novel gene, complete sequence.
FMN2	-2.59804	7.22438e-19	1555471_a_at	BC014364	Formin 2
IGFBP7	-2.59878	6e-05	213910_at	AW770896	Insulin-like growth factor binding protein 7
BICD2	-2.60039	3e-05	209203_s_at		gb:BC002327.1 /DB_XREF=gi:12803052 /FEA=FLmRNA /CNT=148 /TID=Hs.17411.0 /TIER=FL /STK=0 /UG=Hs.17411 /LL=23299 /UG_GENE=KIAA0699 /DEF=Homo sapiens, ribosomal protein L30, clone MGC:2797, mRNA, complete cds. /PROD=ribosomal protein L30 /FL=gb:BC002327.1
TBL1XR1	-2.60213	3.93082e-31	223013_at	AF267864	Transducin (beta)-like 1X-linked receptor 1
NEXN	-2.60286	8.09333e-21	1552309_a_at	NM_144573.1	gb:NM_144573.1 /DB_XREF=gi:21389338 /GEN=nexilin /TID=Hs2.216381.1 /CNT=24 /FEA=FLmRNA /TIER=FL+Stack /STK=8 /LL=91624 /UG=Hs.216381 /DEF=Homo sapiens likely ortholog of rat F-actin binding protein nexilin (nexilin), mRNA. /PROD=likely ortholog of rat F-actin binding proteinnexilin /FL=gb:NM_144573.1
AHNAK	-2.6082	1.3562e-06	235281_x_at	AA523289	AHNAK nucleoprotein (desmoyokin)
CCDC50	-2.61029	2e-05	226713_at	AI247881	Chromosome 3 open reading frame 6
LOC388114	-2.61438	2.61552e-09	231431_s_at	AI125670	hypothetical LOC388114
STC2	-2.6186	6.3756e-09	203438_at	AI435828	Stanniocalcin 2
TUSC3	-2.61924	1.92933e-09	209227_at	AU158251	Tumor suppressor candidate 3
DDR1	-2.62279	1e-05	207169_x_at		gb:NM_001954.2 /DB_XREF=gi:7669486 /GEN=DDR1 /FEA=FLmRNA /CNT=7 /TID=Hs.75562.1 /TIER=FL /STK=0 /UG=Hs.75562 /LL=780 /DEF=Homo sapiens discoidin domain receptor family, member 1 (DDR1), transcript variant 2, mRNA. /PROD=discoidin receptor tyrosine kinase isoform b /FL=gb:NM_001954.2
PAK2	-2.62446	8.43602e-06	244268_x_at	BF435769	Similar to CDC42-binding protein kinase alpha isoform A; ser-thr protein kinase related to the myotonic dystrophy protein kinase; ser-thr protein kinase PK428; myotonic dystrophy kinase-related CDC42-binding protein kinase alpha; CDC42 binidng prot...
LOC144404	-2.62597	0.00698	219154_at		hypothetical LOC144404
ARG1	-2.62785	0.00645	206177_s_at		gb:NM_000045.2 /DB_XREF=gi:10947138 /GEN=ARG1 /FEA=FLmRNA /CNT=36 /TID=Hs.289057.0 /TIER=FL+Stack /STK=13 /UG=Hs.289057 /LL=383 /DEF=Homo sapiens arginase, liver (ARG1), mRNA. /PROD=arginase, type I /FL=gb:M14502.1 gb:NM_000045.2
GRSF1	-2.63095	0.00038	215030_at	AK023187	G-rich RNA sequence binding factor 1
ADAMTS2	-2.6313	1e-05	214535_s_at		gb:NM_021599.1 /DB_XREF=gi:11038658 /GEN=ADAMTS2 /FEA=FLmRNA /CNT=2 /TID=Hs.120330.1 /TIER=FL /STK=1 /UG=Hs.120330 /LL=9509 /DEF=Homo sapiens a disintegrin-like and metalloprotease (reprolysin type) with thrombospondin type 1 motif, 2 (ADAMTS2), transcript variant 2, mRNA. /PROD=a disintegrin and metalloprotease withthrombospondin motifs-2, isoform 2 /FL=gb:NM_021599.1
PRMT2	-2.63181	0.00032	228722_at	AI928367	HMT1 hnRNP methyltransferase-like 1 (S. cerevisiae)
238178_at	-2.63267	0.00061	238178_at	BF110268	Transcribed locus
242321_at	-2.63979	3.61463e-06	242321_at	AI628689	CDNA FLJ32401 fis, clone SKMUS2000339
MGC26963	-2.64007	3.77262e-09	243141_at	D31421	hypothetical protein MGC26963
NDUFS1	-2.64036	1e-05	236356_at	AI808395	NADH dehydrogenase (ubiquinone) Fe-S protein 1, 75kDa (NADH-coenzyme Q reductase)
FAM51A1	-2.64632	5e-05	222854_s_at	AA044921	zk77a11.s1 Soares_pregnant_uterus_NbHPU Homo sapiens cDNA clone IMAGE:488828 3', mRNA sequence.
LDB2	-2.64647	4e-05	206481_s_at		gb:NM_001290.1 /DB_XREF=gi:4504970 /GEN=LDB2 /FEA=FLmRNA /CNT=15 /TID=Hs.4980.0 /TIER=FL /STK=0 /UG=Hs.4980 /LL=9079 /DEF=Homo sapiens LIM domain binding 2 (LDB2), mRNA. /PROD=LIM domain binding 2 /FL=gb:NM_001290.1 gb:AF068651.1 gb:AF047337.1 gb:AF064492.1
CNTNAP3B	-2.65128	1.63646e-08	244065_at	AW016751	Transcribed locus
SUPT16H	-2.65315	0.00553	1559927_a_at	BC031683	Homo sapiens, clone IMAGE:5167209, mRNA
SYT11	-2.65315	4.44258e-07	209197_at	AA626780	Synaptotagmin XI
VPS26B	-2.65547	3.54596e-12	225483_at	AI971602	Hypothetical protein MGC10485
SH3YL1	-2.65585	4.91352e-08	204019_s_at		gb:NM_015677.1 /DB_XREF=gi:7661669 /GEN=DKFZP586F1318 /FEA=FLmRNA /CNT=71 /TID=Hs.25213.0 /TIER=FL+Stack /STK=50 /UG=Hs.25213 /LL=26751 /DEF=Homo sapiens hypothetical protein (DKFZP586F1318), mRNA. /PROD=hypothetical protein /FL=gb:NM_015677.1
NDFIP1	-2.65693	5.38284e-10	222423_at	H05010	Nedd4 family interacting protein 1
PRO1268	-2.65705	0.00225	235388_at	BG538482	PRO1268 protein
226550_at	-2.65751	2.12724e-06	226550_at	AI672159	Homo sapiens, Similar to LOC169932, clone IMAGE:4499203, mRNA
KIF13A	-2.65809	0.0005	232837_at	AJ291579	Kinesin family member 13A
KCTD7	-2.6587	0.00588	213474_at	AI890903	Potassium channel tetramerisation domain containing 7
NEXN	-2.65997	2e-05	226103_at	AF114264	Nexilin (F actin binding protein)
EIF4EBP2	-2.66123	5.0154e-14	224653_at	U88989	Eukaryotic translation initiation factor 4E binding protein 2
PPFIA1	-2.66147	0.00059	202065_s_at	BG033593	602301717F1 NIH_MGC_87 Homo sapiens cDNA clone IMAGE:4403212 5', mRNA sequence.
H2AFV	-2.66509	2.41659e-08	227085_at	AI823792	H2A histone family, member V
GNAQ	-2.66525	8.64946e-09	224861_at	AA628423	Guanine nucleotide binding protein (G protein), q polypeptide
EME2	-2.66543	0.00641	1569868_s_at	BC041011	Essential meiotic endonuclease 1 homolog 2 (S. pombe)
SIX5	-2.66647	0.00186	229009_at	AA527770	Sine oculis homeobox homolog 5 (Drosophila)
C14orf1	-2.66779	9e-05	217188_s_at	AC007182	Homo sapiens chromosome 14 clone BAC 507E23 map 14q24.3, complete sequence.
RAB30	-2.66849	2.17078e-06	228390_at	AA489100	CDNA clone IMAGE:5259272
LOC283267	-2.66918	0.00169	226793_at	AI913533	hypothetical protein LOC283267
KIF1C	-2.66924	2.96183e-06	209244_s_at	BE885926	Kinesin family member 1C
CDC42BPA	-2.6736	9e-05	203794_at		gb:NM_014826.1 /DB_XREF=gi:7662135 /GEN=KIAA0451 /FEA=FLmRNA /CNT=92 /TID=Hs.18586.0 /TIER=FL+Stack /STK=28 /UG=Hs.18586 /LL=9876 /DEF=Homo sapiens KIAA0451 gene product (KIAA0451), mRNA. /PROD=KIAA0451 gene product /FL=gb:AB007920.1 gb:NM_014826.1
PTRH2	-2.67426	0.00058	231697_s_at	AV660825	Transmembrane protein 49
ROBO2	-2.67489	1e-05	226766_at	AB046788	Roundabout, axon guidance receptor, homolog 2 (Drosophila)
GNPTG	-2.67776	0.00076	229908_s_at	BF338332	N-acetylglucosamine-1-phosphate transferase, gamma subunit
COL12A1	-2.67823	7.18723e-07	225664_at	AA788946	Collagen, type XII, alpha 1
LRP5	-2.67901	0.00276	209468_at	AB017498	Low density lipoprotein receptor-related protein 5
TPM2	-2.68087	9.30915e-06	212654_at	AL566786	Tropomyosin 2 (beta)
LOC286495	-2.68156	3.64302e-19	208662_s_at	AI885338	similar to Tetratricopeptide repeat protein 3 (TPR repeat protein 3) (TPR repeat protein D)
C21orf57	-2.6832	3.16018e-06	239208_s_at	AW945538	Full-length cDNA clone CS0CAP007YH21 of Thymus of Homo sapiens (human)
TRAK1	-2.68454	1.14889e-07	202080_s_at		gb:NM_014965.1 /DB_XREF=gi:7662457 /GEN=KIAA1042 /FEA=FLmRNA /CNT=178 /TID=Hs.6705.0 /TIER=FL+Stack /STK=52 /UG=Hs.6705 /LL=22906 /DEF=Homo sapiens KIAA1042 protein (KIAA1042), mRNA. /PROD=KIAA1042 protein /FL=gb:AB028965.1 gb:NM_014965.1
RPS6KA6	-2.68598	0.00038	220738_s_at		gb:NM_014496.1 /DB_XREF=gi:7657525 /GEN=RPS6KA6 /FEA=FLmRNA /CNT=5 /TID=Hs.40434.0 /TIER=FL /STK=1 /UG=Hs.40434 /LL=27330 /DEF=Homo sapiens ribosomal protein S6 kinase, 90kD, polypeptide 6 (RPS6KA6), mRNA. /PROD=ribosomal protein S6 kinase, 90kD, polypeptide6 /FL=gb:AF184965.1 gb:NM_014496.1
LOC134145	-2.68835	0.00135	225670_at	AI384017	hypothetical protein LOC134145
ZNF423	-2.68896	6.01338e-12	214761_at	AW149417	Zinc finger protein 423
KIAA0515	-2.68898	5e-05	212068_s_at	AB011087	KIAA0515
BTBD7	-2.68981	2.10688e-11	224945_at	AI935657	BTB (POZ) domain containing 7
DTNA	-2.69018	0.00432	210736_x_at	U46746	Dystrobrevin, alpha
SUV420H1	-2.69026	0.00069	222759_at	BC002522	Suppressor of variegation 4-20 homolog 1 (Drosophila)
TULP3	-2.69105	4e-05	221964_at	AI591305	Transcribed locus
GRIP2	-2.69158	5.04476e-14	228754_at	BG150485	Glutamate receptor interacting protein 2
CALM2	-2.69164	4.1516e-08	235190_at	BF591288	Calmodulin 2 (phosphorylase kinase, delta)
MAPKAP1	-2.69225	1.43496e-14	229846_s_at	BF939919	Mitogen-activated protein kinase associated protein 1
SVIL	-2.69271	6.91644e-09	202566_s_at	AF051851	Supervillin
C1orf97	-2.69361	0.00692	224444_s_at	BC005997	Chromosome 1 open reading frame 97
FARP1	-2.69364	0.0052	227996_at	BF725250	FERM, RhoGEF (ARHGEF) and pleckstrin domain protein 1 (chondrocyte-derived)
SLC4A7	-2.69396	1.43215e-11	210286_s_at	AF053755	Solute carrier family 4, sodium bicarbonate cotransporter, member 7
NUTF2	-2.69488	0.00178	228379_at	AW071847	Nuclear transport factor 2
237165_at	-2.69494	0.0062	237165_at	AA760860	nz14g09.s1 NCI_CGAP_GCB1 Homo sapiens cDNA clone IMAGE:1287808 3', mRNA sequence.
ZNF469	-2.69774	0.00131	230440_at	AW015537	Zinc finger protein 469
DRP2	-2.69948	0.00888	1556627_at	AI369362	Dystrophin related protein 2
EHD2	-2.70166	2.19704e-12	205341_at		gb:NM_014601.1 /DB_XREF=gi:7657053 /GEN=EHD2 /FEA=FLmRNA /CNT=40 /TID=Hs.325650.0 /TIER=FL /STK=0 /UG=Hs.325650 /LL=30846 /DEF=Homo sapiens EH-domain containing 2 (EHD2), mRNA. /PROD=EH-domain containing 2 /FL=gb:NM_014601.1 gb:AF181263.1
COL12A1	-2.70292	3.28046e-10	231766_s_at	U73778	Collagen, type XII, alpha 1
STAM2	-2.70307	7.9665e-07	228254_at	AW024643	Signal transducing adaptor molecule (SH3 domain and ITAM motif) 2
ACTBP9	-2.70385	4e-05	217211_at	D50604	Human beta-cytoplasmic actin (ACTBP9) pseudogene.
NRP2	-2.70579	0.00958	1555468_at	BC009222	Neuropilin 2
BAIAP2L1	-2.70666	8.42986e-06	227372_s_at	AA496034	BAI1-associated protein 2-like 1
PIGL	-2.70846	0.00013	226611_s_at	AA722878	Proline rich 6
RBM8A	-2.70957	0.00269	217856_at	AF182415	RNA binding motif protein 8A
C16orf45	-2.71305	4.4117e-11	212736_at	BE299456	Chromosome 16 open reading frame 45
TBL1XR1	-2.71576	1.2344e-11	222634_s_at	AF314544	Transducin (beta)-like 1X-linked receptor 1
LOC440793	-2.71622	0.00836	1553591_at	NM_080842.1	gb:NM_080842.1 /DB_XREF=gi:18266677 /TID=Hs2Affx.1.54 /CNT=1 /FEA=FLmRNA /TIER=FL /STK=1 /NOTE=sequence(s) not in UniGene /DEF=Homo sapiens hypothetical gene similar to gamma-glutamyltransferase-like activity 1 (LOC129026), mRNA. /FL=gb:NM_080842.1
DOCK5	-2.71717	1.88773e-06	219921_s_at		gb:NM_024940.1 /DB_XREF=gi:13376416 /GEN=FLJ21034 /FEA=FLmRNA /CNT=19 /TID=Hs.282466.0 /TIER=FL /STK=0 /UG=Hs.282466 /LL=80005 /DEF=Homo sapiens hypothetical protein FLJ21034 (FLJ21034), mRNA. /PROD=hypothetical protein FLJ21034 /FL=gb:NM_024940.1
BCR	-2.71817	0.00151	217223_s_at	U07000	Human breakpoint cluster region (BCR) gene, complete cds.
SSPN	-2.71842	0.00695	204963_at	AL136756	Sarcospan (Kras oncogene-associated gene)
TAF10	-2.72048	3.76355e-25	200055_at		gb:NM_006284.1 /DB_XREF=gi:5454105 /GEN=TAF2H /FEA=FLmRNA /CNT=78 /TID=Hs.89657.0 /TIER=FL+Stack /STK=41 /UG=Hs.89657 /LL=6881 /DEF=Homo sapiens TATA box binding protein (TBP)-associated factor, RNA polymerase II, H, 30kD (TAF2H), mRNA. /PROD=TATA box binding protein (TBP)-associatedfactor, RNA polymerase II, H, 30kD /FL=gb:NM_006284.1 gb:U13991.1
MBNL1	-2.72077	0.00013	232298_at	AK026494	Muscleblind-like (Drosophila)
1566690_at	-2.72102	0.00906	1566690_at	AL832512	MRNA; cDNA DKFZp667C031 (from clone DKFZp667C031)
LBP	-2.72117	0.00616	211652_s_at	M35533	Lipopolysaccharide binding protein
C21orf51	-2.72158	0.00308	1554432_x_at	AY033902	Chromosome 21 open reading frame 51
OSAP	-2.72332	1.61871e-06	223734_at	AF329088	ovary-specific acidic protein
NUDT16	-2.72467	0.00042	235054_at	BF941983	Nudix (nucleoside diphosphate linked moiety X)-type motif 16
ERCC2	-2.72864	1.85153e-06	213468_at	AI918117	Excision repair cross-complementing rodent repair deficiency, complementation group 2 (xeroderma pigmentosum D)
OPN3	-2.72874	4.10162e-09	219032_x_at		gb:NM_014322.1 /DB_XREF=gi:7657070 /GEN=OPN3 /FEA=FLmRNA /CNT=50 /TID=Hs.279926.0 /TIER=FL+Stack /STK=16 /UG=Hs.279926 /LL=23596 /DEF=Homo sapiens opsin 3 (encephalopsin) (OPN3), mRNA. /PROD=opsin 3 (encephalopsin) /FL=gb:AF140242.1 gb:NM_014322.1
241925_x_at	-2.73063	7e-05	241925_x_at	BF207870	Transcribed locus
235279_at	-2.73137	0.00164	235279_at	AW138886	UI-H-BI1-aeq-d-02-0-UI.s1 NCI_CGAP_Sub3 Homo sapiens cDNA clone IMAGE:2720282 3', mRNA sequence.
MICAL2	-2.73265	3.07391e-27	212473_s_at	BE965029	601658812R1 NIH_MGC_69 Homo sapiens cDNA clone IMAGE:3886131 3', mRNA sequence.
SLC3A1	-2.7329	2.82592e-30	212217_at	AU154782	Prolyl endopeptidase-like
MTCP1	-2.73564	3.13763e-06	216862_s_at	Z24459	H.sapiens MTCP1 gene, exons 2A to 7 (and joined mRNA).
KCNMA1	-2.73638	1.1116e-06	221584_s_at	U11058	Potassium large conductance calcium-activated channel, subfamily M, alpha member 1
FHL1	-2.73796	1.128e-11	201539_s_at	U29538	Four and a half LIM domains 1
RAB4A	-2.74009	7.83131e-08	203582_s_at		gb:NM_004578.1 /DB_XREF=gi:4759001 /GEN=RAB4 /FEA=FLmRNA /CNT=111 /TID=Hs.119007.0 /TIER=FL /STK=0 /UG=Hs.119007 /LL=5867 /DEF=Homo sapiens RAB4, member RAS oncogene family (RAB4), mRNA. /PROD=RAB4, member RAS oncogene family /FL=gb:BC002438.1 gb:M28211.1 gb:NM_004578.1 gb:BC004309.1
KIAA0280	-2.74068	9.00904e-07	212357_at	AI096888	KIAA0280 protein
CYB5D2	-2.74345	5e-05	225804_at	BE044480	Hypothetical protein MGC32124
PCDHGA3	-2.74423	8.95201e-08	216352_x_at	AF152509	Homo sapiens PCDH-gamma-A3 gene, aberrantly spliced, mRNA sequence.
226997_at	-2.74472	2.70445e-06	226997_at	W74476	CDNA FLJ10196 fis, clone HEMBA1004776
MGC34919	-2.74576	0.00096	1554220_a_at	BC027448	hypothetical protein MGC34919
TTC3	-2.7463	3.01853e-21	208073_x_at		gb:NM_003316.1 /DB_XREF=gi:10835036 /GEN=TTC3 /FEA=FLmRNA /CNT=2 /TID=Hs.118174.0 /TIER=FL /STK=0 /UG=Hs.118174 /LL=7267 /DEF=Homo sapiens tetratricopeptide repeat domain 3 (TTC3), mRNA. /PROD=tetratricopeptide repeat domain 3 /FL=gb:D84295.1 gb:NM_003316.1
FHL1	-2.74704	5.93225e-11	210298_x_at	AF098518	Four and a half LIM domains 1
C10orf9	-2.74855	1e-05	224652_at	AV701987	Chromosome 10 open reading frame 9
HIC1	-2.74948	1.07721e-06	230218_at	BF476403	Hypermethylated in cancer 1
ADAM12	-2.75082	0.00025	226777_at	AA147933	ADAM metallopeptidase domain 12 (meltrin alpha)
TRIB2	-2.75383	4.46912e-09	202479_s_at	BC002637	Tribbles homolog 2 (Drosophila)
KIAA1467	-2.7543	2e-05	236115_at	AA035771	KIAA1467 protein
229948_at	-2.755	0.00035	229948_at	BF511763	Transcribed locus, strongly similar to XP_510292.1 PREDICTED: hypothetical protein XP_510292 [Pan troglodytes]
244533_at	-2.75656	7.30017e-07	244533_at	BE617483	601442142F1 NIH_MGC_65 Homo sapiens cDNA clone IMAGE:3846106 5', mRNA sequence.
CEACAM19	-2.75727	0.0033	230504_at	N51729	Carcinoembryonic antigen-related cell adhesion molecule 19
MYOCD	-2.75791	0.00029	237206_at	AI452798	Myocardin
NMNAT2	-2.76034	0.00504	209755_at	AF288395	Nicotinamide nucleotide adenylyltransferase 2
HADHSC	-2.76084	1.71512e-07	211569_s_at	AF001903	L-3-hydroxyacyl-Coenzyme A dehydrogenase, short chain
BZRPL1	-2.76164	0.00645	215449_at	AI052224	Benzodiazapine receptor (peripheral)-like 1
NSMCE1	-2.76281	2.80624e-10	224666_at	AF161451	Non-SMC element 1 homolog (S. cerevisiae)
PDCD6	-2.76373	0.00067	229283_at	AA960804	Programmed cell death 6
DOCK1	-2.76585	1e-05	241709_s_at	AA599017	Dedicator of cytokinesis 1
39700	-2.76845	6.2215e-12	208657_s_at	AF142408	Septin 9
ALG14	-2.76855	1.48765e-10	1553954_at	BU682208	Asparagine-linked glycosylation 14 homolog (yeast)
CCDC50	-2.76925	0.00016	228693_at	AI681307	Chromosome 3 open reading frame 6
39702	-2.77013	9.21114e-12	201308_s_at		gb:NM_018243.1 /DB_XREF=gi:8922711 /GEN=FLJ10849 /FEA=FLmRNA /CNT=294 /TID=Hs.8768.0 /TIER=FL /STK=1 /UG=Hs.8768 /LL=55752 /DEF=Homo sapiens hypothetical protein FLJ10849 (FLJ10849), mRNA. /PROD=hypothetical protein FLJ10849 /FL=gb:NM_018243.1
CLIPR-59	-2.77348	0.00095	235243_at	R24970	CLIP-170-related protein
LOC283480	-2.77617	0.00035	231993_at	AK026784	CDNA: FLJ23131 fis, clone LNG08502
212812_at	-2.78181	1.63402e-10	212812_at	AI700633	CDNA: FLJ22642 fis, clone HSI06970
THBS1	-2.78283	1.69549e-07	239336_at	BF109732	7l68b05.x1 Soares_NSF_F8_9W_OT_PA_P_S1 Homo sapiens cDNA clone IMAGE:3526592 3' similar to contains MER32.t1 MER32 repetitive element ; mRNA sequence.
AMOTL1	-2.78792	3.38989e-06	225450_at	AI433831	Angiomotin like 1
TRAF3	-2.78871	0.00011	221571_at	AI721219	TNF receptor-associated factor 3
FAM101B	-2.78925	0.00018	226876_at	AI961778	Hypothetical protein MGC45871
228971_at	-2.79169	4.09041e-07	228971_at	AI357655	qy15d03.x1 NCI_CGAP_Brn23 Homo sapiens cDNA clone IMAGE:2012069 3' similar to gb:S57235 MACROSIALIN PRECURSOR (HUMAN);contains Alu repetitive element;contains element PTR5 PTR5 repetitive element ; mRNA sequence.
TCF7L2	-2.79319	3.07643e-07	212761_at	AI949687	Transcription factor 7-like 2 (T-cell specific, HMG-box)
LOC149832	-2.7932	2.98777e-06	228456_s_at	AU151357	hypothetical protein LOC149832
MARK1	-2.8001	0.00654	1560407_at	AI183517	MAP/microtubule affinity-regulating kinase 1
GCDH	-2.80549	0.00314	203500_at		gb:NM_000159.1 /DB_XREF=gi:4503942 /GEN=GCDH /FEA=FLmRNA /CNT=121 /TID=Hs.184141.1 /TIER=FL+Stack /STK=38 /UG=Hs.184141 /LL=2639 /DEF=Homo sapiens glutaryl-Coenzyme A dehydrogenase (GCDH), nuclear gene encoding mitochondrial protein, transcript variant 1, mRNA. /PROD=glutaryl-Coenzyme A dehydrogenase isoform a /FL=gb:BC002579.1 gb:NM_000159.1 gb:U69141.1
APBA1	-2.80628	0.00017	228101_at	AI693178	MRNA; cDNA DKFZp761L1121 (from clone DKFZp761L1121)
STARD10	-2.80808	0.00036	223103_at	AF151810	START domain containing 10
PHACTR2	-2.81028	2.10439e-11	242277_at	AW880875	Phosphatase and actin regulator 2
KIAA0853	-2.81102	0.00295	227536_at	AI472196	CDNA FLJ90443 fis, clone NT2RP3001061
GPRASP2	-2.81298	6.6693e-06	228027_at	BF732712	G protein-coupled receptor associated sorting protein 2
1565713_at	-2.81802	0.00873	1565713_at	H72951	Full length insert cDNA clone YS05E02
MEGF9	-2.81999	5.4299e-10	212830_at	W68084	EGF-like-domain, multiple 5
SLC18A2	-2.82027	0.00048	213549_at	AI890972	Solute carrier family 18 (vesicular monoamine), member 2
ARNT	-2.82133	0.00506	218222_x_at		gb:NM_001668.1 /DB_XREF=gi:4502230 /GEN=ARNT /FEA=FLmRNA /CNT=97 /TID=Hs.166172.0 /TIER=FL /STK=0 /UG=Hs.166172 /LL=405 /DEF=Homo sapiens aryl hydrocarbon receptor nuclear translocator (ARNT), mRNA. /PROD=aryl hydrocarbon receptor nuclear translocator /FL=gb:M69238.1 gb:NM_001668.1
LOC63929	-2.82171	2e-05	226501_at	BE966628	hypothetical protein LOC63929
LOC149478	-2.82386	1.85461e-06	1557049_at	BQ183759	hypothetical protein LOC149478
MYT1	-2.82402	5e-05	212406_s_at	AB028973	Myelin transcription factor 1
CXXC5	-2.82892	6.22793e-24	233955_x_at	AK001782	CXXC finger 5
TCFL5	-2.82993	6.55066e-06	204849_at		gb:NM_006602.1 /DB_XREF=gi:5730082 /GEN=TCFL5 /FEA=FLmRNA /CNT=63 /TID=Hs.30696.0 /TIER=FL+Stack /STK=37 /UG=Hs.30696 /LL=10732 /DEF=Homo sapiens transcription factor-like 5 (basic helix-loop-helix) (TCFL5), mRNA. /PROD=transcription factor-like 5 (basichelix-loop-helix) /FL=gb:AB012124.1 gb:NM_006602.1 gb:AF070992.1
TTC3	-2.8313	1.09652e-18	210645_s_at	D83077	Tetratricopeptide repeat domain 3
RGS5	-2.83134	4.72615e-09	218353_at		gb:NM_025226.1 /DB_XREF=gi:13376831 /GEN=MSTP032 /FEA=FLmRNA /CNT=182 /TID=Hs.274368.0 /TIER=FL+Stack /STK=52 /UG=Hs.274368 /LL=80340 /DEF=Homo sapiens MSTP032 protein (MSTP032), mRNA. /PROD=MSTP032 protein /FL=gb:NM_025226.1 gb:AF113212.1
TSHZ1	-2.83253	0.00769	223282_at	W60810	Serologically defined colon cancer antigen 33
BACE1	-2.83388	1.94181e-08	224335_s_at	AB050436	Beta-site APP-cleaving enzyme 1
TBC1D5	-2.83423	0.00454	201813_s_at	AI654161	TBC1 domain family, member 5
RASA3	-2.83425	0.00033	206220_s_at		gb:NM_007368.1 /DB_XREF=gi:12545409 /GEN=RASA3 /FEA=FLmRNA /CNT=13 /TID=Hs.119274.0 /TIER=FL /STK=0 /UG=Hs.119274 /LL=22821 /DEF=Homo sapiens RAS p21 protein activator (GTPase activating protein) 3 (Ins(1,3,4,5)P4-binding protein) (RASA3), mRNA. /PROD=RAS p21 protein activator 3 /FL=gb:NM_007368.1
RAB3B	-2.83437	6e-05	242629_at	BF056092	Transcribed locus, moderately similar to XP_508230.1 PREDICTED: zinc finger protein 195 [Pan troglodytes]
R3HCC1	-2.83933	3.41784e-09	35156_at	AL050297	R3H domain and coiled-coil containing 1
C16orf35	-2.84414	0.00065	214273_x_at	AV704353	Chromosome 16 open reading frame 35
SLC2A12	-2.84479	0.0088	235050_at	AI742872	Solute carrier family 2 (facilitated glucose transporter), member 12
SMTN	-2.84684	6.37436e-14	207390_s_at		gb:NM_006932.1 /DB_XREF=gi:5902099 /GEN=SMTN /FEA=FLmRNA /CNT=6 /TID=Hs.149098.0 /TIER=FL /STK=0 /UG=Hs.149098 /LL=6525 /DEF=Homo sapiens smoothelin (SMTN), mRNA. /PROD=smoothelin /FL=gb:NM_006932.1
CFTR	-2.84685	0.0065	234706_x_at	S64699	Cystic fibrosis transmembrane conductance regulator, ATP-binding cassette (sub-family C, member 7)
MGC17330	-2.84691	0.00844	221756_at	AL540260	HGFL gene
ONECUT2	-2.8476	0.00511	207676_at		gb:NM_004852.1 /DB_XREF=gi:4758847 /GEN=ONECUT2 /FEA=FLmRNA /CNT=3 /TID=Hs.194725.0 /TIER=FL /STK=0 /UG=Hs.194725 /LL=9480 /DEF=Homo sapiens one cut domain, family member 2 (ONECUT2), mRNA. /PROD=one cut domain, family member 2 /FL=gb:NM_004852.1
AK5	-2.84889	2.85289e-08	222862_s_at	BG169832	Adenylate kinase 5
RNASEH1	-2.85019	4.46522e-06	218496_at	BG534527	Ribonuclease H1
SPHAR	-2.85158	1.10167e-08	206272_at		S-phase response (cyclin-related)
ID4	-2.85175	1.84466e-11	209291_at	AW157094	Inhibitor of DNA binding 4, dominant negative helix-loop-helix protein
PRKAR2A	-2.85215	2.25426e-27	225000_at	BF246131	601854085F1 NIH_MGC_57 Homo sapiens cDNA clone IMAGE:4073973 5', mRNA sequence.
PTGFRN	-2.85262	0.0004	224937_at	BF311866	Prostaglandin F2 receptor negative regulator
ID4	-2.85457	0.00016	209292_at	AL022726	Human DNA sequence from clone RP4-625H18 on chromosome 6p22.2-23 Contains the ID4 gene for dominant negative helix-loop-helix inhibitor of DNA binding 4 protein, a novel gene, the 5' end of two novel genes and four CpG islands, complete sequence.
RAB6IP2	-2.85752	0.00024	1555294_a_at	AB053469	RAB6 interacting protein 2
DHFR	-2.85768	0.00029	48808_at	AI144299	qb59h06.x1 NCI_CGAP_Brn23 Homo sapiens cDNA clone IMAGE:1704443 3' similar to gb:J00140 DIHYDROFOLATE REDUCTASE (HUMAN);contains Alu repetitive element;contains element MER33 repetitive element ; mRNA sequence.
PDE4DIP	-2.86168	0.00899	210305_at	AB042557	Phosphodiesterase 4D interacting protein (myomegalin)
ABCA8	-2.86285	4e-05	204719_at		gb:NM_007168.1 /DB_XREF=gi:6005700 /GEN=ABCA8 /FEA=FLmRNA /CNT=55 /TID=Hs.38095.0 /TIER=FL+Stack /STK=25 /UG=Hs.38095 /LL=10351 /DEF=Homo sapiens ATP-binding cassette, sub-family A (ABC1), member 8 (ABCA8), mRNA. /PROD=ATP-binding cassette, sub-family A member 8 /FL=gb:AB020629.1 gb:NM_007168.1
MLXIP	-2.86534	8.20465e-06	225157_at	AW245631	Mlx interactor
HOOK3	-2.86573	1e-05	226395_at	AI912618	Hook homolog 3 (Drosophila)
DOC1	-2.86631	1e-05	1554966_a_at	AF329092	downregulated in ovarian cancer 1
ATXN1	-2.86951	1.91729e-06	203232_s_at		gb:NM_000332.1 /DB_XREF=gi:4506792 /GEN=SCA1 /FEA=FLmRNA /CNT=133 /TID=Hs.74520.0 /TIER=FL /STK=0 /UG=Hs.74520 /LL=6310 /DEF=Homo sapiens spinocerebellar ataxia 1 (olivopontocerebellar ataxia 1, autosomal dominant, ataxin 1) (SCA1), mRNA. /PROD=ataxin 1 /FL=gb:NM_000332.1
DSCR1L1	-2.86983	0.00617	203498_at		gb:NM_005822.1 /DB_XREF=gi:5032234 /GEN=DSCR1L1 /FEA=FLmRNA /CNT=96 /TID=Hs.156007.0 /TIER=FL+Stack /STK=40 /UG=Hs.156007 /LL=10231 /DEF=Homo sapiens Down syndrome critical region gene 1-like 1 (DSCR1L1), mRNA. /PROD=Down syndrome critical region gene 1-like 1protein /FL=gb:NM_005822.1 gb:D83407.1
RPS23	-2.87232	4.9656e-06	227722_at	AW043594	Ribosomal protein S23
CASD1	-2.87293	4.56001e-07	219342_at		gb:NM_022900.1 /DB_XREF=gi:12597638 /GEN=FLJ21213 /FEA=FLmRNA /CNT=33 /TID=Hs.128003.0 /TIER=FL /STK=0 /UG=Hs.128003 /LL=64921 /DEF=Homo sapiens hypothetical protein FLJ21213 (FLJ21213), mRNA. /PROD=hypothetical protein FLJ21213 /FL=gb:NM_022900.1
FARP1	-2.87403	9.58917e-18	201911_s_at		gb:NM_005766.1 /DB_XREF=gi:5031632 /GEN=FARP1 /FEA=FLmRNA /CNT=244 /TID=Hs.183738.0 /TIER=FL /STK=0 /UG=Hs.183738 /LL=10160 /DEF=Homo sapiens FERM, RhoGEF (ARHGEF) and pleckstrin domain protein 1 (chondrocyte-derived) (FARP1), mRNA. /PROD=FERM, RhoGEF, and pleckstrin domain protein 1 /FL=gb:NM_005766.1 gb:AB008430.1
[truncated: 538 more rows]
